# Supplementary material for: In-depth genome characterization of a Brazilian common bean core collection using DArTseq high-density SNP genotyping
Source: BMC Genomics. 2017 May 30;18:423. doi: 10.1186/s12864-017-3805-4 (PMC5450071; doi:10.1186/s12864-017-3805-4)
Supplement: Supplementary file 2 — The genotyping data and SNP quality parameters for the whole set of accessions. (XLSX 5705 kb) [file 12864_2017_3805_MOESM2_ESM.xlsx]

## Sheet: Additional file 2
SNP name	Sequence	Chromossome	Chromossome Position	Strand	Allele Reference	SNP	Call-rate	Frequency of Homozygotes	Frequency of Heterozygotes	Frequency of Missing	Snp Position in the Sequence	Average PIC	Reproducibility	MAF	CNF011463	CNF005823	CF810085	CF200072	CF840725	CF840328	CF200018	CF200019	CF200082	CF800027	CF200090	CF830185	BRS Pontal	CF200006	CNF006979	CNF011324	CNF001591	CNF002017	CNF005887	CNF007359	CNF007659	Guará	IAC Diplomata	CNF011274	CF810415	CNF004681	CNF007131	CNF011036	CF240013	CNF005598	CNF007135	CNF007648	CNF011035	CNF007893	CNF011743
3365410_38_T_A	TGCAGCATCTTATGCCTAAACATTTATATCAAGCATGCTCAGACAAATGTTTTTACAGATCGGAAGAGC	Chr06	18985345	minus	T	A	0.646409	0.59116	0.0552486	0.353591	38	0.232449	99.2188	0.137	NN	TT	NN	TT	NN	TT	TT	TT	TT	TT	TT	TT	TT	TT	NN	NN	TT	NN	AA	TT	NN	TT	TT	TT	NN	TT	TT	TT	TT	TT	TT	NN	TT	NN	TT
3365456_15_A_T	TGCAGTTTCCATTCAAAACTTCATTTTTTGGATCATTTAGTTCCAGTGATCTATTATTACAGATCGGAA	scaffold_47	19875	minus	A	T	0.906077	0.458564	0.447514	0.0939227	15	0.325811	99.2188	0.338	AA	AT	AT	AT	AT	AA	AT	AA	AT	AT	AT	AT	AT	AT	AA	TT	AA	NN	AT	AA	AT	AA	AT	AA	AT	AA	AA	AT	AT	AT	AT	NN	AT	AT	AA
3365460_51_T_C	TGCAGCTTCCAAACACACTTTGGCACTACATGTCTGTGAAAAATGGTCTCTTCCGCTTCATTACAGATC	Chr04	447051	minus	T	C	0.933702	0.563536	0.370166	0.0662983	51	0.253282	97.6562	0.21	TT	TT	TT	TC	TT	TC	TT	TT	TT	TC	TT	TC	NN	TC	TT	TT	NN	TT	TC	TC	TT	CC	TC	TC	TT	TT	NN	TT	TC	TT	TC	TT	TC	TT	TC
3365475_33_T_A	TGCAGTCTTTCTCACTCTGCTCATTGCACCAACTACAGTGTCAAAACTATTTGAATCTGGAATACATCC	Chr05	29736423	plus	T	A	0.939227	0.900552	0.038674	0.0607735	33	0.467163	99.2188	0.374	AA	TT	AA	TT	AA	TT	TT	TT	TT	TT	TT	TT	TT	TT	AA	AA	TT	AA	AA	TT	AA	TT	TT	TT	AA	TT	TT	NN	TT	TT	TT	AA	TT	TT	TT
3365523_58_A_G	TGCAGCAAATCACAATTACATGATTTTGCTTCACAAACCATGCTCTGAATTTTATCAAAAGAGTTTGTT	Chr06	9045846	plus	A	G	0.950276	0.662983	0.287293	0.0497238	58	0.2644	99.2188	0.192	AA	AA	AG	AA	AG	AA	AG	AA	AA	AA	AA	AA	AA	AA	GG	AG	AA	AG	AA	NN	AG	AA	AA	AA	AA	AA	AA	NN	AA	AA	AA	AG	AA	AA	AA
3365528_52_G_A	TGCAGTCTTGCCCTTCAATAATCAACGTGTTGGAAATCTCACGTCAACTAGAGATTACAGATCGGAAGA	scaffold_349	2663	plus	G	A	0.928177	0.867403	0.0607735	0.0718232	52	0.444267	98.4375	0.336	AA	GG	AA	GG	GA	GG	GG	GG	GG	GG	GG	GG	GG	GG	NN	AA	GG	AA	GG	GG	AA	GG	GA	GA	AA	GG	GG	AA	GG	GG	GG	AA	GG	GG	GG
3365532_34_A_C	TGCAGTTTCCATTCATCTTTCCTCCACTCAAAACACATAACTTACAGATCGGAAGAGCGGTTCAGCAGG	Chr04	1319756	minus	A	C	0.767956	0.585635	0.18232	0.232044	34	0.243155	100	0.162	AA	AC	AA	AC	NN	AA	AA	AA	AA	AC	AC	CC	AA	AA	AA	AA	NN	AA	CC	AA	AA	NN	AC	AC	AA	AA	AA	AA	NN	AC	CC	NN	AC	AA	AA
3365563_20_C_G	TGCAGTACAAAAGTAGATGACAATTTTCCAAATAAGAAGCGATAACAAAACTATTACAGATCGGAAGAG	Chr06	21424264	plus	C	G	0.80663	0.79558	0.0110497	0.19337	20	0.342184	100	0.219	NN	CC	NN	CC	GG	CC	CC	CC	CC	CC	CC	CC	CC	CC	NN	CC	CC	NN	CC	CC	NN	CC	CC	CC	GG	CC	CC	CC	CC	CC	CC	GG	CC	NN	CC
3365588_23_A_T	TGCAGTAATCATTTCAGTCTTCCACTCAAATCTGACATGGTATGAAATTAGAGTAAAAACAGTAAAACG	Chr10	43199547	plus	A	T	0.790055	0.762431	0.0276243	0.209945	23	0.31004	100	0.192	NN	AA	TT	AA	AA	AA	AA	AA	AA	AA	AA	AA	AA	AA	TT	NN	AA	NN	AA	AA	NN	AA	AA	AA	TT	AA	AA	NN	AA	AA	AA	NN	AA	AA	AA
3365607_54_C_T	TGCAGAAGTTCATCTAACTCACCAAGTCAGTTATAACAACAACCCAACCAAATTCGTTACAGATCGGAA	Chr02	4363761	plus	C	T	0.546961	0.519337	0.0276243	0.453039	54	0.31507	99.2188	0.197	TT	NN	CC	NN	CC	NN	NN	NN	NN	NN	NN	NN	CC	NN	CC	CC	CC	CC	NN	CC	TT	NN	NN	NN	CT	NN	CC	CC	NN	NN	CC	TT	NN	NN	NN
3365631_38_C_T	TGCAGTACAATATTTGCTTCTTAGGATGAGTGGGGAGCCAGTGAGATCATAAGTTACAGATCGGAAGAG	Chr10	41170886	plus	C	T	0.933702	0.81768	0.116022	0.0662983	38	0.455236	97.6562	0.364	CT	CC	TT	CT	TT	CC	CC	CC	CC	CC	CC	CC	NN	CC	NN	TT	CC	CT	CC	CT	TT	CT	CC	CC	TT	CC	CC	NN	CC	CC	CC	NN	CC	CC	CC
3365647_28_G_C	TGCAGTTTGTGCGCTCACAAGTTCTCAGGTTTGATAACTTCACTAAATTGAGACTGCTTTTACAGATCG	-	-	-	G	C	0.895028	0.872928	0.0220994	0.104972	28	0.389651	100	0.265	CC	GG	GC	GG	CC	GG	GG	GG	GG	GG	GG	GG	GG	GG	GG	NN	GG	CC	GG	GG	CC	GG	GG	GG	CC	GG	GG	GG	GG	GG	GG	CC	GG	GG	GG
3365684_42_G_A	TGCAGATTACCTTCATGCATATAATCCAAACTTAGATCATTGGAAATTCTTAGAAGTTAGCCAATTTCA	Chr08	58852387	minus	G	A	0.756906	0.745856	0.0110497	0.243094	42	0.341947	100	0.219	AA	GG	NN	GG	AA	NN	GG	GG	NN	GG	GG	GG	GG	NN	AA	NN	GG	GG	GG	GG	NN	GG	GG	NN	NN	GG	NN	GG	GG	NN	GG	AA	GG	GG	GG
3365692_26_T_A	TGCAGCCTAAGAACACTGTCAAAGCTTTTCTCTAAGACTGAAATTCAGAAAATTCCCGATCACTTTTTA	Chr03	165091	plus	T	A	0.790055	0.762431	0.0276243	0.209945	26	0.386327	100	0.262	TT	AA	TT	TT	TT	AA	AA	AA	AA	TT	AA	AA	NN	AA	TT	TT	NN	TT	NN	NN	TT	TT	TT	AA	TT	NN	NN	NN	NN	AA	TT	NN	AA	TT	NN
3365704_16_A_G	TGCAGGCTATTCTCTCAGGCTGTTCAGCTGGAGGATTGACTACTATATTACACTGTGACAATTTTACAG	Chr03	50297415	plus	A	G	0.701657	0.629834	0.0718232	0.298343	16	0.383161	97.6562	0.264	GG	AA	NN	AG	NN	AG	AA	AA	AA	AA	AA	AA	GG	AA	AA	NN	AA	AA	AA	AA	NN	AA	AG	AA	NN	AA	AG	GG	AA	AA	AA	NN	AA	AA	AA
3365711_42_C_A	TGCAGATAATGCCAAATCAAGCAGATCCACCAATTTCTCATCCGAGATTAGCCCTACCTGAAGAAAGGA	Chr06	28367252	plus	C	A	0.839779	0.80663	0.0331492	0.160221	42	0.393179	100	0.27	AA	CC	CA	CC	NN	CC	CC	CC	CC	CC	CC	CC	CC	CC	NN	NN	CC	NN	CC	CC	AA	CC	CC	CC	AA	CC	CC	CC	CC	CC	CC	NN	CC	CC	CC
3365747_40_C_T	TGCAGTGGAAAGTTTTGACTTCAGCAATCCATCAACTTGGCCTTTTCCCTCTGTAGCAATGAATGATCT	Chr04	2252495	plus	C	T	0.950276	0.878453	0.0718232	0.0497238	40	0.350967	96.875	0.23	CC	CC	TT	CC	CC	CC	CC	CC	CC	CC	CC	CC	NN	CC	CC	CC	CC	TT	CC	CT	TT	CT	CC	CC	CT	CC	CC	CC	CC	CC	CC	TT	NN	CC	CC
3365749_7_A_C	TGCAGTTACTTTTAGCCAAACCAAGAAAAAGTTATGATAGTTTACAGATCGGAAGAGCGGTTCAGCAGG	Chr04	1149934	minus	A	C	0.939227	0.895028	0.0441989	0.0607735	7	0.28955	99.2188	0.176	CC	CC	AA	AA	AA	AA	AA	CC	CC	AA	AC	AA	AA	CC	CC	AA	AA	AA	AA	AA	AA	AA	AC	AA	AA	AA	AA	CC	AA	CC	AA	AA	NN	AA	AA
3365761_24_A_T	TGCAGCACCTTCTAATGGAAAATGAGGTTCAAAGTTTTACAGATCGGAAGAGCGGTTCAGCAGGAATGC	Chr04	22574770	minus	A	T	0.513812	0.502762	0.0110497	0.486188	24	0.284657	100	0.172	AA	NN	AA	NN	AA	NN	NN	NN	TT	AA	NN	TT	NN	TT	NN	AA	NN	AA	NN	TT	AA	NN	NN	NN	AA	NN	NN	AA	AA	NN	NN	AA	TT	TT	NN
3365767_23_T_G	TGCAGATCATAGTAGTTGCAAAGTACAAGCGAACAAGAAAGCAGTATTTGAATTACAGATCGGAAGAGC	Chr08	54226865	plus	T	G	0.955801	0.889503	0.0662983	0.0441989	23	0.454141	98.4375	0.353	NN	TT	GG	TT	GG	TT	TT	TT	TG	TT	TT	TT	TT	TT	TT	NN	TT	NN	TT	TT	GG	TT	TG	TT	GG	TT	TG	TT	TT	TT	TT	GG	TT	TT	TT
3365777_33_G_A	TGCAGTTGTTGATCCAAATGTGGTGACACCACAGTTTCCTCAACATGGTCCTTGGATGCAGTATCCACA	Chr05	993695	plus	G	A	0.955801	0.906077	0.0497238	0.0441989	33	0.273848	96.875	0.165	GG	GG	AA	GG	AA	GG	GG	GG	GG	GG	GG	GG	GG	GG	GG	GA	GG	GG	NN	GG	GG	GG	GG	NN	GA	GA	GG	GG	GG	GG	GG	NN	GG	GG	GG
3365817_29_T_C	TGCAGAGAGACCATGGTCCATCAAGGTTCTACAACAATACTAGCTATTCTTCAGTCACTACAAACATTA	-	-	-	T	C	0.861878	0.801105	0.0607735	0.138122	29	0.484673	99.2188	0.42	TC	NN	TT	TC	TT	CC	CC	CC	CC	CC	NN	CC	TT	TT	NN	TT	CC	TT	TT	CC	TT	TT	CC	CC	TT	CC	TT	NN	NN	CC	TC	TT	NN	TT	CC
3365853_9_T_C	TGCAGTAGGTTTCAGACACAAACATATAACAACATTACATTACAGATCGGAAGAGCGGTTCAGCAGGAA	Chr08	6613928	minus	T	C	0.928177	0.845304	0.0828729	0.0718232	9	0.490894	96.875	0.449	CC	TT	CC	TT	CC	TT	TT	TT	TC	TT	TT	TT	TT	TT	CC	TC	NN	CC	TT	TT	CC	TT	TT	TT	CC	NN	TT	TT	TT	TT	TT	CC	TT	TC	TT
3365872_9_C_T	TGCAGGCCACGCTGTCCATGTGTTTATCAATGGTCAATTTTCAGGTTTGTAGTTTACAGATCGGAAGAG	-	-	-	C	T	0.61326	0.59116	0.0220994	0.38674	9	0.271082	100	0.162	NN	CT	NN	CC	NN	CC	CC	CC	CC	CC	CC	CC	CC	CC	NN	NN	CC	NN	NN	CC	NN	CC	CC	TT	NN	CC	CC	NN	CC	CC	CC	NN	TT	CC	CC
3365880_35_A_T	TGCAGAAGTTTGGCATATCATGTCAAAAGTAATACAAGTTACAGATCGGAAGAGCGGTTCAGCAGGAAT	Chr11	48213355	minus	A	T	0.911602	0.878453	0.0331492	0.0883978	35	0.426446	98.4375	0.309	AA	AA	AA	AA	AA	NN	AA	TT	TT	TT	TT	TT	AA	TT	AA	AA	TT	AA	AT	AA	AA	AA	AA	TT	AA	AA	AA	AA	TT	AA	AA	AA	NN	AA	TT
3365886_47_T_C	TGCAGTAGAGTTCAATAAGCCTTCTATAGTATCCAATGAAAAGCTATTGAATGCAGGAATGTAGCTGCC	Chr03	563360	minus	T	C	0.856354	0.767956	0.0883978	0.143646	47	0.463018	97.6562	0.374	CC	TT	NN	CC	TT	TT	TC	TT	TT	CC	TT	TT	TC	TT	CC	NN	TT	TC	TT	TT	CC	CC	TT	TT	CC	TT	TT	TT	TT	TT	CC	TT	TT	TT	TT
3365898_19_G_A	TGCAGGTGAGATTTATCATGATTTCTGTTACCATATTTGAGCTTCAATTTTACAGATCGGAAGAGCGGT	Chr10	4670770	minus	G	A	0.955801	0.928177	0.0276243	0.0441989	19	0.381703	99.2188	0.257	GG	AA	GG	GG	GG	NN	GG	GG	GG	AA	GG	AA	AA	GG	GG	GG	GG	GG	GG	GG	GG	GG	GG	AA	GG	GG	AA	AA	GG	AA	GG	GG	GG	GG	GG
3365903_6_C_T	TGCAGTCTCTGTTTCGTGACTTTTCAGCACCTTGATACATACAGACCGCAGTAGCAAAAAACAGTTTAT	Chr06	19855509	minus	C	T	0.922652	0.834254	0.0883978	0.0773481	6	0.405034	96.875	0.287	CC	NN	TT	CC	CC	NN	CC	CC	CC	CC	CC	CC	CC	CC	CT	CC	CC	CT	TT	CC	TT	CC	CC	CC	CT	CC	CC	NN	CC	CC	CC	CC	CC	CT	CC
3365923_54_T_A	TGCAGTCAACCATTGCCACTTTTGCTACATGAAGTAGCTTTGCACCAATCTGTGTTGAAATTACAGATC	Chr09	7494862	plus	T	A	0.906077	0.872928	0.0331492	0.0939227	54	0.477841	97.6562	0.396	TT	TT	TT	NN	TT	AA	TT	AA	AA	AA	AA	AA	TA	AA	TT	TT	TA	TT	AA	AA	TT	AA	TT	TT	TA	TT	TT	TT	AA	TA	AA	TT	AA	TT	AA
3365928_14_G_C	TGCAGTGCAGGTGAGAACTCTTTTCTCTTTCATCATAAACTATGATTTTACAGATCGGAAGAGCGGTTC	Chr06	19895427	minus	G	C	0.922652	0.856354	0.0662983	0.0773481	14	0.480189	98.4375	0.407	CC	NN	CC	GG	CC	NN	GG	GG	GG	GG	GG	GG	GG	GG	CC	GG	GG	CC	CC	GG	CC	GG	GG	GG	CC	GG	GG	NN	GG	GG	GG	CC	GG	CC	GG
3365951_18_G_A	TGCAGTTTCAACTGTCCCGTTCATCTTCCGACGATAAGCAAGAGAATTATGATGTTGAATTTTACAGAT	Chr11	43102525	plus	G	A	0.762431	0.668508	0.0939227	0.237569	18	0.473272	98.4375	0.402	GA	GG	GG	GG	NN	GG	GA	GA	AA	NN	GG	GG	AA	AA	AA	NN	GG	GG	GG	AA	NN	AA	AA	GA	NN	AA	GA	AA	GG	GA	AA	GG	GA	GG	GG
3365978_16_G_C	TGCAGAGCATGCTAGGGTCGCTCGTATTCCAATTTAGATACCCATTTTACGTGACTTATGTGTCAATTG	Chr11	1510106	plus	G	C	0.906077	0.883978	0.0220994	0.0939227	16	0.298632	99.2188	0.183	GG	CC	GG	NN	CC	GG	GG	GG	GG	GG	CC	GG	NN	GG	CC	GG	CC	GG	GG	CC	GG	NN	GC	GC	GG	NN	CC	CC	NN	GG	CC	GG	GG	GG	NN
3366035_37_G_A	TGCAGACGTGTGCAAAATGGCGTGCAATTAGATTATAGCTAAAAAACACCAGTAGAAATTACAGATCGG	Chr10	42964072	plus	G	A	0.690608	0.651934	0.038674	0.309392	37	0.283264	99.2188	0.172	GG	NN	GG	GG	GG	GG	GG	NN	AA	GG	NN	NN	NN	AA	GG	GG	GG	GG	GG	GG	GG	GG	AA	AA	GG	NN	AA	NN	NN	NN	NN	GG	AA	GG	NN
3366043_18_T_C	TGCAGGTCCCTATGTATATCATGATTTAGCCTCCAAAAGTAGATGTTGTATGAGAATATCCACAATTTG	Chr07	8185040	plus	T	C	0.911602	0.856354	0.0552486	0.0883978	18	0.49506	99.2188	0.461	CC	TT	CC	TT	CC	TT	TT	TT	TC	TT	TT	TT	CC	TT	CC	CC	NN	CC	NN	TT	CC	TT	TT	TT	CC	CC	TT	TT	TT	TT	TT	CC	TT	TT	NN
3366064_16_G_A	TGCAGCCACAATCCTGGATAATTTTGCTGTATAATGTGGCATAAGTGCTGCAAATCAACTGCTTACAGA	Chr11	45106008	plus	G	A	0.950276	0.524862	0.425414	0.0497238	16	0.259836	99.2188	0.235	GG	GA	GG	GA	GG	GA	GA	NN	NN	GG	GA	GA	GG	GG	GG	GG	GG	GA	GA	GG	GG	GA	GA	GG	GG	GA	GG	GG	GG	GA	GA	GG	GA	GG	GA
3366072_17_G_T	TGCAGTACATCAGATTAGCTTTATTTCTTAGTGAAAAATATAGTTGTTTCATTATCTAATGCTTTTACA	Chr02	26362682	minus	G	T	0.933702	0.922652	0.0110497	0.0662983	17	0.243619	99.2188	0.142	GG	GG	GG	GG	GG	GG	GG	TT	GG	GG	GG	GG	GG	GG	TT	GG	GG	GG	NN	GG	GG	TT	GG	TT	GG	GG	TT	NN	GG	GG	GG	GG	GG	GG	GG
3366096_31_A_G	TGCAGCACTAAACAACTGCATCGAATTACCAATCAGTTTACAGATCGGAAGAGCGGTTCAGCAGGAATG	Chr04	3639268	plus	A	G	0.767956	0.734807	0.0331492	0.232044	31	0.4978	99.2188	0.475	GG	NN	GG	NN	GG	AA	AA	AA	NN	NN	AA	AA	GG	NN	NN	GG	NN	GG	AA	NN	GG	AA	AA	AA	AA	AA	AA	NN	AA	NN	AA	GG	NN	AA	NN
3366112_47_G_A	TGCAGATTTGTGATGAATGCTATAAAAGCTAAAGAATTATATCGTCGGAATGTGCAATACATTGTTACA	Chr08	44855432	plus	G	A	0.856354	0.298343	0.558011	0.143646	47	0.273632	100	0.416	GG	AA	GG	GA	NN	GA	GA	GA	AA	GA	GA	GA	GA	GA	NN	GG	GA	GG	GA	GA	GG	GA	GA	GA	NN	GA	GA	AA	GA	GA	GA	GG	GA	GA	GA
3366135_24_G_A	TGCAGTTATTATACTACAGTGAAGGCAGAAAACAATTATCTCTTTACAGATCGGAAGAGCGGTTCAGCA	Chr04	424623	minus	G	A	0.801105	0.596685	0.20442	0.198895	24	0.299643	96.875	0.21	GA	GA	GG	GG	GG	NN	GG	GA	NN	GG	GA	NN	GG	AA	GA	GG	GG	NN	AA	GG	GG	GG	GA	NN	GG	GG	GA	GA	GG	GA	AA	NN	NN	NN	GG
3366153_47_G_T	TGCAGAAATAGAACTAACTCGTATTTATCTCATTTTCCCTCGGCATAGATGTGATTCAACAAGTAGTTT	Chr07	5401325	plus	G	T	0.867403	0.834254	0.0331492	0.132597	47	0.488539	99.2188	0.427	TT	NN	TT	NN	TT	GG	GG	GG	GG	GG	GG	GG	GG	GG	TT	GT	NN	TT	GG	GG	TT	GG	GG	GG	TT	NN	GG	GG	GG	NN	GG	TT	GG	NN	NN
3366170_25_G_T	TGCAGGGTCTTCCCCATTGAACATGGGAAGCTCTATACTCTTCATTGATTGACAAAACTTACAGATCGG	Chr10	31697305	plus	G	T	0.878453	0.845304	0.0331492	0.121547	25	0.320794	99.2188	0.201	GG	GT	NN	GG	GG	GG	GG	NN	TT	GG	GG	GG	GG	TT	GG	NN	GG	GG	TT	TT	NN	GG	GT	GG	GG	GG	TT	TT	GG	GG	GG	GG	GG	TT	TT
3366190_44_G_A	TGCAGATTTTGTTGACTTTTATAAACATGATCTGCTTTTATTGTGCGAATTTTACAGATCGGAAGAGCG	Chr08	2420895	minus	G	A	0.922652	0.850829	0.0718232	0.0773481	44	0.488293	97.6562	0.434	AA	GG	AA	GG	AA	GG	GG	GG	GA	GG	GG	GG	GG	AA	AA	AA	NN	AA	GG	GG	AA	GG	GG	GA	AA	NN	GG	NN	GG	GG	GG	AA	NN	AA	GG
3366199_8_C_T	TGCAGAACCGCATTTCTACCAGAGTTGGTCTGTGTGATGGCAGTAATCATGATTCAATGCAATGCTATT	Chr01	42834140	plus	C	T	0.955801	0.883978	0.0718232	0.0441989	8	0.475525	98.4375	0.396	TT	CC	TT	CC	TT	CC	CC	CC	CC	CC	CC	NN	CC	CC	CT	TT	CC	TT	CC	CC	TT	CC	CT	CC	TT	CC	CC	NN	CC	CC	CC	TT	CC	CC	CC
3366209_10_G_A	TGCAGTCACAGATCCATATATCAACCACAGACCACAGTCAGCAAACTAAGTTGTTAGATGAAGATGAGA	Chr07	4259049	plus	G	A	0.81768	0.740331	0.0773481	0.18232	10	0.486395	99.2188	0.432	AA	NN	AA	GA	AA	GG	GG	GG	NN	GG	GG	GG	GG	GG	AA	AA	NN	AA	NN	GG	AA	GG	NN	GG	AA	NN	GG	GG	GG	NN	GG	AA	NN	NN	GG
3366225_6_C_T	TGCAGACATACCATAGGCAAATTCTTCCTACACCCAATTTTACAGATCGGAAGAGCGGTTCAGCAGGAA	Chr02	28942223	minus	C	T	0.850829	0.79558	0.0552486	0.149171	6	0.47352	100	0.39	TT	CC	CT	CC	TT	CT	CC	CC	CT	CC	CC	CC	CC	CC	NN	TT	CC	TT	NN	CC	TT	CC	CC	CC	TT	CC	NN	CC	CC	CC	CC	TT	CC	CC	CC
3366238_54_C_G	TGCAGTCATGGATGCCAATAACCAGGCCAAGATTGCCTGATCTTGACGATCATACTGGATGTATTTTGT	Chr09	32687841	plus	C	G	0.718232	0.281768	0.436464	0.281768	54	0.296864	98.4375	0.404	CG	CC	CG	NN	CG	CG	NN	CG	NN	NN	CG	NN	GG	CG	NN	CG	NN	CG	CG	CC	CG	CG	CG	CC	CG	NN	CC	NN	NN	NN	NN	CG	NN	CC	CC
3366274_30_G_A	TGCAGTTACACCAAATAAACTTCAGAACTTGGCACAAATTTATACTGATAAGAATTTATCAAACCAAAC	Chr08	57499109	plus	G	A	0.889503	0.81768	0.0718232	0.110497	30	0.448517	98.4375	0.345	GG	GG	GG	AA	GG	GG	GG	NN	NN	AA	AA	AA	NN	NN	GG	GG	AA	GG	GG	GG	GG	GG	NN	AA	GG	GA	NN	GG	AA	AA	AA	GG	AA	GG	NN
3366279_59_C_T	TGCAGCGACTCCCATCCCACCAACGCCATTTGACGTAGCTGCCACTGTGTCCTGAGCTGCATAATCTTT	Chr02	48749939	minus	C	T	0.635359	0.61326	0.0220994	0.364641	59	0.251342	100	0.148	CC	NN	CC	CC	CC	NN	NN	NN	NN	CC	TT	NN	CC	NN	TT	CC	NN	CC	CC	NN	CC	CC	NN	NN	CC	NN	NN	NN	NN	NN	NN	CC	NN	NN	NN
3366283_26_A_C	TGCAGTGGAAAACACACCATAAGAATAAGTCTTTTGTACCCTTTTACAGATCGGAAGAGCGGTTCAGCA	-	-	-	A	C	0.917127	0.856354	0.0607735	0.0828729	26	0.491254	100	0.443	CC	AA	CC	AA	CC	AA	AA	AA	AA	AA	AA	AA	AA	AA	CC	CC	AA	CC	CC	AA	CC	AA	AA	AA	CC	AA	AA	NN	AC	AA	AA	CC	AA	CC	AA
3366292_18_C_T	TGCAGTTAGGACTCGAAGCTCTTTATCTGTAAACCCTTCACCACACAAAAACTTTATATAATCTGCTTC	Chr08	54226827	minus	C	T	0.939227	0.867403	0.0718232	0.0607735	18	0.455536	98.4375	0.356	NN	TT	CC	TT	CC	TT	TT	TT	TT	TT	TT	TT	TT	TT	TT	NN	TT	NN	TT	TT	CC	TT	CT	TT	CC	TT	CT	TT	TT	TT	TT	CC	TT	CT	TT
3366296_17_C_T	TGCAGAAAGAAACTCCCCTATTATAAATACTACTACACTCCGCAAAAACTTTTTACAGATCGGAAGAGC	-	-	-	C	T	0.513812	0.502762	0.0110497	0.486188	17	0.27032	99.2188	0.161	NN	CC	NN	CC	NN	TT	CC	CC	CC	NN	CC	CC	CC	CC	NN	NN	CC	NN	CC	CC	NN	NN	CC	CT	NN	CC	CC	CC	CC	CC	NN	CC	TT	CC	CC
3366297_9_C_G	TGCAGGTATCAGTGGTTGGGATGTCAGAGATCTAAGGTAAACAAATGAATTATTCTGTTTGAGACTGAA	Chr10	4094093	minus	C	G	0.944751	0.895028	0.0497238	0.0552486	9	0.360111	100	0.237	CC	CC	CC	CC	CC	NN	CC	CC	CC	GG	CC	GG	GG	CG	CC	CC	CC	CC	CC	CC	CC	CC	CC	GG	CC	CC	GG	GG	CC	CC	CC	CC	GG	CC	CC
3366301_41_T_G	TGCAGTCAAATGCTCTACCACTGAGCTATGGACCCATTTGTTATAACTGTTTATCTGTTTTTACAGATC	Chr07	809790	minus	T	G	0.939227	0.900552	0.038674	0.0607735	41	0.488339	100	0.426	GG	TT	GG	GG	GG	TT	TT	TT	TT	TT	GG	TT	GG	TT	GG	GG	TT	GG	TT	TT	GG	TT	TT	GG	GG	TT	TT	TT	TG	TT	TT	GG	TT	GG	TT
3366322_42_G_C	TGCAGCAATAAAAAACCAAAGCATCTTCATAACTTCAAGAAAGATGCATAGAAGTACTCAAATTACAGA	Chr06	19534146	minus	G	C	0.707182	0.707182	0	0.292818	42	0.230347	100	0.133	CC	GG	NN	GG	CC	GG	GG	GG	GG	GG	GG	GG	GG	GG	NN	NN	GG	NN	NN	GG	NN	GG	GG	GG	NN	GG	GG	GG	GG	GG	GG	CC	GG	NN	GG
3366360_11_G_T	TGCAGATAAAAGGATTCAGCTTTCAGTACACTTTATTTTCTGCTTTAGTATCATCTTACAGATCGGAAG	Chr09	35446982	minus	G	T	0.79558	0.762431	0.0331492	0.20442	11	0.45245	100	0.347	TT	GG	TT	GG	GT	GG	NN	GG	NN	GG	GG	GG	GG	NN	NN	NN	GG	GG	GG	NN	TT	NN	GG	GG	TT	GG	GG	GG	GG	GG	GG	TT	GG	GG	NN
3366373_11_T_C	TGCAGTCTCATTACAAAACATGCTTCTAAAGATACCACAAAATATGTAGTAAGCTTCTTATTTACAGAT	Chr08	58017413	minus	T	C	0.895028	0.861878	0.0331492	0.104972	11	0.260326	99.2188	0.154	TT	CC	TT	NN	TT	TT	TT	TT	TT	CC	TT	TT	CC	TT	TT	TT	TT	TT	NN	TT	TT	NN	TC	TT	TT	TT	TC	TT	CC	CC	TT	TT	TT	NN	CC
3366404_38_A_G	TGCAGTTCTTTGTTATATTTGGTTGGAAAGAAATGTGAAAATCTTCTCGGAATGTTACAGATCGGAAGA	Chr03	165030	minus	A	G	0.801105	0.773481	0.0276243	0.198895	38	0.439952	100	0.328	AA	NN	AA	AA	AA	NN	NN	NN	NN	AA	NN	NN	NN	NN	AA	AA	GG	AA	GG	GG	AA	AA	GG	NN	AA	GG	GG	GG	GG	NN	AA	GG	NN	AA	GG
3366432_27_A_T	TGCAGTGCCACTTTTACTGCCTAGAGAAGCTGAAGAGGAATTGGAGATGCATGGCCACACAATTCCAAA	Chr03	522678	plus	A	T	0.651934	0.59116	0.0607735	0.348066	27	0.248276	100	0.148	AA	NN	AA	AA	AA	NN	AT	AA	AA	AA	NN	NN	NN	AA	AA	AA	AT	AA	NN	NN	AA	AA	AA	TT	AA	NN	NN	TT	TT	NN	AA	AT	AT	TT	NN
3366433_64_T_C	TGCAGCTATTGTTCCTCCAATATTAGCCAATGCTTTTCATCTCTTATTTAGATCATCACCCAAATCCTC	Chr11	1017060	plus	T	C	0.889503	0.839779	0.0497238	0.110497	64	0.424289	97.6562	0.307	TT	TT	TT	CC	TT	NN	CC	TT	TC	TT	TT	CC	TT	TT	TC	TT	TT	TT	TT	TT	TT	CC	CC	TT	CC	NN	TT	CC	TT	NN	TT	TC	NN	TT	NN
3366439_54_G_A	TGCAGTCTCCTCCTCTCCATCCGAATAATTTCTCTACCCATTTCTTGTAGCAAAGGATGCATTCCAAGT	scaffold_40	6829	minus	G	A	0.839779	0.762431	0.0773481	0.160221	54	0.490218	98.4375	0.447	NN	GG	GG	GG	GG	GG	GG	GG	GG	AA	AA	AA	AA	NN	NN	GG	AA	NN	GG	AA	NN	GG	AA	AA	NN	AA	AA	AA	AA	GG	GG	NN	AA	GG	AA
3366443_17_G_T	TGCAGTCTGATAACCTTGCTCCCTTTTTACTGACAAAATCTTAGTCACAGACCAGATTACAGATCGGAA	Chr08	58260979	plus	G	T	0.883978	0.856354	0.0276243	0.116022	17	0.497148	99.2188	0.466	TT	GG	TT	NN	TT	TT	GG	GG	GG	NN	GG	GG	GG	GG	TT	TT	NN	TT	GG	GG	TT	GG	GG	GG	TT	NN	GG	NN	NN	TT	GG	TT	TT	GG	GG
3366443_30_T_A	TGCAGTCTGATAACCTTGCTCCCTTTTTACTGACAAAATCTTAGTCACAGACCAGATTACAGATCGGAA	Chr08	58260992	plus	T	A	0.569061	0.552486	0.0165746	0.430939	30	0.26864	100	0.16	NN	TT	NN	NN	NN	NN	TT	TT	TT	AA	TT	TT	TT	TT	NN	NN	AA	NN	TT	TT	NN	TT	TA	TT	NN	AA	TT	NN	AA	AA	TT	NN	NN	TT	TT
3366452_28_A_G	TGCAGGTATACGTGGTGTTTTTGATGGTATCATTGAGAATATGCATTTGCACTGGAGGCATCGAGAACT	Chr02	47716570	minus	A	G	0.867403	0.812155	0.0552486	0.132597	28	0.460465	97.6562	0.363	GG	NN	GG	AA	GG	NN	NN	AA	NN	AA	AA	NN	AA	NN	AA	AG	NN	GG	AA	AA	AA	AA	AA	AA	GG	AA	AA	AA	NN	AA	AA	AG	AA	AA	AA
3366455_29_A_C	TGCAGAACCAACCTATAAAAGTAAACCAGAACAATCAATTGATTTGATTCCATATTTACATCTAGTTAG	Chr03	163153	minus	A	C	0.790055	0.767956	0.0220994	0.209945	29	0.430926	98.4375	0.315	AA	NN	AA	AA	AA	NN	CC	NN	NN	AA	NN	NN	NN	NN	AA	AA	CC	AA	CC	CC	AA	AA	CC	CC	AA	CC	CC	CC	CC	NN	AA	CC	AA	AA	CC
3366487_46_A_T	TGCAGGATCTCATGTTACAGGCTAAGCTTAGTGGTGATTTCTGTGAAATGAGGGAAAAGATATCATGTG	Chr06	29270336	minus	A	T	0.922652	0.883978	0.038674	0.0773481	46	0.43458	98.4375	0.32	NN	AA	TT	AA	TT	AA	AA	AA	AA	AA	AA	AA	AA	AA	TT	NN	AA	AT	AA	AA	TT	AA	AA	AA	TT	AA	AA	AA	AA	AA	AA	TT	AA	AA	AA
3366492_66_T_A	TGCAGAAGGGAGCAAAGCCCACCCACAATGCAAAACCTACCATATTTACACTTTTACAAATCTGAATTA	Chr03	37829693	plus	T	A	0.933702	0.928177	0.00552486	0.0662983	66	0.477294	100	0.393	AA	TT	AA	TT	AA	TT	TT	NN	TT	TT	TT	TT	TT	TT	TT	AA	TT	AA	TT	TT	AA	TT	TT	TT	AA	TT	TT	TT	TT	TT	NN	AA	TT	TT	TT
3366494_32_T_A	TGCAGCCCTATGAGAACAAAAAGGAAATAAAATTTTTACAGATCGGAAGAGCGGTTCAGCAGGAATGCC	Chr05	1836777	minus	T	A	0.712707	0.662983	0.0497238	0.287293	32	0.439397	98.4375	0.329	NN	TT	NN	TT	NN	TT	AA	AA	TA	TT	TA	TT	AA	TT	TT	NN	TT	NN	TT	AA	NN	TT	TA	TT	NN	TT	TA	TT	TT	AA	TT	TT	AA	TT	TT
3366502_38_C_G	TGCAGATTGCCACTCAAACACGAATTCATTATTATTCACATTCAAACACATTTATTTACAGATCGGAAG	Chr08	58222216	minus	C	G	0.900552	0.878453	0.0220994	0.0994475	38	0.498777	100	0.479	CC	GG	CC	CC	CC	GG	GG	NN	GG	GG	GG	GG	GG	GG	CC	CC	NN	CC	GG	GG	CC	GG	NN	GG	CC	NN	GG	GG	GG	GG	GG	CC	GG	GG	NN
3366528_45_G_C	TGCAGATTTGATGGCAAACCTCCATCAGAGAGAAACTCCATTTGTGGACAATCATGTATCAACAGACTA	Chr11	46882697	minus	G	C	0.756906	0.524862	0.232044	0.243094	45	0.269487	99.2188	0.197	GG	GG	GC	NN	GG	GG	GG	GG	GG	GC	GG	GG	NN	GG	GC	GC	NN	CC	NN	NN	GC	NN	GG	NN	CC	GG	GC	NN	GG	GG	GG	GG	GG	GG	NN
3366531_40_A_T	TGCAGGTAGAAACAAAAGAGAGAGAACCAAACCCAAAACCAGAAGCTAGTGCCTCTTGCACTCCAGCCT	Chr03	30166650	minus	A	T	0.635359	0.635359	0	0.364641	40	0.264045	100	0.157	NN	AA	NN	AA	NN	TT	AA	AA	TT	AA	AA	TT	AA	AA	NN	NN	AA	NN	AA	AA	NN	TT	AA	AA	NN	AA	AA	AA	AA	TT	AA	NN	AA	AA	AA
3366536_23_T_C	TGCAGAGAAAGCATTGTGTTTCCTCTTGTCATGTCAGTAGTCTCTACTCTCTAGGTCTTTCATTCATGG	Chr09	12066886	minus	T	C	0.917127	0.867403	0.0497238	0.0828729	23	0.490528	98.4375	0.437	CC	TT	CC	TT	CC	TT	TT	NN	TT	TT	NN	TT	TT	TC	CC	CC	TT	CC	TT	TT	CC	TT	TT	TT	CC	TT	TT	TT	TT	TT	TC	CC	TT	TT	NN
3366612_14_T_A	TGCAGATTGGAGATTCCATTTGTAGATTTTCAGTTTTGTTACAGATCGGAAGAGCGGTTCAGCAGGAAT	-	-	-	T	A	0.674033	0.668508	0.00552486	0.325967	14	0.320949	100	0.201	NN	TT	NN	TT	NN	TT	TT	TT	TT	AA	TT	TT	TT	TT	TT	NN	TT	NN	TT	TT	NN	TT	TT	TT	NN	TT	TT	AA	TT	TT	TT	NN	TT	TT	TT
3366613_22_T_C	TGCAGATCAAATTATACTTACATGTCCGATGCTTCTGGGAGCCTCTGAAGTGCAAGCCCTTCCTGATGG	Chr10	42883733	minus	T	C	0.944751	0.878453	0.0662983	0.0552486	22	0.483157	98.4375	0.415	CC	TT	CC	TT	CC	TT	TT	TT	TT	TC	TT	TT	TC	TT	CC	CC	TT	CC	TT	TT	CC	TT	TT	TT	CC	TT	NN	NN	TT	TT	TT	CC	TT	TT	TC
3366640_23_G_A	TGCAGTTCTATAGGTAGAAAGAGGGACAAAAAGCTTTTAGAATCTAGATTTTACAGATCGGAAGAGCGG	Chr05	39292570	minus	G	A	0.640884	0.60221	0.038674	0.359116	23	0.416097	99.2188	0.297	GG	AA	GG	NN	GG	AA	NN	AA	NN	NN	GG	AA	GA	NN	GG	NN	AA	GG	NN	GG	GG	NN	AA	NN	GG	AA	NN	GG	NN	AA	NN	GG	NN	NN	AA
3366666_30_A_G	TGCAGAAAGAACCAAAAGCAAACCTTCTCTACCAATCTAGAACAAACCGCAGCATAATAATTACAGATC	Chr06	21097960	plus	A	G	0.856354	0.790055	0.0662983	0.143646	30	0.496982	98.4375	0.497	AA	GG	AA	GG	AA	GG	GG	GG	AA	NN	NN	GG	NN	AA	AA	NN	GG	AA	AA	NN	AA	GG	GG	NN	AA	GG	GG	NN	GG	GG	NN	AA	NN	AA	GG
3366754_9_C_G	TGCAGATTACAAAACCGAAGATGGAGTTGACAATTATTACAGATCGGAAGAGCGGTTCAGCAGGAATGC	-	-	-	C	G	0.674033	0.629834	0.0441989	0.325967	9	0.392502	100	0.27	NN	GG	NN	CC	NN	CC	CC	GG	CC	CC	CC	CC	CC	NN	NN	NN	CC	NN	CC	CC	NN	CC	CG	CC	NN	CC	CC	CC	GG	CG	CG	NN	GG	CC	CC
3366781_35_T_G	TGCAGAAAGTCAATCATGTATTGGTTTCCTCCATCTACCTCCAGGGCAACTACTTATCAGGTGCCATGA	Chr02	28111091	plus	T	G	0.668508	0.668508	0	0.331492	35	0.355713	100	0.231	NN	TT	NN	TT	NN	TT	TT	TT	TT	TT	TT	TT	TT	TT	GG	NN	TT	NN	GG	TT	NN	TT	TT	TT	NN	TT	GG	TT	TT	TT	TT	NN	TT	TT	TT
3366784_30_C_G	TGCAGATCATACAAGTGCACAGATATAAACCACAAACTAACCTTCAATTTCTCTACATTACAGATCGGA	Chr11	16346	minus	C	G	0.618785	0.569061	0.0497238	0.381215	30	0.376196	100	0.254	NN	GG	NN	GG	NN	CC	CC	CC	CC	CC	GG	CC	CC	CC	CC	NN	CC	NN	CC	CC	NN	CC	CG	CC	NN	CC	CC	GG	CC	CG	CC	NN	CC	CC	CC
3366786_64_G_A	TGCAGAAAAGCACCTCAACATCAGAATAAACAATCCCCATACTCAGATATATCGAATCCATGATGAGAA	Chr03	11626546	plus	G	A	0.78453	0.734807	0.0497238	0.21547	64	0.496776	97.6562	0.475	GG	AA	GG	NN	GG	GA	AA	NN	GA	AA	GA	NN	NN	AA	GG	GG	AA	GG	NN	AA	GG	AA	GA	AA	GG	AA	NN	AA	AA	GA	NN	GG	AA	AA	AA
3366793_31_T_C	TGCAGGTGCTATCTCTGTCCTTGGAGGAAAATCTAAAACCCAAATATTTGTACTTGGTTACAGATCGGA	Chr08	58456691	plus	T	C	0.767956	0.729282	0.038674	0.232044	31	0.289115	100	0.176	TT	CC	TC	TC	TT	TT	NN	TT	TT	NN	NN	NN	TT	TT	TT	TT	TT	TT	CC	CC	TT	CC	TT	TT	TT	TT	TT	TT	NN	TT	NN	TT	TT	CC	CC
3366816_39_C_A	TGCAGTGTGCCCTTATGCTGGTTTATGTGTAGACCATGTCCCTGGAATGATACCTCTTTAGCTTACAGA	Chr01	37481864	minus	C	A	0.80663	0.779006	0.0276243	0.19337	39	0.321871	99.2188	0.202	AA	CC	AA	CC	CC	CC	CC	CC	CC	CC	CA	CC	CC	CC	AA	NN	CC	AA	CC	CC	AA	CC	CC	CC	AA	CC	CC	CC	CC	CC	CC	AA	CC	CC	CC
3366832_49_G_C	TGCAGCTGTGATATACCATAAATTCATACTATTTCTTTACTGCTTCATTGTGTGTTTCTTTTCACCCAA	Chr01	49958060	plus	G	C	0.508287	0.502762	0.00552486	0.491713	49	0.265477	100	0.158	NN	GG	NN	GG	NN	GG	GG	GG	GG	NN	CC	GG	GG	GG	NN	NN	GG	NN	CC	GG	NN	GG	GG	CC	NN	GG	GG	CC	GG	GG	GG	NN	NN	NN	GG
3366854_45_C_G	TGCAGATTAGTTGGCAGTGGAACTAGTATGTCTCAAAAGTCTCGACAAACTAAAAATTACAGATCGGAA	Chr03	10711086	plus	C	G	0.635359	0.629834	0.00552486	0.364641	45	0.478185	100	0.396	CC	NN	CC	GG	CC	NN	NN	NN	NN	NN	NN	NN	GG	NN	CC	CC	NN	CC	GG	NN	CC	NN	GG	NN	CC	NN	GG	NN	NN	NN	GG	CC	NN	NN	NN
3366858_8_G_C	TGCAGATAGTGTTCTGGAGATATAAATGTCTGAATTTGTGAACAATTTTGTCCCTGGAAGTTACAGATC	Chr03	31790988	plus	G	C	0.80663	0.79558	0.0110497	0.19337	8	0.431507	99.2188	0.315	CC	GG	CC	NN	CC	GG	GG	GG	GG	GG	GG	GG	GG	GG	GC	GG	GG	CC	NN	GG	CC	GG	GG	GG	GG	GG	NN	NN	GG	NN	NN	CC	GG	NN	GG
3366860_68_G_C	TGCAGCTTCCAGGTGCCAATCCAGATTGCATCCAGCTCTCTTTCCAGAGAATGGACGTCATTCACTCCG	Chr07	33451017	minus	G	C	0.718232	0.701657	0.0165746	0.281768	68	0.285976	100	0.173	NN	GG	NN	GG	NN	GG	GG	GG	GG	GG	GG	GG	GG	GG	CC	NN	GG	CC	CC	GG	CC	GG	GG	GG	NN	GG	GG	GG	GG	GG	GG	NN	GG	NN	GG
3366870_54_T_C	TGCAGTCTATGAGATGATGTTGGCAAATCCATTTTTTGTGCTGATAAAAAAATTTAGGAAATTGTTCTT	Chr04	44955838	minus	T	C	0.950276	0.911602	0.038674	0.0497238	54	0.259836	99.2188	0.154	TT	TT	TT	TT	CC	TT	TT	TT	TT	TT	TT	TT	TT	TT	TT	CC	TT	TT	TT	TT	TT	TT	TT	TC	CC	TT	TT	NN	TT	TT	TT	CC	TT	TT	TT
3366885_19_C_T	TGCAGCACTACTGAATTTTCATACTACCTTTACTCATTACAGATCGGAAGAGCGGTTCAGCAGGAATGC	-	-	-	C	T	0.790055	0.756906	0.0331492	0.209945	19	0.497922	98.4375	0.476	NN	TT	TT	CC	CT	CC	TT	TT	TT	CC	TT	TT	TT	TT	NN	TT	TT	NN	CC	CC	NN	TT	CT	TT	NN	TT	CC	TT	CC	TT	CC	NN	CC	CC	CC
3366889_13_A_G	TGCAGGTGAGTGAATTCTGCAAATTAGTAACCAATTACTGCACCAGATTTTGATGTTCTGACTGAAGTG	Chr03	30179634	minus	A	G	0.502762	0.480663	0.0220994	0.497238	13	0.354064	100	0.231	AA	NN	AA	NN	AA	GG	NN	NN	GG	NN	NN	GG	NN	NN	AA	AA	NN	AA	NN	NN	AA	GG	NN	NN	AA	NN	NN	NN	NN	GG	NN	AA	NN	NN	NN
3366912_12_T_C	TGCAGTTCATGCTAATGCTGCTTCTGTGGGGCTCTTGTTCTTTGCTTTTCTGCTTCTGCTCATCAACTG	-	-	-	T	C	0.950276	0.883978	0.0662983	0.0497238	12	0.458626	97.6562	0.36	CC	TT	CC	TT	NN	TT	TT	TT	TT	TT	TT	TT	TT	TT	CC	TT	TT	CC	CC	TC	CC	TT	TT	TT	CC	TC	TT	TT	TT	TT	TT	CC	TT	CC	TT
3366934_30_A_G	TGCAGAAATCCATAAATTACACAATAAACAAAGAACAAAGAAAATTTTGACACAACAAAGATTACAGAT	Chr02	41268295	plus	A	G	0.607735	0.569061	0.038674	0.392265	30	0.483058	100	0.414	AA	NN	AA	GG	AA	NN	NN	NN	NN	NN	NN	NN	GG	NN	AA	AA	NN	AA	GG	NN	AA	GG	GG	NN	AA	NN	NN	GG	NN	NN	NN	GG	NN	GG	NN
3366948_19_A_G	TGCAGGGCAACCTCAACTCAAATAAGTATGAACTTATACTCCGTTTTGAATAGGTTAGATGATAAGAAA	Chr06	19256051	minus	A	G	0.955801	0.878453	0.0773481	0.0441989	19	0.484547	98.4375	0.422	GG	AA	GG	AA	GG	AA	AA	AA	AA	AA	AG	AA	AA	AA	GG	GG	AA	GG	GG	AA	GG	AA	AA	AA	GG	AA	AA	AA	AA	AA	AA	GG	AA	GG	AA
3366963_42_A_T	TGCAGGGGACTTGATTCTTGAGACTACGGTATTGTCTAATCCAGATGCTAATCTTGGGTTACAGATCGG	Chr01	10228019	plus	A	T	0.939227	0.917127	0.0220994	0.0607735	42	0.47474	99.2188	0.388	TT	AA	TT	AA	TT	AA	AA	AA	NN	AA	AA	AA	AA	NN	TT	TT	AA	TT	AA	AA	TT	NN	AA	AT	TT	AA	NN	AA	AA	AA	AA	TT	AA	AA	AA
3366965_23_C_A	TGCAGCTAAGGCAAGCAAGAACTCATATACTCAGTTACAGATCGGAAGAGCGGTTCAGCAGGAATGCCG	-	-	-	C	A	0.917127	0.900552	0.0165746	0.0828729	23	0.484577	100	0.413	AA	CC	AA	CC	AA	CC	CC	NN	CC	CC	NN	CC	CC	CC	AA	AA	CC	AA	CC	CC	AA	CC	CC	CC	AA	CC	CC	CC	CC	CC	CC	AA	CC	CC	NN
3366972_66_T_C	TGCAGTAAGCCAGACTGCATCCCTTTCTCCTTTCTTATTTGTTGTCCACTGTTACTTGTTCCTACATGT	Chr02	989026	plus	T	C	0.917127	0.850829	0.0662983	0.0828729	66	0.427638	98.4375	0.313	TT	TT	CC	TC	CC	TT	TC	TT	NN	TT	NN	TT	TT	TT	TT	CC	TT	TT	NN	TC	CC	TT	TT	TT	CC	TT	TT	NN	TT	TT	TT	CC	TT	NN	TT
3366982_30_C_A	TGCAGTAAATTTTGAAATTCCAAATCTATTCTTCTAAAAATAAATTATCGGACTATACTCCAAAACATT	Chr02	24579828	plus	C	A	0.60221	0.60221	0	0.39779	30	0.237354	100	0.138	CC	NN	CC	NN	CC	NN	NN	CC	NN	NN	NN	NN	NN	CC	CC	AA	NN	CC	CC	NN	AA	CC	NN	CC	CC	NN	CC	CC	NN	NN	NN	CC	NN	NN	NN
3366982_49_G_A	TGCAGTAAATTTTGAAATTCCAAATCTATTCTTCTAAAAATAAATTATCGGACTATACTCCAAAACATT	Chr02	24579847	plus	G	A	0.779006	0.723757	0.0552486	0.220994	49	0.463055	99.2188	0.369	GG	AA	GG	AA	GG	AA	NN	GG	NN	NN	AA	NN	AA	GG	GG	NN	AA	GG	GG	NN	NN	GG	AA	GG	GG	NN	GG	GG	NN	AA	AA	GG	AA	AA	AA
3367017_59_T_C	TGCAGGTATCAGTGGTTTGGATGTCAGAGATTTCAGGTAAACAAATGAATTCTTGGTACTTTTTTCTGT	Chr10	4083845	minus	T	C	0.933702	0.861878	0.0718232	0.0662983	59	0.425335	99.2188	0.311	TT	CC	TT	CC	TT	NN	CC	CC	CC	TT	TT	TT	TT	TT	TT	TT	CC	TT	CC	TT	TT	CC	TT	TC	TT	CC	TT	TT	TT	CC	CC	TT	TT	CC	TT
3367021_54_C_T	TGCAGAAGTTCAAATCGTTCTTCATAACTCACCATGCATCTATATTGATACTGTCTAGGAAACTTAGTT	Chr03	50320528	minus	C	T	0.861878	0.78453	0.0773481	0.138122	54	0.474934	97.6562	0.397	NN	CC	TT	NN	TT	CC	CC	CC	CC	CC	CC	CC	NN	CC	CC	TT	CC	TT	CC	CC	TT	CC	CC	CC	TT	CC	CC	NN	CC	CC	CC	TT	TT	NN	CC
3367073_54_A_G	TGCAGATTCAACTTTATCGAGTGTAATCGCCACAAATTGGAGACACGTAGTTGCATGGTTACAGATCGG	Chr04	42061878	plus	A	G	0.767956	0.734807	0.0331492	0.232044	54	0.245432	98.4375	0.144	NN	AA	GG	AA	NN	AA	AA	AA	AA	AA	AA	NN	AA	AA	GG	GG	AA	AA	AA	AA	AA	AA	AA	AA	GG	AG	AA	AA	AA	AA	AA	NN	AA	AA	AA
3367080_20_C_T	TGCAGTGACTGTTTACATCACAAAACTTCAATTATTTTGCTAATATGTGGTTACTTTTACCAATTACAG	Chr03	48444795	minus	C	T	0.933702	0.900552	0.0331492	0.0662983	20	0.484647	99.2188	0.414	TT	NN	TT	CC	TT	CC	CC	CC	CC	CC	NN	CC	CC	CC	TT	CT	CC	TT	CC	CC	TT	CC	CC	CC	TT	CC	CC	CC	CC	NN	NN	TT	CC	CC	NN
3367085_30_C_G	TGCAGAAAAATAAAGATTGATAATGCATGTCTATAGTTTCTTTACAGATCGGAAGAGCGGTTCAGCAGG	Chr04	1479416	minus	C	G	0.801105	0.779006	0.0220994	0.198895	30	0.467063	99.2188	0.372	CC	NN	GG	NN	CC	CC	NN	CC	NN	NN	NN	CC	CC	NN	CC	GG	CC	GG	CC	CC	GG	CC	CC	CC	GG	CG	CC	CC	CC	NN	CC	GG	CC	NN	CC
3367087_16_A_G	TGCAGTAACACAGCAAAGAAATCCCATGATATAGTCTGATATAACCACTACTACAAATGCTATTGCTTT	Chr10	40168587	plus	A	G	0.928177	0.845304	0.0828729	0.0718232	16	0.476722	96.875	0.402	GG	AA	GG	AA	GG	AA	AA	AA	NN	AA	AA	AA	NN	NN	AA	GG	AA	GG	AA	AG	GG	AA	AG	AA	GG	AA	AA	AA	AG	AA	AA	AA	NN	AA	AA
3367090_22_G_A	TGCAGCACTCACACTTGATTTGGATGTTAGCCTCTGGTTGCTCTTCAGATTTACAGATCGGAAGAGCGG	-	-	-	G	A	0.640884	0.618785	0.0220994	0.359116	22	0.347206	99.2188	0.224	NN	GG	NN	GG	GG	GG	GG	GG	GG	AA	GG	AA	GG	GG	NN	NN	AA	NN	GG	GG	NN	GG	GG	GA	NN	AA	GG	GG	GG	GG	GG	NN	GG	GG	GG
3367113_20_C_T	TGCAGAATTTGTTTCCATTGCAGTTCAGACTGTGAAAACAAGCCTATCATGTGGCTGTAACAAAAAAAA	Chr06	23313214	minus	C	T	0.906077	0.856354	0.0497238	0.0939227	20	0.364181	96.875	0.241	CC	TT	CC	TT	CC	NN	CC	CC	CC	CC	CC	CC	CC	TT	CC	CC	CC	CC	NN	CT	CC	CC	TT	CC	CC	CC	TT	CC	CC	TT	CC	CC	CC	CC	CC
3367116_58_G_A	TGCAGCACAATTATTGTTTTTGCTGGTATCTTCATACAAAGCATGGAAAAGAACAATTGGTCATATGAG	Chr08	9904048	plus	G	A	0.878453	0.850829	0.0276243	0.121547	58	0.453938	98.4375	0.349	GG	NN	GG	GG	GG	AA	AA	AA	AA	AA	NN	AA	GG	NN	GA	GG	AA	GG	GG	AA	GG	GG	AA	GA	GG	AA	GG	GG	NN	AA	AA	GG	NN	GG	AA
3367121_61_G_A	TGCAGTCCTACATTTTTCTTCCTGCACCCCCACAATGTTATGCAAAGATCAAGCTGTCTCTGTTAGTTT	Chr08	42425415	minus	G	A	0.607735	0.58011	0.0276243	0.392265	61	0.480744	99.2188	0.405	GG	AA	GG	NN	GG	NN	AA	NN	NN	AA	AA	GG	NN	AA	NN	GG	AA	GA	NN	AA	GG	NN	AA	NN	GG	AA	NN	NN	NN	NN	NN	GG	AA	NN	AA
3367122_19_G_A	TGCAGCATGAAACAGAGAAGGAAACAAATATGTTCCTGAAAGATATTTCTCTATACAACAAATGGACCA	Chr08	1698000	minus	G	A	0.944751	0.867403	0.0773481	0.0552486	19	0.475702	98.4375	0.398	GA	NN	AA	GG	AA	GG	GG	GG	GG	GG	GG	GG	GG	GG	AA	AA	GG	GA	GG	GA	AA	GG	GG	GG	AA	GG	GG	NN	GG	GG	GG	AA	GG	AA	GG
3367128_41_A_T	TGCAGTTTGTATTATGTGTAGTTTTACTAAGGCGTGTATAGATTTTCTAACAATTTTACAGATCGGAAG	Chr01	45634430	minus	A	T	0.895028	0.845304	0.0497238	0.104972	41	0.498438	97.6562	0.497	TT	AA	TT	AA	AT	AA	AA	NN	TT	AA	AA	NN	AA	TT	TT	TT	AA	AT	AA	AA	TT	AA	AA	AA	TT	AA	AA	TT	AT	AA	AA	TT	NN	AA	AA
3367149_6_G_A	TGCAGAGTTAGAAGATAACACCACTGTTCAATGCTGCAAATTTACAGATCGGAAGAGCGGTTCAGCAGG	Chr05	37349288	minus	G	A	0.618785	0.59116	0.0276243	0.381215	6	0.4033	99.2188	0.281	NN	GG	AA	NN	GA	GG	GG	NN	NN	GG	GG	NN	GG	NN	NN	NN	GG	AA	GG	NN	NN	GG	GG	GG	GA	NN	GG	GG	GG	GG	GG	NN	NN	NN	NN
3367184_33_T_C	TGCAGGAAATTGCAGACAGAATAGGCTAAGTTATCAATATTAGATAGCAGTATTGATTGACAGGCCAAT	Chr03	35943768	minus	T	C	0.729282	0.712707	0.0165746	0.270718	33	0.24076	99.2188	0.14	NN	TT	NN	TT	NN	TT	TT	TT	TT	TT	TT	TT	TT	TT	TT	NN	TT	NN	TT	TT	NN	TC	TT	TT	CC	TT	TT	TT	TT	TT	TT	CC	TT	TT	TT
3367199_35_T_G	TGCAGGGGTAAAATTCAAATTGGAAAAGGAGATTGTGGACCTATGTGATGATGATGACGACGACAATGA	Chr08	58512113	plus	T	G	0.801105	0.679558	0.121547	0.198895	35	0.245898	100	0.152	TG	NN	TT	NN	TT	TT	TT	TT	TT	TT	TT	TT	TT	TT	TT	TT	TT	GG	NN	NN	TT	NN	TT	NN	GG	TT	NN	NN	TT	TT	TT	TG	TT	NN	NN
3367254_27_C_T	TGCAGTAGTAGTGCTGCCTTCATGTAACTCAATACAACATGTATGATTTTAGTCCAACAAGGCAGCTCC	Chr05	38235823	minus	C	T	0.917127	0.872928	0.0441989	0.0828729	27	0.477863	98.4375	0.398	TT	NN	TT	CC	TT	CC	CC	CC	NN	CC	CC	CC	CC	NN	TT	TT	CC	TT	CC	CC	TT	CC	CC	NN	TT	CC	CC	NN	CC	CC	CC	TT	CC	TT	CC
3367266_38_G_C	TGCAGATTCTTACCAGATCAGGAAAACATTATAAAATAGAAACAGAGAATGAGAAAATTACAGATCGGA	Chr06	21424760	plus	G	C	0.950276	0.928177	0.0220994	0.0497238	38	0.46079	99.2188	0.36	CC	GG	CC	GG	CC	GG	GG	GG	GC	GG	GG	GG	GG	GG	CC	GG	GG	CC	GG	GG	CC	GG	GG	GG	CC	GG	GG	GG	GG	GG	GG	NN	GG	CC	GG
3367274_50_G_A	TGCAGGGATTTTCTACCAATGAAGAGCTTGTGTTTCTGTCATATGATGAAGTATTTCTTTATAAATTAC	Chr04	2921439	plus	G	A	0.906077	0.861878	0.0441989	0.0939227	50	0.455979	100	0.354	AA	GG	AA	NN	AA	GG	GG	GG	GG	GG	GG	GG	NN	NN	GG	AA	GG	NN	GG	AA	NN	GG	GG	GG	GG	GG	GG	GG	GG	GG	GG	AA	GG	GG	GG
3367290_24_A_G	TGCAGTTTTGTTGGGAAGTGTGGAATGATTTGATCTCCGAAGCTTGGTTTATCATGCAAGATGTTGTTT	Chr05	39490471	plus	A	G	0.878453	0.80663	0.0718232	0.121547	24	0.49468	98.4375	0.469	AA	GG	AG	GG	AA	NN	GG	NN	AG	GG	AG	NN	NN	GG	AA	GG	NN	AA	GG	AA	AA	GG	GG	GG	AA	GG	AA	AA	GG	GG	GG	AA	GG	GG	GG
3367294_21_G_C	TGCAGCTATAAAAGTGCCTATGTATCATTTGCCACCAGTAACATAAATAACTCTTTACTGTATATGGTA	Chr08	58622545	plus	G	C	0.679558	0.668508	0.0110497	0.320442	21	0.293608	100	0.179	GG	CC	NN	GG	NN	CC	CC	GG	NN	GG	NN	NN	NN	NN	GG	GG	GG	GG	CC	CC	GG	CC	CC	GG	GG	GG	GG	GG	GG	GG	NN	GG	NN	CC	CC
3367304_12_G_T	TGCAGCCACTTCGGTGTACTACACATCAAAACAAAAATTGGAAAACACAAAAAACTGAGTTTCGACACT	-	-	-	G	T	0.712707	0.685083	0.0276243	0.287293	12	0.418004	99.2188	0.298	GG	TT	GG	GG	GG	NN	NN	NN	TT	NN	TT	NN	GG	TT	TT	GG	NN	GG	GG	NN	GG	GG	TT	NN	GG	NN	GG	GT	TT	NN	NN	GG	TT	GG	NN
3367323_14_G_C	TGCAGGAACTATTGGCAAGCCAACTACCTACTTTATAACAACACATGCCCATAAAATTTACAGATCGGA	Chr03	49020829	minus	G	C	0.502762	0.502762	0	0.497238	14	0.303828	100	0.187	GG	CC	GG	NN	GG	NN	NN	CC	NN	NN	NN	NN	NN	NN	GG	GG	NN	GG	GG	NN	GG	NN	NN	CC	GG	NN	NN	CC	NN	NN	NN	GG	NN	NN	NN
3367382_17_T_G	TGCAGAGTATCTTTCCTTTGAGGTAGAAGCTTATAAATGCAGAGAAGGAACTACTTGAGAGATTTGGCC	Chr08	2420953	plus	T	G	0.911602	0.878453	0.0331492	0.0883978	17	0.496235	99.2188	0.461	GG	TT	GG	TT	GG	TT	TT	TT	GG	TT	TT	TT	TT	GG	GG	GG	GG	GG	TT	TT	GG	TT	TT	TT	GG	TT	TT	NN	TT	TT	TT	GG	NN	GG	TT
3367388_12_G_T	TGCAGTTCCATGGACCAGATATACAGGTGGGAAGTGAGGAATGACACTTTTGAGACATGGTTCTTGAAT	Chr02	35467968	plus	G	T	0.955801	0.906077	0.0497238	0.0441989	12	0.375088	99.2188	0.251	TT	GG	TT	GG	TT	GG	GG	GG	GT	GG	GG	GG	GG	GG	GG	GG	GG	TT	GG	GG	NN	GG	GG	GG	TT	GG	GG	GG	GG	GG	GG	TT	GG	GG	GG
3367389_67_C_A	TGCAGGTGAGGACAATTTTTGTCTGATCTCTTTTGCGTCACCCTTTTCATCCTTTTGTTTATGAAGACT	Chr03	32745845	plus	C	A	0.861878	0.828729	0.0331492	0.138122	67	0.491042	100	0.436	AA	CC	AA	NN	AA	CC	CC	CC	CC	CC	CC	CC	CC	CC	AA	AA	NN	AA	AA	CC	AA	CC	CC	NN	AA	CC	NN	CC	CC	CC	NN	AA	CC	NN	CC
3367392_45_T_G	TGCAGGGTATAGTGAATTTGAAAGGTCGTTTATCTTCCTTATATTTGTGTATGAATGTTGCACGATTTT	Chr02	1036719	plus	T	G	0.928177	0.911602	0.0165746	0.0718232	45	0.486926	100	0.42	GG	TT	GG	TT	TG	TT	TT	TT	TT	TT	TT	TT	TT	TT	GG	GG	TT	GG	NN	TT	GG	TT	TT	NN	GG	TT	NN	TT	TT	TT	TT	GG	GG	NN	TT
3367406_39_C_T	TGCAGAGTGGATAAAAAACTCAACCATGGCCACACGATCCAACCCACTTTCAGTTCCAATCTCCATTTC	Chr03	123596	minus	C	T	0.773481	0.751381	0.0220994	0.226519	39	0.24449	100	0.143	TT	NN	CC	CC	CC	NN	NN	NN	NN	CC	NN	NN	NN	NN	CC	CC	CC	TT	CC	CC	TT	CC	CC	NN	CC	CC	CC	CC	CC	NN	CC	CC	NN	CC	CC
3367407_12_G_A	TGCAGGCAAATGGAAACTTCCTATGTAGGAGTTCATCACATCTCCTTGCTCAACAAACAGAGAAGCCAT	Chr07	195748	plus	G	A	0.944751	0.939227	0.00552486	0.0552486	12	0.28549	100	0.173	GG	GG	GG	GG	GG	GG	AA	AA	GG	AA	NN	GG	NN	GG	GG	GG	GG	GG	AA	AA	GG	GG	GG	GG	GG	AA	GG	AA	GG	GG	GG	GG	GG	GG	GG
3367438_31_C_T	TGCAGTGGTAGTTACAGGTCTTCGTTTTTTCCAGTCCAAGTCATGTGATGTCTATTGGTTACAGATCGG	Chr11	1382203	minus	C	T	0.78453	0.712707	0.0718232	0.21547	31	0.493801	99.2188	0.468	CC	NN	CC	NN	TT	TT	TT	TT	TT	NN	NN	TT	NN	TT	CC	CC	NN	CC	CT	CC	CC	TT	TT	NN	CC	NN	NN	TT	NN	TT	NN	CC	TT	TT	TT
3367455_11_G_T	TGCAGAAACAAGAATCCTTTGCCCGGTAAGACATTTCAAGGATGAAGGATTGTAAAATACCAAAATGCC	Chr07	3978290	minus	G	T	0.81768	0.790055	0.0276243	0.18232	11	0.371028	99.2188	0.247	GG	NN	GG	TT	GG	GG	GG	NN	NN	TT	GG	GG	GG	GG	GG	GG	NN	GG	NN	GG	TT	TT	NN	GG	GG	NN	GG	GG	GG	NN	GG	GG	GG	NN	TT
3367472_49_A_G	TGCAGGCCGAGATAATTCAGACTGTTAGGATGCCATGAACAATGCTAATATGTTACAGATCGGAAGAGC	Chr08	4064780	plus	A	G	0.624309	0.58011	0.0441989	0.375691	49	0.496515	99.2188	0.478	NN	AA	NN	AA	NN	AA	GG	GG	AA	GG	AA	AA	AA	GG	NN	NN	GG	NN	AA	AG	NN	GG	GG	AA	NN	GG	AA	AA	GG	GG	AA	NN	GG	NN	GG
3367478_27_A_T	TGCAGAAAAGCCAAATTCAACCCAATCAGGTAAGATATCTCTCAGATTCACCACAGAGGATAAGTTCCC	Chr02	37702969	plus	A	T	0.629834	0.629834	0	0.370166	27	0.300554	100	0.184	NN	NN	NN	AA	TT	AA	AA	AA	NN	AA	AA	AA	AA	TT	TT	NN	AA	NN	AA	AA	NN	AA	AA	AA	TT	AA	AA	AA	AA	AA	AA	NN	NN	AA	AA
3367498_53_T_C	TGCAGATGCCCATGAGAACCTGGTGCTTGCCCCCTTCCCCTTCCTGGAATTGGTCTGTTATCCCTGAAT	Chr08	56289564	minus	T	C	0.729282	0.685083	0.0441989	0.270718	53	0.408173	98.4375	0.288	NN	TT	CC	TT	NN	TT	TT	CC	TT	TT	TT	TT	TT	TT	TT	CC	TC	CC	TT	TT	NN	TT	TT	TT	NN	TT	TT	TT	TT	TT	TT	NN	TT	TT	TT
3367509_33_G_A	TGCAGGATTTTCGTAATAAAGCTGATATTTTCTGAGAACATTCAGATTGAAGAGTTCTGCTCATTCAAG	Chr07	47815971	minus	G	A	0.917127	0.861878	0.0552486	0.0828729	33	0.48592	98.4375	0.422	AA	GG	AA	GG	AA	GG	GG	GG	GG	GG	GG	GG	GG	GG	AA	AA	NN	AA	NN	GG	AA	NN	GA	GG	AA	GG	GG	GG	GG	GG	GG	AA	GG	NN	GG
3367531_68_G_A	TGCAGAGGCACATACCTTATACCAACAACTTGCTTGAAATCGTCTTCAAGGGCACGAATCATGTATTTG	Chr10	5041920	minus	G	A	0.762431	0.745856	0.0165746	0.237569	68	0.318893	100	0.199	NN	GG	NN	GG	NN	AA	GG	GG	GG	GG	GG	GG	GG	GG	NN	NN	GG	NN	GG	GG	NN	GG	GG	GG	AA	GG	GG	GG	GG	GG	GG	AA	GA	GG	GG
3367539_20_T_A	TGCAGAATTTGTTTCTGTCCTCCACGTTTCATCTGGTAGTATAAATACTAGCTGTTATTCCAACCCATT	Chr09	35766403	minus	T	A	0.541436	0.530387	0.0110497	0.458564	20	0.273011	100	0.163	TT	NN	TT	NN	TT	NN	NN	NN	AA	NN	AA	NN	NN	AA	TT	TT	NN	TT	TT	NN	AA	NN	NN	AA	TT	NN	NN	TT	TT	TT	NN	TT	NN	NN	NN
3367563_31_T_A	TGCAGAAAATTTTGAATCCCCTGGATGCAGTTGCAGCAGATTTGAAAAGCAAAATAAACCTTGTTGAGC	Chr11	46881663	plus	T	A	0.906077	0.900552	0.00552486	0.0939227	31	0.279112	100	0.168	AA	TT	TT	TT	AA	NN	TT	TT	NN	TT	TT	TT	NN	AA	TT	TT	TT	TT	TT	NN	TT	NN	TT	TT	TT	TT	TT	TT	TT	TT	TT	AA	NN	TT	TT
3367603_8_G_A	TGCAGAAAGCATTTATAAAAGATAATGTAAAATGAGCATAAAAGATAGAGCCCTATGCTTTTTTACAGA	Chr01	1441761	plus	G	A	0.950276	0.883978	0.0662983	0.0497238	8	0.478029	99.2188	0.401	AA	GG	AA	GG	AA	GG	GG	GG	GG	GG	NN	GG	GG	GG	AA	AA	GG	AA	AA	GG	AA	GG	GG	AA	AA	GG	NN	NN	GG	GG	GG	GA	GG	GG	GG
3367607_33_A_T	TGCAGATGAAAAAGTAACATGGATTGAACATTTAGGAAAGCTTACAGATCGGAAGAGCGGTTCAGCAGG	Chr03	521197	minus	A	T	0.906077	0.883978	0.0220994	0.0939227	33	0.403331	99.2188	0.28	AA	NN	AA	AA	AA	AA	AA	AA	NN	AA	NN	TT	TT	NN	AA	AA	TT	AA	TT	TT	AA	AT	TT	AA	AA	TT	TT	TT	TT	NN	AA	TT	AA	TT	TT
3367624_20_A_G	TGCAGCATCGGCTTCAGCCAACTGTCTTCTCAGTTTTTCCAAAGCCTAAAATCACCAGACTGTTATTTT	Chr05	23227975	plus	A	G	0.751381	0.707182	0.0441989	0.248619	20	0.497837	98.4375	0.485	AA	GG	AA	GG	AG	NN	GG	GG	NN	GG	GG	GG	NN	NN	NN	AA	GG	AA	AA	GG	AA	GG	GG	AG	AA	AA	GG	NN	GG	GG	GG	AG	NN	GG	GG
3367627_10_A_G	TGCAGCCCACATACCTTTCCAAACCAAATTATGTTTACAGATCGGAAGAGCGGTTCAGCAGGAATGCCG	-	-	-	A	G	0.900552	0.839779	0.0607735	0.0994475	10	0.478452	98.4375	0.402	GG	AA	GG	AA	GG	AA	AA	AA	AA	AA	AA	AA	AA	AA	GG	GG	NN	GG	NN	AA	GG	AA	AG	AA	GG	NN	AA	AA	AA	AA	AA	GG	AA	AA	NN
3367655_52_A_T	TGCAGTTTGATTTGTGACAGTTGGAGCATGAGTCACAGTTCCCATCGCACTTAGCGTTCTCACAGTTAC	Chr04	43465729	plus	A	T	0.928177	0.922652	0.00552486	0.0718232	52	0.473037	99.2188	0.384	TT	AA	TT	AA	TT	AA	AA	AA	AA	AA	AA	AA	AA	AA	TT	TT	AA	TT	AA	AA	TT	AA	AA	AA	TT	AA	AA	AA	AA	AA	AA	TT	AA	AA	AA
3367684_58_T_C	TGCAGTGTCTTTCTTGGACACCTTTTACTCTATGTTCAAGGTCCATGTTTTGATGGTTTGCCTTGACCA	Chr08	2081759	plus	T	C	0.955801	0.911602	0.0441989	0.0441989	58	0.458819	98.4375	0.358	CC	NN	CC	TT	CC	TT	TT	TT	TT	TT	TT	TT	TT	TT	CC	CC	TT	CC	TC	TT	CC	TT	TT	TT	TT	TT	TC	NN	TT	TT	TT	CC	TT	CC	TT
3367685_7_T_A	TGCAGAATTGGGCTAGCATCCCCTGCATAATAGCAGCCATACACCCTTTTGCTATACCTCCATGTAGGC	Chr10	5436787	minus	T	A	0.939227	0.911602	0.0276243	0.0607735	7	0.402249	99.2188	0.279	TT	AA	TT	AA	TT	TT	AA	AA	NN	TT	TT	TT	TT	TT	TT	TT	TT	TT	NN	TT	TT	AA	TT	TA	TT	TT	TT	TT	TT	AA	AA	TT	AA	NN	AA
3367703_47_G_A	TGCAGAGCCCACTAGCTCTGTTTTAGCATCTCTATAAAATGATCAAAGTTATTTTCTTACAGATCGGAA	-	-	-	G	A	0.524862	0.508287	0.0165746	0.475138	47	0.33795	100	0.216	NN	GG	NN	NN	NN	NN	AA	GG	GA	GG	AA	GG	AA	GG	NN	NN	NN	NN	GG	GG	NN	GG	GA	GG	NN	NN	GG	GG	GG	AA	GG	NN	GG	GG	AA
3367721_6_A_T	TGCAGCAGACATCAACAACCCAATCACCACCATAACATTTCATTTCTCTGGGATACTTGTATGTCAAAC	Chr06	18082348	minus	A	T	0.674033	0.662983	0.0110497	0.325967	6	0.335259	100	0.213	NN	AA	NN	AA	TT	AA	AA	AA	AA	AA	AA	AA	AA	AA	NN	NN	AA	NN	NN	AA	NN	AA	AA	AA	TT	AA	AA	AA	AA	AA	AA	NN	NN	NN	AA
3367853_67_C_A	TGCAGTCAGAAACAAAACCTCAATTGATTTTGCTTCCTACACCCCCATTTTTGAAACTGCACTTCCTCA	-	-	-	C	A	0.552486	0.552486	0	0.447514	67	0.2688	100	0.16	NN	CC	NN	CC	NN	CC	AA	NN	CC	AA	CC	CC	CC	CC	NN	NN	CC	NN	AA	CC	NN	AA	CC	CC	NN	CC	CC	NN	CC	CC	CC	NN	CC	AA	CC
3367857_63_G_A	TGCAGAAGCTGTTCATGCTGCTGGGGAACTACTTGTCAGACTAAGAGAAGCTGAGCATGCAGCGTCTAT	Chr08	58383494	minus	G	A	0.718232	0.662983	0.0552486	0.281768	63	0.46284	98.4375	0.369	NN	GG	NN	NN	NN	NN	AA	GG	GG	GG	GA	AA	GG	GG	GG	GG	GG	NN	GG	GG	GG	GG	GG	GG	NN	GG	GG	NN	GG	NN	AA	NN	GG	GG	GG
3367864_18_A_C	TGCAGAGTGTGATTCTTCATATCTGAACCTTCTCCCACATCTTGGGTCTTCTTCTCTTCATCATTACAG	Chr02	8855011	minus	A	C	0.618785	0.61326	0.00552486	0.381215	18	0.287548	100	0.174	NN	AA	NN	AA	CC	AA	AA	NN	AA	AA	AA	AA	AA	AA	NN	CC	AA	NN	AA	AA	CC	AA	AA	AA	CC	AA	AA	AA	AA	AA	NN	NN	NN	AA	AA
3367873_19_A_T	TGCAGGCTATGAGGCTATAAAATTCTATAACTTGTCAAGAAAATCATGAATTACAGATCGGAAGAGCGG	Chr04	1348054	plus	A	T	0.508287	0.508287	0	0.491713	19	0.352316	100	0.228	AA	NN	NN	AA	TT	TT	AA	AA	AA	AA	NN	NN	NN	NN	AA	NN	NN	AA	NN	TT	NN	NN	TT	NN	NN	AA	NN	AA	TT	NN	NN	NN	AA	AA	TT
3367911_39_A_G	TGCAGCTGCTGTAGACATTGAAGACATCAAGGGATTTTCATATGAGCCAGCTAATCCAGATGATATTTT	Chr06	15587168	minus	A	G	0.944751	0.911602	0.0331492	0.0552486	39	0.413187	98.4375	0.292	NN	AA	GG	AA	GG	AA	AA	NN	AA	AA	AA	AA	AA	AA	AA	GG	AA	NN	AA	AA	GG	AA	AA	AA	GG	AA	AA	AA	AA	AA	AA	GG	AA	AA	AA
3367913_37_T_C	TGCAGCATCTCACTTTCTTAGATCTCAGTCATAATGATTTAGTGGGAGAGATCCCAAAATGCATTGGTT	Chr04	5047465	plus	T	C	0.607735	0.226519	0.381215	0.392265	37	0.30124	100	0.468	NN	TT	NN	TC	NN	TC	TC	TC	TT	TC	CC	TC	TC	TT	TT	TT	TC	NN	TC	CC	NN	CC	TC	TC	NN	TC	TC	CC	TC	TC	TC	NN	TT	TC	TC
3367950_54_G_T	TGCAGAACTCTGTAAACTCGGGAAGTGTAGGCTTAGAAAAATCCTGAAGGCTGAGATAGCACTAGAAAA	Chr08	6583571	plus	G	T	0.906077	0.889503	0.0165746	0.0939227	54	0.45148	100	0.345	GG	TT	GG	GG	GG	TT	TT	TT	TT	TT	TT	TT	GG	TT	GG	GG	NN	GG	GG	TT	GG	NN	GG	TT	GG	NN	GG	GG	TT	TT	GT	GG	NN	GG	TT
3367951_12_T_G	TGCAGTCCTTTGTAATAAAATTTTGGGGTTATTACAGAATACTGGGTCTATCCTTTCACCTTTGAACAA	Chr07	43943502	minus	T	G	0.900552	0.883978	0.0165746	0.0994475	12	0.496142	98.4375	0.457	TT	GG	TT	GG	TT	GG	GG	GG	GG	GG	GG	GG	GG	GG	TT	TT	NN	TT	NN	GG	TT	GG	TT	GG	TT	NN	GG	TT	GG	GG	GG	TT	GG	GG	NN
3367954_49_T_C	TGCAGGGGAATCTCCACTCACTGCTTTCCCTAATAAAATAAACTCCCTATATAATGCGAAAAACTCACC	Chr09	20218951	minus	T	C	0.939227	0.911602	0.0276243	0.0607735	49	0.458028	99.2188	0.356	CC	TT	CC	TT	CC	TT	TT	TT	TT	TT	TT	TT	TT	TT	CC	CC	TT	CC	TT	TT	CC	TT	TT	TT	CC	TT	TT	TT	TT	TT	TT	CC	TT	CC	TT
3367977_44_A_T	TGCAGTGTCCTCAAAGTAATTACTACCTTAGACAAGTTAGGATCACCCTCAATCAAAACATTTTTGCAT	Chr11	44117556	minus	A	T	0.635359	0.624309	0.0110497	0.364641	44	0.423289	100	0.304	NN	AA	NN	AT	TT	AA	AA	AA	AA	NN	AA	AA	TT	AA	TT	NN	AA	NN	TT	AA	NN	AA	AA	TT	NN	AA	NN	TT	AA	TT	AA	NN	AA	NN	AA
3367978_25_G_A	TGCAGCTTTTTCATATTTTATTGGCGTTAGTTTGACACGTTTTTATTTTTGAAAACATCAAATTTTGTC	-	-	-	G	A	0.530387	0.513812	0.0165746	0.469613	25	0.379666	99.2188	0.255	GG	NN	GG	AA	GG	NN	NN	NN	NN	NN	NN	NN	NN	NN	GG	GG	NN	GG	AA	NN	GG	NN	AA	NN	GG	NN	GA	AA	AA	NN	AA	GG	NN	GA	NN
3368007_46_G_T	TGCAGCATGTGTTTCTCCATGATGAAATTTTCACTTGCCCTTTTTCGGGCTTCAGTGTCTAATGAATGT	Chr08	57975603	minus	G	T	0.850829	0.823204	0.0276243	0.149171	46	0.490175	99.2188	0.432	GG	TT	GG	NN	GG	GG	GG	NN	NN	TT	TT	TT	TT	NN	GG	GG	NN	GG	TT	GT	GG	TT	TT	NN	GG	NN	TT	GG	TT	NN	TT	GG	NN	TT	TT
3368033_15_C_G	TGCAGCAATAAAACCCACGCATTCAGCACCAAGGATTCCTTTACAGATCGGAAGAGCGGTTCAGCAGGA	Chr08	7199056	minus	C	G	0.563536	0.524862	0.038674	0.436464	15	0.480296	100	0.407	NN	CC	NN	NN	NN	CC	CC	CC	CC	GG	CC	CC	NN	CC	GG	GG	GG	NN	NN	GG	NN	GG	CG	CC	NN	GG	NN	GG	CC	CC	CC	NN	CC	NN	GG
3368078_68_C_G	TGCAGAATACAAATCACAATCACATGCAAAACTCTGTTTCTGGATAGAAAGTGTTAGAGTTGAGAGATC	Chr07	43743149	plus	C	G	0.900552	0.872928	0.0276243	0.0994475	68	0.49682	98.4375	0.463	GG	CC	GG	CC	GG	CC	CC	NN	CC	CC	CC	CC	CC	CC	GG	GG	NN	GG	NN	CG	GG	CC	GG	CC	GG	NN	CC	GG	CC	CC	CC	GG	CC	CC	NN
3368081_24_G_A	TGCAGCATGAAGCTAAAGCCAGAAGAAAGGAGCAACCAAATACCACACACAATGTGAGAAAACAATACA	Chr11	47947942	minus	G	A	0.508287	0.502762	0.00552486	0.491713	24	0.280128	100	0.168	GG	NN	GG	NN	GG	NN	NN	NN	GG	NN	GG	GG	NN	NN	GG	GG	NN	GG	NN	NN	GG	NN	NN	GG	GG	NN	NN	NN	NN	NN	NN	GG	NN	AA	NN
3368087_55_C_T	TGCAGGTGTAAGCGGGTCTCAATTTACAATAATTGTGCTGTCTCTTGAATGTCTTCTGTTGTGAAACAC	Chr05	38018073	plus	C	T	0.651934	0.651934	0	0.348066	55	0.234415	100	0.136	NN	TT	NN	CC	NN	CC	CC	CC	TT	CC	CC	CC	CC	TT	CC	TT	CC	NN	CC	CC	NN	CC	CC	TT	NN	CC	CC	TT	CC	CC	CC	NN	TT	CC	CC
3368105_8_G_A	TGCAGAATGTTCTTTGGTATGCCATAGCCTTTGGATATACTTCTATATCTGTTACTACTTTCAGGATGA	Chr06	25981111	plus	G	A	0.61326	0.60221	0.0110497	0.38674	8	0.470254	99.2188	0.378	GG	AA	GG	AA	GG	NN	NN	AA	NN	AA	AA	NN	NN	NN	GG	AA	NN	GG	NN	AA	GG	NN	AA	AA	GG	NN	NN	NN	AA	AA	AA	GG	AA	NN	NN
3368129_34_A_G	TGCAGCTCTTACCCTTCATCTGTTGAGCACATAGAGTGTCTGCAACATGGTAAGAATCAGTCTTATGTG	Chr04	43649861	plus	A	G	0.867403	0.79558	0.0718232	0.132597	34	0.432959	98.4375	0.322	AA	GG	NN	AA	AA	AA	GG	GG	GG	GG	AA	GG	AG	GG	AA	NN	GG	AA	AA	AG	AG	AA	AG	GG	AA	GG	AA	GG	GG	AA	AA	NN	AA	AA	AG
3368135_62_C_G	TGCAGAAGAATTTGATTCATCTGTCTTATGTTATCTGATCTTTAGGCTCAGTATATATTTTCCTTCCAG	Chr10	3262601	minus	C	G	0.712707	0.701657	0.0110497	0.287293	62	0.497446	100	0.465	CC	GG	CC	NN	CC	CC	NN	GG	NN	GG	GG	GG	GG	NN	CC	CC	GG	CC	NN	NN	CC	GG	GG	GG	CC	GG	GG	GG	NN	GG	NN	CC	NN	NN	GG
3368142_24_G_A	TGCAGAACAGAAAAAATCAAAAGAGGACAAGAAGAAAAACAAGGAAGGAAATAGGGCTGAAAATTACAG	-	-	-	G	A	0.883978	0.828729	0.0552486	0.116022	24	0.482734	98.4375	0.412	AA	GG	AA	GG	GA	GG	GG	GG	GG	GA	GG	GG	GG	GG	AA	AA	NN	AA	NN	GG	AA	GG	GG	GG	AA	NN	GG	GG	GG	GG	GG	AA	GG	NN	NN
3368161_27_A_C	TGCAGGTTCAATACCACCAAAACTCACAGAGAAAATTAGATACCTCCATCATCTCATTACAGATCGGAA	-	-	-	A	C	0.59116	0.574586	0.0165746	0.40884	27	0.498908	100	0.481	NN	CC	NN	CC	NN	NN	CC	NN	AC	AA	AA	AA	AA	NN	NN	NN	AA	NN	CC	AA	NN	CC	AC	AA	NN	AA	AA	AA	CC	CC	CC	NN	AA	CC	AA
3368187_10_G_A	TGCAGAAATAGTTGTGTACAATGTAAAATTATCACTTGATGTCTTTTCTTACAGATCGGAAGAGCGGTT	Chr05	39756516	plus	G	A	0.59116	0.569061	0.0220994	0.40884	10	0.303258	99.2188	0.187	NN	GG	NN	GG	NN	GG	GG	GG	GG	GG	GG	GG	GG	GG	NN	AA	GG	NN	GG	GG	NN	GG	GG	AA	NN	GG	GG	AA	GG	GG	GG	NN	GG	GG	AA
3368204_66_C_T	TGCAGCAAATGTACCTTCCACATCAATCAGCTAGCTCAAGTGAAAATCATGAAAATATTCCAAAAGCCA	Chr08	7477637	plus	C	T	0.856354	0.78453	0.0718232	0.143646	66	0.491155	96.875	0.448	TT	NN	TT	TT	TT	NN	NN	CC	NN	CC	NN	CC	TT	NN	CC	CC	CC	TT	CT	CC	TT	CC	CC	CC	TT	CC	TT	CC	CC	CC	NN	TT	CC	TT	CC
3368220_26_T_C	TGCAGAATGGAATACATTTATGTTTCTATAGAACACATTTACAGATCGGAAGAGCGGTTCAGCAGGAAT	-	-	-	T	C	0.651934	0.635359	0.0165746	0.348066	26	0.420353	100	0.301	NN	CC	CC	TT	NN	TT	TT	TT	CC	TT	TT	TT	TT	TT	NN	NN	CC	NN	CC	TT	NN	TT	CC	TT	NN	CC	TT	TT	TT	CC	TT	NN	CC	CC	TT
3368221_42_C_G	TGCAGTGGCCCTACTTCAACTCAAAGTCCTGGAATAGAATTCCTTTGCTTCTGTTTACTTATAAAATTT	Chr07	1349604	minus	C	G	0.729282	0.701657	0.0276243	0.270718	42	0.488923	98.4375	0.428	CC	GG	CC	GG	CC	CC	GG	GG	NN	GG	NN	CC	NN	NN	CC	CC	CG	CG	NN	GG	CC	NN	GG	NN	CC	GG	NN	NN	GG	GG	NN	CC	NN	CC	GG
3368233_11_A_G	TGCAGTTCTCAAAGAAGAAGTCACAATACAATTTTCTTTACGAATCTAAGGAGAGAATTTTCCTTTGGC	Chr10	3458613	minus	A	G	0.585635	0.569061	0.0165746	0.414365	11	0.431915	99.2188	0.316	NN	AA	NN	GG	NN	NN	GG	NN	GG	AA	AA	AA	AA	NN	NN	NN	AA	NN	AA	AA	NN	GG	AG	AA	NN	AA	AA	AA	AA	AA	GG	NN	AA	AA	AA
3368255_36_T_A	TGCAGCACAACAAGAGCTTGCTAAACTCCACCATGCTCTTCATTCATGGGGCTGCTTTCAGGTATCCCT	Chr09	620567	minus	T	A	0.59116	0.574586	0.0165746	0.40884	36	0.496812	100	0.463	NN	TT	NN	AA	NN	TT	TT	AA	AA	TT	AA	AA	AA	NN	NN	NN	AA	NN	AA	TT	NN	AA	AA	AA	NN	TT	TT	NN	AA	TT	NN	NN	AA	NN	TT
3368267_16_G_A	TGCAGTATTTTTCAAAGTTACTTTGCTAATATTACCCAACTTCAAACTAAAACTTACGCATGCTCGTAT	-	-	-	G	A	0.657459	0.624309	0.0331492	0.342541	16	0.384012	99.2188	0.261	NN	GG	NN	GG	NN	GG	AA	GG	AA	NN	GG	AA	GG	AA	AA	NN	GG	NN	GG	GG	GG	GG	GG	AA	NN	GG	GG	GG	AA	GG	GG	GG	GA	GG	GG
3368314_49_C_T	TGCAGTGGTAGACATGGATTTGTGATGGAAGTTATAGGGATAGAAAACACAGGGAAAGGGTTACAGATC	Chr08	59040413	plus	C	T	0.657459	0.629834	0.0276243	0.342541	49	0.475249	100	0.391	TT	CC	TT	NN	TT	NN	NN	NN	NN	NN	NN	NN	CC	TT	TT	TT	NN	CC	CC	CC	TT	CC	CC	NN	TT	NN	CC	CC	NN	CC	TT	TT	NN	CC	CC
3368325_17_G_T	TGCAGTCATGGAATCTTGGTACCTATGCAATTTGGATTGCTCTAATGGACTTAGGTTGTTATGTTTTGT	Chr11	389792	plus	G	T	0.933702	0.922652	0.0110497	0.0662983	17	0.478485	100	0.396	TT	GG	TT	GG	TT	GG	GG	GG	GG	GG	GG	GG	GG	GG	GG	TT	GG	TT	GG	GG	TT	GG	GG	GG	TT	GG	GG	NN	GG	GG	GG	TT	GG	GG	GG
3368328_68_A_T	TGCAGCAGACAGAAACATCACAGCCACAGTGATTTTGGTACAAGTTCCATCATCACTTTTTCAATTTTA	Chr04	230211	plus	A	T	0.867403	0.850829	0.0165746	0.132597	68	0.376405	100	0.252	AA	TT	AA	TT	AA	AA	AA	AA	TT	TT	TT	AA	AA	TT	AA	AA	AA	NN	AA	AA	AA	AA	AT	AA	AA	TT	AA	AA	AA	AT	AA	NN	TT	AA	AA
3368331_28_A_G	TGCAGTAATTCAAAAAGTGAATTTGAGGAATGGAATCCTGAAATTGATATAAGGGACGGTTCCGGCAAC	Chr09	14509837	plus	A	G	0.928177	0.900552	0.0276243	0.0718232	28	0.486643	100	0.42	GG	AA	GG	AA	GG	AA	AA	AA	AA	AA	AA	AA	AA	AA	GG	GG	AA	GG	AA	AA	GG	AA	AA	AA	GG	NN	AA	AA	AA	NN	AA	GG	AA	AA	NN
3368362_20_A_G	TGCAGTTACCCTAATCCTCCATTACTAACACCATAATACCATAAACAACCTTTTCATTTTTTTCCATTT	Chr07	49908582	plus	A	G	0.928177	0.906077	0.0220994	0.0718232	20	0.481576	100	0.405	GG	AA	GG	AA	GG	AA	AA	AA	AA	AA	AA	AA	NN	AA	GG	GG	AA	GG	AA	AA	GG	AA	AA	NN	GG	AA	AA	AA	AA	AA	NN	GG	AA	AA	AA
3368366_33_T_C	TGCAGTGGGGATTTCTGATGATGACATTGCATCTGTGTTCTGCAAATTCGGAGAGCTTACAGATCGGAA	Chr02	24970821	plus	T	C	0.60221	0.552486	0.0497238	0.39779	33	0.482956	99.2188	0.417	TT	NN	TT	NN	TT	NN	NN	NN	CC	NN	NN	NN	NN	NN	CC	TT	NN	TT	CC	NN	TT	CC	CC	CC	TT	NN	CC	TT	NN	NN	NN	TT	NN	NN	NN
3368373_44_C_A	TGCAGACACAAAGAGACTCAACACTTCACTACCATGCTTTTTCTCATAACTTCATCATCGTGAAGGATC	Chr02	46112383	minus	C	A	0.535912	0.530387	0.00552486	0.464088	44	0.423212	100	0.304	CC	NN	CC	NN	CC	AA	AA	NN	NN	NN	CC	AA	NN	NN	NN	CC	NN	CC	NN	NN	CC	NN	AA	NN	CC	NN	NN	NN	AA	NN	AA	CC	NN	NN	NN
3368415_31_T_C	TGCAGAATGCACACATTGTTAGTTGAAGTTCTAGTAGGAAGAGCATTCACAGCAAGGTACTCAACTTAT	Chr09	16408622	minus	T	C	0.917127	0.889503	0.0276243	0.0828729	31	0.489948	98.4375	0.431	CC	TT	CC	NN	CC	TT	TT	TT	TT	TT	TC	TT	TT	TT	CC	CC	TT	CC	TT	TT	CC	TT	TT	TT	CC	TT	NN	TT	TT	TT	TT	CC	TT	NN	TT
3368469_68_C_T	TGCAGTATTTTTGGCCAAATAGTGCATTGGAAACTCTGTAGTATGCTGAAAAGGTCCCATGTCTATTGC	Chr03	6906111	plus	C	T	0.917127	0.883978	0.0331492	0.0828729	68	0.480766	99.2188	0.404	TT	CC	TT	CC	CT	CC	CC	CC	CC	CC	CC	CC	NN	CC	TT	TT	CC	TT	CC	CC	TT	CC	CC	NN	TT	CC	CC	NN	CC	CC	CC	TT	CC	CC	CC
3368470_8_C_T	TGCAGGAACCAAAGAACTGGTTTCAATAAATAGAATAGAACTATTCCATCCACAATGCACTACAAGACT	-	-	-	C	T	0.569061	0.541436	0.0276243	0.430939	8	0.305778	100	0.189	NN	CT	NN	NN	NN	NN	CC	TT	CC	TT	CC	CC	CC	CC	NN	NN	CC	NN	TT	TT	NN	TT	CC	CC	NN	CC	CC	CC	TT	NN	CC	NN	CC	TT	CC
3368481_27_G_A	TGCAGTTTTCAGCATTTTGGAAAAAATGTAATGTAAGCCCAACAAGTAGTTTCCAAAATATATAAAAGA	Chr05	8415167	minus	G	A	0.955801	0.944751	0.0110497	0.0441989	27	0.474523	100	0.387	AA	GG	AA	GG	AA	GG	GG	GG	GG	GG	GG	GG	GG	GG	NN	AA	GG	AA	AA	GG	AA	GG	GG	GG	AA	GG	GG	GG	GG	GG	GG	AA	GG	GG	GG
3368493_46_A_G	TGCAGCAATCTGCAAGGTTTTTTCTACACTTGTAACTGTAGTAGGAAATCAAATCCACAATCCTCTTAT	Chr01	49898772	plus	A	G	0.867403	0.845304	0.0220994	0.132597	46	0.49073	99.2188	0.433	GG	NN	GG	AA	GG	AA	AA	AA	AA	NN	AA	AA	AA	AA	GG	GG	AA	GG	AA	AA	NN	AA	AA	AA	GG	AA	AA	AA	AA	NN	AA	GG	NN	AA	AA
3368510_50_G_C	TGCAGGTACTAAGGAGCTAATGCTACAAGAAGATTTTACATTTTTGCATCGCAGTTACTTCCCATGATT	Chr01	51689005	plus	G	C	0.629834	0.624309	0.00552486	0.370166	50	0.271853	100	0.162	NN	GG	NN	CC	NN	GG	GG	GG	GG	GG	GG	GG	GG	GG	NN	NN	GG	NN	NN	GG	NN	CC	GG	GG	NN	GG	GG	GG	GG	GG	GG	CC	GG	GG	GG
3368512_41_A_G	TGCAGGTCCAAATGAATTTTGAAAGGATGACTATTATAAATAGACTTTTACAGATCGGAAGAGCGGTTC	Chr05	8786976	plus	A	G	0.906077	0.861878	0.0441989	0.0939227	41	0.484236	98.4375	0.415	GG	AA	GG	AA	AG	AA	AA	AA	AA	AA	AA	AA	AA	AA	NN	GG	AA	AG	GG	AA	GG	AA	AA	NN	GG	AA	AA	AA	AA	AA	AA	GG	AA	AA	AA
3368523_32_G_A	TGCAGTAAGCAAAGTGGTGACCTTCTACTCAGGATGCAGGTATTGTTATCTTACAGATCGGAAGAGCGG	Chr02	46473324	plus	G	A	0.911602	0.850829	0.0607735	0.0883978	32	0.465381	99.2188	0.373	AA	GG	AA	GG	AA	GG	GG	GG	GG	GG	NN	GG	GG	GG	NN	AA	GA	AA	GG	GG	AA	GG	GG	GG	AA	GG	GG	GG	GG	GG	GG	AA	GG	GG	GG
3368539_19_A_C	TGCAGGGTCTGATGCTATAAAATTCTATAACTTGTCATATATAAATCAAAATATCATGAAAATCACCAA	Chr04	906286	minus	A	C	0.740331	0.707182	0.0331492	0.259669	19	0.29305	100	0.179	AA	AA	AA	AA	AA	NN	AA	AA	AA	AA	AA	AA	NN	NN	AA	AA	NN	CC	NN	NN	AA	NN	AA	CC	AA	AA	NN	AA	AA	AA	NN	CC	AA	NN	NN
3368559_68_G_A	TGCAGATTAGAATAATTGACAACATTACAGCTGCAATCGATTATGTAGCATCAATTTTCCACTTTACAG	Chr07	8111977	plus	G	A	0.889503	0.867403	0.0220994	0.110497	68	0.481154	100	0.404	AA	GG	AA	GG	AA	GG	GG	GG	GG	GG	GG	GG	GG	GG	AA	AA	NN	AA	NN	GG	AA	GG	GG	GG	AA	NN	GG	GG	GG	GG	GG	AA	GG	GG	NN
3368565_56_T_C	TGCAGCAGGTCATTTTGGACTGCACCCAATATACGTGAAGGAAAAGATCAAAATATTCTTACAGATCGG	Chr05	39397897	minus	T	C	0.723757	0.707182	0.0165746	0.276243	56	0.473516	100	0.385	TT	TT	TT	CC	TT	NN	CC	NN	NN	CC	TT	NN	NN	CC	TT	CC	NN	TT	CC	TT	TT	CC	CC	CC	TT	NN	NN	NN	CC	NN	NN	TT	CC	NN	NN
3368573_35_T_C	TGCAGTAGTTTTCTTCCTAAATTTCCAAATGTTTGTGATTACAGATCGGAAGAGCGGTTCAGCAGGAAT	Chr04	43697202	minus	T	C	0.79558	0.762431	0.0331492	0.20442	35	0.428819	98.4375	0.312	TT	CC	NN	TT	TT	TT	CC	NN	CC	CC	TT	CC	TT	CC	TT	NN	CC	TT	TT	TT	TT	TT	TC	CC	TT	CC	TT	CC	CC	TT	TT	NN	TT	TT	TT
3368636_54_C_A	TGCAGAAGCGGCTCTTCGACAACCAAACAACCATTCACCACCAATCAATGTCTTCCACAGAGGAACCCT	Chr09	14296564	minus	C	A	0.629834	0.618785	0.0110497	0.370166	54	0.277624	100	0.167	NN	CC	NN	CC	NN	CC	CC	CC	AA	CC	CC	CC	CC	CC	NN	NN	CC	NN	CC	CC	NN	CC	CC	CC	NN	AA	CC	CC	CC	AA	CC	NN	CC	AA	AA
3368661_56_C_T	TGCAGTCTAAGTATGAAATTGAACATTGGGATTTTTGTGTTTCATCTATATTCATACTTTTTTTTACAG	-	-	-	C	T	0.635359	0.618785	0.0165746	0.364641	56	0.477883	99.2188	0.396	NN	TT	NN	CC	NN	CC	TT	TT	TT	TT	TT	CC	TT	TT	NN	TT	CT	NN	CC	TT	NN	TT	CC	TT	NN	TT	CC	TT	NN	CC	TT	NN	TT	NN	CC
3368662_16_T_C	TGCAGTCTTTTCCTGTTTCTTCCCTTCAAAGCTAATATATAGTGACTACATGCCAATGACATGATATTT	Chr10	1115844	minus	T	C	0.646409	0.61326	0.0331492	0.353591	16	0.418	100	0.299	NN	TC	NN	TT	NN	CC	CC	TT	CC	TT	TT	TT	TT	TT	NN	NN	TT	NN	TT	TT	NN	TT	TT	TT	NN	TT	CC	CC	TT	TT	TT	NN	CC	TT	CC
3368668_20_A_T	TGCAGGTCCATTTGTGAACAATCAGGAGCATCATTTGTTTACCAATCTCACCTTTCAAAGGGACATAAT	Chr08	50978482	minus	A	T	0.640884	0.635359	0.00552486	0.359116	20	0.279652	100	0.168	NN	TT	NN	TT	NN	AA	AA	AA	TT	AA	AA	AA	AA	TT	TT	NN	AA	NN	AA	AA	NN	AA	AA	AA	NN	AA	AA	TT	AA	AA	AA	NN	AA	AA	AA
3368688_25_A_T	TGCAGCTAACTCTGAGAGAAATTGAAGCCTCGCAATCTGCTAAAGATTATTGGTTTTCTGTTTTTCCAA	-	-	-	A	T	0.828729	0.80663	0.0220994	0.171271	25	0.499289	99.2188	0.487	TT	AA	TT	AA	TT	AA	AA	AA	AA	TT	AA	AA	NN	NN	NN	TT	AA	TT	AA	NN	TT	AA	AA	NN	TT	AA	NN	NN	NN	AA	AA	TT	AA	NN	AA
3368698_57_G_A	TGCAGCAGAAAGAAATTGGCAAAACACTGCTGCAAATTTGCTTGAAATTTGTATACAGCACTTCTTTAT	Chr05	1206412	minus	G	A	0.878453	0.79558	0.0828729	0.121547	57	0.414541	100	0.299	NN	GG	AA	GG	GA	GG	GG	GG	GG	GG	GG	GG	GG	GG	GA	GA	GG	NN	GG	GG	AA	GG	GG	GG	AA	GG	GG	GG	GG	GG	GG	NN	GG	GG	GG
3368715_5_T_G	TGCAGTATCACTCAAGTCAAGACACTTACAATAGTCATAGCATCATAACAAATCACATGTACCCATATC	Chr06	25975375	minus	T	G	0.767956	0.751381	0.0165746	0.232044	5	0.499353	99.2188	0.486	TT	NN	TT	NN	TT	GG	GG	NN	NN	NN	NN	GG	GG	GG	TT	NN	GG	TT	GG	NN	TT	GG	NN	NN	TT	GG	GG	GG	NN	NN	NN	TT	NN	GG	GG
3368726_39_A_G	TGCAGGCTCAACAACTTTGTGCAAAGATGGAGCCTTTGGATCTGTTTTCACATCAATCACATATACGCG	Chr01	51895237	minus	A	G	0.651934	0.635359	0.0165746	0.348066	39	0.489299	99.2188	0.428	AA	GG	AA	GG	AA	NN	GG	NN	NN	NN	NN	NN	GG	NN	AA	AA	NN	AA	AA	GG	AA	GG	AA	NN	AA	NN	NN	GG	NN	GG	NN	GG	NN	NN	GG
3368731_22_G_T	TGCAGATATATACGGCAATATTGATTTGATGGAGATCACTAATATGCATACTTACAGATCGGAAGAGCG	Chr11	1701202	plus	G	T	0.944751	0.911602	0.0331492	0.0552486	22	0.381587	100	0.257	GG	GG	GG	NN	GG	GG	GG	GG	GG	TT	TT	GG	GT	GG	TT	GG	GG	GG	GG	TT	GG	NN	GT	GG	GG	TT	TT	TT	TT	GG	TT	GG	GG	TT	TT
3368749_28_T_C	TGCAGCGAACCAGTAAGTCAAGAAACAATACAAACTTCACAAGCAACTTTGTTACAGATCGGAAGAGCG	-	-	-	T	C	0.585635	0.558011	0.0276243	0.414365	28	0.450427	99.2188	0.344	NN	CC	NN	NN	CC	TT	TT	TT	TT	TT	CC	TT	NN	CC	TT	CC	TT	NN	NN	TT	NN	NN	TC	TT	NN	TT	NN	TT	CC	TT	TT	NN	CC	NN	TT
3368769_21_C_G	TGCAGAATCCTTCAACCGTATCCTCTTAGTTACTTCAAATTCCATCACAACAGTTACTAATGCATCTAT	-	-	-	C	G	0.657459	0.39779	0.259669	0.342541	21	0.319045	100	0.273	NN	CC	NN	CC	NN	CC	CG	CC	CC	GG	CG	CC	NN	CC	CG	NN	CC	NN	CC	CG	NN	CC	CG	CG	NN	CC	CG	CC	CC	CC	CC	NN	CC	CC	CC
3368801_64_A_C	TGCAGTTATCAAACTTTCATCCAGAAGTTCTCTTGTTTCTTGCGAAGATCAGACATCTTTCTGTAAGAG	Chr10	4647398	plus	A	C	0.61326	0.276243	0.337017	0.38674	64	0.255499	100	0.284	NN	CC	NN	AC	NN	CC	AC	AC	NN	CC	AC	CC	CC	NN	NN	NN	AC	NN	NN	AC	NN	AC	AC	CC	NN	AC	CC	CC	AC	CC	AC	NN	AC	NN	AC
3368818_27_T_C	TGCAGAAGTTGTTTGGGAAGAACATGGTCTCTTATCAATATATTGCATATACCATATCGCATCTAACTT	-	-	-	T	C	0.546961	0.530387	0.0165746	0.453039	27	0.263647	99.2188	0.157	NN	CC	NN	CC	CC	TT	TT	TT	TT	TT	TT	TT	TT	TT	NN	NN	CC	NN	NN	TT	NN	TT	TT	TT	NN	CC	TT	NN	TT	TT	TT	NN	NN	NN	CC
3368819_44_A_C	TGCAGCCATCAAGTCAGAACCAAAAATTCAAGTTTTTCATCTAAACTGATGTACAAGTTCAATTTCAAC	Chr05	37998931	minus	A	C	0.740331	0.729282	0.0110497	0.259669	44	0.243261	100	0.142	NN	AA	CC	AA	NN	AA	AA	AA	AA	AA	AA	AA	AA	AA	CC	AA	AA	CC	AA	AA	CC	AA	AA	AA	CC	AA	AA	AA	AA	AA	AA	NN	AA	AA	AA
3368825_50_C_T	TGCAGGTACTTTTTTTATTGTTTGGTTTGCAATTTTGAAGTTTCTTGAGCCTGCTTGAAATCTCTTTTA	Chr08	57699217	minus	C	T	0.541436	0.530387	0.0110497	0.458564	50	0.286547	100	0.173	CC	NN	CC	TT	CC	CC	CC	NN	CC	NN	NN	NN	NN	NN	CC	CC	NN	CC	NN	NN	CC	NN	NN	NN	CC	NN	NN	NN	NN	NN	NN	CC	NN	NN	NN
3368855_15_G_C	TGCAGAAGAAGTTCTGGTTGGGATTGTGTGAAAGATGTTGGTGCATGATCCAAGATTCATCAGAAATTA	Chr01	49975569	minus	G	C	0.790055	0.751381	0.038674	0.209945	15	0.476796	98.4375	0.395	GG	CC	GG	CC	GG	CC	CC	NN	CC	NN	GG	CC	CC	CC	GG	GG	NN	GG	GG	CC	NN	CC	CC	GG	GG	NN	GC	GG	CC	CC	CC	GG	CC	NN	NN
3368886_51_C_A	TGCAGATGAAACAAACAATAATCACACAATGTTGCAGACAAAATTTTCTGTCATTGATTTAGTTATCGA	-	-	-	C	A	0.574586	0.563536	0.0110497	0.425414	51	0.298447	100	0.183	NN	CC	NN	CA	NN	CA	CC	CC	CC	CC	CC	AA	CC	CC	NN	NN	NN	NN	CC	AA	NN	CC	CC	CC	NN	CC	NN	NN	AA	CC	CC	NN	CC	CC	CC
3368892_21_C_G	TGCAGTCAAATTGTGGCTGCACCCTGTAAATGCAAGCATATCCTTCTCATACCTGTTGAAAAAGGACAT	Chr09	33639922	minus	C	G	0.58011	0.58011	0	0.41989	21	0.362812	100	0.238	CC	NN	CC	NN	CC	NN	NN	GG	GG	NN	GG	GG	NN	GG	CC	CC	NN	CC	NN	GG	CC	CC	CC	GG	CC	NN	NN	NN	NN	NN	NN	CC	NN	GG	NN
3368910_47_A_C	TGCAGGGTACTCTGTTTCATTTCTCTTCGAGTATGGAATCTGATTACACCATCTCCGCGACGCGTTCCT	Chr08	1284829	plus	A	C	0.944751	0.933702	0.0110497	0.0552486	47	0.489245	100	0.427	AA	AA	AA	CC	AA	AA	AA	CC	CC	CC	AA	CC	CC	AA	AA	AA	AA	AA	CC	CC	AA	CC	AC	CC	AA	CC	CC	AA	AA	CC	AA	AA	CC	AA	AA
3368924_27_G_A	TGCAGTTCAGTTCTCAGAACCTGCACAGAAGGCTCACCAAAGTAAAGTTGAAACTTGAACATCAAAATA	Chr01	49588715	minus	G	A	0.856354	0.81768	0.038674	0.143646	27	0.497648	97.6562	0.474	AA	GG	AA	GG	AA	NN	NN	GG	GG	GG	GG	NN	GG	GA	AA	GA	GG	AA	GG	GG	GG	NN	GG	GG	AA	GG	GG	GG	GG	GG	NN	AA	GG	AA	GG
3368953_40_T_C	TGCAGATGAGCGATAACAAAGTGTGTTCCAGATCATTTTATGGCTTTGTTTGGATGAGAATGAGAAAGA	Chr04	82784	plus	T	C	0.812155	0.779006	0.0331492	0.187845	40	0.486927	99.2188	0.422	TT	NN	TT	TC	CC	TT	CC	CC	TT	CC	CC	CC	TT	NN	TT	CC	TT	NN	TT	TT	NN	TT	TT	TT	CC	TT	TT	CC	CC	NN	TT	CC	TT	CC	TT
3368975_10_A_G	TGCAGGATTCATTCATACAGTTACAGTTGTCATAGTTCCTTCAGCTAAGAACGTCTTGATTTTCCTTTT	Chr07	50596320	plus	A	G	0.922652	0.883978	0.038674	0.0773481	10	0.485066	99.2188	0.416	GG	AA	GG	AA	GG	AA	AA	AA	NN	AA	AA	AA	AA	AA	GG	GG	AA	GG	AA	AA	GG	AA	AA	NN	GG	AA	AA	NN	AA	AA	AA	GG	NN	AA	AA
3369022_27_T_G	TGCAGCAGGAAATTGGGACAAAGTTGCTAAAATGAGGAGCTTTCTTAGAGATAGAGGACTAAAGAAAAC	Chr09	31773325	plus	T	G	0.701657	0.342541	0.359116	0.298343	27	0.249861	100	0.256	TG	NN	TG	TT	TG	NN	NN	NN	NN	NN	TT	TT	TT	TT	NN	TG	TT	TG	TT	TT	TG	NN	TT	TT	TG	NN	TT	TT	NN	NN	NN	TG	TT	TT	NN
3369041_47_G_T	TGCAGAAGGTGAGCTAAAGATGGTTGAAACAGGGGACTTGAATACAAGATATTTCCACTCGATAATTAC	Chr07	40714593	minus	G	T	0.585635	0.58011	0.00552486	0.414365	47	0.480331	100	0.401	NN	GG	NN	GG	NN	TT	NN	GG	GG	TT	GG	TT	GG	GG	NN	NN	GG	NN	GG	GG	NN	TT	GG	GG	NN	GG	TT	NN	GG	GG	GG	NN	GG	NN	GG
3369049_18_C_T	TGCAGCTTTCCACAATCACCTAGTTCTAAATCTAAAGCCTTAGGAACGGAAGCCTCAAGTTCTTGGCAG	Chr05	1228060	plus	C	T	0.519337	0.508287	0.0110497	0.480663	18	0.448846	100	0.34	CT	NN	CC	NN	CC	NN	NN	NN	NN	NN	CC	NN	NN	NN	TT	CC	CC	CC	CC	NN	TT	NN	CC	NN	TT	NN	NN	CC	NN	NN	NN	NN	NN	NN	CC
3369064_35_C_T	TGCAGATATTTTGAATGAACATTCAGGTTTTCAATCCCTGTGCAGCCACTCAAGTTCAAGATTGTAAGC	Chr11	47220135	plus	C	T	0.685083	0.668508	0.0165746	0.314917	35	0.498114	99.2188	0.472	TT	CC	TT	CC	TT	NN	CC	CC	CC	TT	CC	CC	CC	CC	TT	TT	NN	NN	NN	CC	TT	CC	NN	CC	TT	CC	CC	NN	NN	NN	NN	NN	CC	CC	NN
3369072_29_G_A	TGCAGTAGTGTTTGGATTAGTTGGATAACGCCGCATATTCATCTTACAAGTTTCTATAACTAGTAAATT	Chr03	36457045	plus	G	A	0.696133	0.668508	0.0276243	0.303867	29	0.410746	100	0.29	NN	GG	AA	GG	AA	GG	GG	GG	AA	GG	GG	GG	NN	AA	GG	NN	GG	NN	GG	GG	AA	NN	GA	GG	NN	GG	GG	GG	GG	GG	GG	NN	GG	NN	GG
3369105_62_C_G	TGCAGGATCATTTATAAAGTTTCTTGCCATAGTTCATTGTGAAGGGAATGATCTCAATGTCGCTTCCGA	Chr08	58477674	plus	C	G	0.546961	0.535912	0.0110497	0.453039	62	0.481379	99.2188	0.404	NN	CC	NN	CC	NN	GG	NN	GG	CC	NN	NN	NN	GG	CG	CC	CC	GG	NN	CC	CC	CC	CC	CG	GG	NN	GG	GG	CC	NN	GG	NN	NN	CC	CC	CC
3369105_66_C_T	TGCAGGATCATTTATAAAGTTTCTTGCCATAGTTCATTGTGAAGGGAATGATCTCAATGTCGCTTCCGA	Chr08	58477678	plus	C	T	0.502762	0.458564	0.0441989	0.497238	66	0.469509	99.2188	0.385	NN	CC	NN	CC	NN	NN	TT	NN	CC	NN	TT	TT	NN	CC	CC	CC	NN	NN	CC	CC	CC	CC	CC	NN	NN	NN	NN	CC	NN	NN	TT	NN	CC	CC	CC
3369107_16_C_T	TGCAGACACTCATCAGCATAAATTTATTCTGATGCATTCTTACAGATCGGAAGAGCGGTTCAGCAGGAA	Chr03	2424721	minus	C	T	0.767956	0.723757	0.0441989	0.232044	16	0.497076	100	0.475	CC	CT	CC	TT	CT	TT	NN	NN	NN	TT	TT	TT	NN	NN	NN	CC	TT	CC	TT	NN	CC	TT	TT	CC	CC	TT	TT	NN	TT	NN	TT	CC	NN	NN	TT
3369113_52_C_T	TGCAGTAATCCTCTGCAAGTAAAACAAACATTATGCTTTATTCAGCTTTATGCTGAGAAAACCAATAAA	Chr03	42393193	minus	C	T	0.773481	0.751381	0.0220994	0.226519	52	0.292959	99.2188	0.179	NN	CC	NN	CC	NN	CC	CC	CC	CC	CC	CC	CC	CC	CC	CC	NN	CC	NN	CC	CC	NN	CC	CC	CC	TT	CC	CC	CC	CC	CC	CC	TT	CC	CC	CC
3369132_22_G_C	TGCAGCACGCTCTTGAGCGTAAGCACCCCCTCAATTCTACCAGAATCGCTAGATTGGGCCTCAAGAATC	Chr08	57732769	plus	G	C	0.629834	0.618785	0.0110497	0.370166	22	0.342259	100	0.219	NN	GG	CC	GG	GC	NN	NN	GG	GG	GG	GG	GG	GG	GG	NN	NN	NN	NN	GG	GG	NN	GG	GG	GG	CC	NN	GG	NN	GG	GG	GG	NN	GG	GG	GG
3369166_21_G_A	TGCAGATATTTGGCAATACGTGCGAAAACTATTATATTTCTGATCGTTATTAGATGTGCGTGTATGAAG	-	-	-	G	A	0.519337	0.513812	0.00552486	0.480663	21	0.328769	100	0.207	NN	NN	NN	NN	NN	GG	GA	NN	GG	NN	NN	GG	NN	GG	NN	NN	NN	GG	GG	NN	NN	GG	GG	NN	AA	NN	NN	GG	NN	GG	NN	NN	GG	GG	NN
3369166_44_C_T	TGCAGATATTTGGCAATACGTGCGAAAACTATTATATTTCTGATCGTTATTAGATGTGCGTGTATGAAG	-	-	-	C	T	0.585635	0.563536	0.0220994	0.414365	44	0.428088	99.2188	0.311	TT	NN	TT	NN	NN	CC	CC	NN	CC	NN	NN	CC	NN	CC	NN	NN	NN	CT	CC	NN	TT	CC	CC	NN	NN	NN	NN	CC	NN	CC	NN	TT	CC	CC	NN
3369178_43_C_G	TGCAGAACGTTCTCTTCAACTGAAATGGATTTTTCTCCAATTGCTCCTGCTGCTACTCCTGCAAACATG	Chr03	1826048	minus	C	G	0.939227	0.928177	0.0110497	0.0607735	43	0.479931	100	0.4	NN	CC	GG	CC	GG	CC	CC	CC	CC	CC	CC	CC	CC	NN	GG	GG	CC	GG	CC	CC	GG	CC	CC	GG	GG	CC	CC	NN	CC	CC	CC	GG	NN	CC	CC
3369198_23_G_A	TGCAGATGAAGAAAAACTTACAGGTGAAGATAAACAAACAGAAAACAACAACAAAAAATATGTTGAAGC	Chr04	2438847	plus	G	A	0.690608	0.651934	0.038674	0.309392	23	0.3232	100	0.204	AA	GG	NN	GG	NN	GG	GG	GG	GG	GA	GG	GG	GG	GG	NN	GG	GG	NN	GG	NN	NN	AA	GG	GG	GG	GG	GG	AA	GG	GG	GG	NN	GG	GG	GG
3369202_28_C_T	TGCAGGTAGAAAATGATGAAAACTTCGACCTCACCGAGCTTCTTTCTTTCGTGTGAGATTATGTTATAA	Chr10	38466144	plus	C	T	0.513812	0.497238	0.0165746	0.486188	28	0.277257	99.2188	0.167	NN	CC	NN	NN	NN	CC	CC	CC	CC	TT	CC	TT	CC	CC	NN	NN	CT	NN	CC	CC	NN	CC	CC	CC	NN	TT	CC	NN	NN	NN	CC	NN	NN	NN	NN
3369202_35_G_T	TGCAGGTAGAAAATGATGAAAACTTCGACCTCACCGAGCTTCTTTCTTTCGTGTGAGATTATGTTATAA	Chr10	38466151	plus	G	T	0.535912	0.535912	0	0.464088	35	0.302264	100	0.186	NN	GG	TT	NN	NN	GG	GG	GG	GG	NN	GG	NN	GG	GG	NN	NN	GG	TT	GG	GG	NN	GG	GG	GG	NN	NN	GG	NN	NN	NN	GG	TT	NN	TT	NN
3369215_10_C_T	TGCAGAAACACAAACACAAACACATGATCTACAGCTTCAATTGAAAAGGAAACGATTAGAAATTGAAAT	Chr03	305881	plus	C	T	0.767956	0.734807	0.0331492	0.232044	10	0.431758	98.4375	0.317	TT	CC	CT	TT	TT	CC	CC	CC	CC	TT	CC	CC	NN	CC	TT	TT	NN	TT	NN	NN	TT	TT	CC	CC	TT	NN	NN	NN	NN	CC	TT	NN	CC	TT	NN
3369222_43_C_A	TGCAGAATTCATGATTGTTGAAGAATTATGCAGCAAATCCTATCATTTTCGATTACAATCTTCTTTGTT	Chr04	1656616	minus	C	A	0.508287	0.508287	0	0.491713	43	0.301276	100	0.185	AA	NN	CC	NN	NN	NN	NN	NN	NN	NN	CC	AA	CC	NN	NN	CC	NN	CC	NN	CC	CC	NN	CC	NN	CC	NN	NN	AA	AA	NN	CC	CC	CC	NN	NN
3369228_26_G_A	TGCAGACTTGATCATCAGTATAAGGAGTTGACTTCTCTTGTATCTGTTACAGATCGGAAGAGCGGTTCA	-	-	-	G	A	0.751381	0.718232	0.0331492	0.248619	26	0.334559	98.4375	0.213	NN	GG	AA	GG	NN	GG	GG	NN	GG	GG	GG	GG	GG	GG	GG	AA	GG	AA	GG	GG	NN	GG	GG	GG	NN	GG	GG	GG	GG	GG	GG	NN	GG	GG	GG
3369232_63_G_C	TGCAGCTCTAATTGCCCAAAGCTTTAGTTACAATAGTCAGAAGCTTTAGTATGGTCGTTCAGCGACGGG	Chr08	58225799	plus	G	C	0.955801	0.939227	0.0165746	0.0441989	63	0.490227	100	0.431	GG	CC	GG	NN	GG	CC	CC	CC	CC	CC	CC	CC	CC	CC	GG	GG	CC	GG	CC	CC	GG	CC	CC	CC	GG	CC	CC	CC	CC	CC	CC	GG	CC	CC	CC
3369234_44_G_A	TGCAGGTAAAGTTATCATGAATTTTATATTGGATATGTGTGAAAGTAGAACCTTTTGTTGAAACTCAAT	Chr03	39425911	plus	G	A	0.850829	0.845304	0.00552486	0.149171	44	0.276311	100	0.166	GG	AA	GG	GG	GG	AA	NN	AA	GG	AA	NN	AA	GG	GG	GG	GG	NN	GG	NN	AA	GG	NN	NN	GG	GG	NN	GG	GG	GG	NN	GG	GG	GG	NN	NN
3369247_8_A_G	TGCAGAGAAGTGGAATTCCTTGCGGTTTGAGTATGTGTAGTAATCTTCTTGGTGGACCTCTGCCGGAAG	Chr08	7381008	plus	A	G	0.546961	0.513812	0.0331492	0.453039	8	0.496888	99.2188	0.475	NN	GG	NN	NN	NN	GG	GG	AA	GG	AA	GG	AA	NN	GG	GG	AA	AA	NN	NN	AA	NN	AA	AA	AA	NN	AA	NN	GG	AA	AA	GG	NN	AA	NN	AG
3369248_45_T_G	TGCAGGGGAGAAGACTCTATACAAGGATGATAGAGGATCCATCAGTAAAATTGAAGTCTTTACAGTTAC	Chr08	16493915	plus	T	G	0.889503	0.872928	0.0165746	0.110497	45	0.488716	100	0.425	GG	TT	GG	TT	GG	TT	TT	TT	NN	TT	TT	TT	TT	NN	NN	GG	TT	GG	TT	TT	GG	TT	TT	TT	GG	TT	TT	NN	TG	TT	TT	GG	NN	TT	TT
3369249_43_A_C	TGCAGAACATAACAACCTCATTGGTTATGTGCTGCCGGGGCAAAGGAGAATTCCTCTTTTCCAAGTTAT	Chr11	28275314	minus	A	C	0.607735	0.585635	0.0220994	0.392265	43	0.247934	100	0.145	NN	AA	NN	AA	NN	AA	AA	AA	AA	AA	AA	AA	AA	AA	NN	NN	AA	NN	CC	AA	NN	AA	AA	AA	NN	AA	AA	NN	AA	AA	AA	NN	AC	NN	AA
3369284_16_G_C	TGCAGATGCGATTTTAGCCATCATAACTTTATCATTTGATTTACTATATATGATAAGATTATTACAGAT	Chr08	58922486	minus	G	C	0.955801	0.939227	0.0165746	0.0441989	16	0.478198	99.2188	0.396	CC	GG	CC	GG	CC	GG	GG	GG	GG	GG	CC	GG	GG	GG	CC	CC	GG	GG	GG	GG	CC	GG	GG	NN	CC	GG	CC	CC	GG	NN	GG	CC	GG	GG	GG
3369287_42_T_C	TGCAGGAGAAAGTACAAAGAATAAGAAGTGTTTAGACTTTCCTTCTTTACAGATCGGAAGAGCGGTTCA	Chr07	488523	plus	T	C	0.856354	0.80663	0.0497238	0.143646	42	0.477003	99.2188	0.397	CC	NN	CC	NN	CC	TC	CC	TT	NN	CC	CC	TT	NN	NN	CC	CC	TT	CC	CC	CC	CC	TT	TT	NN	CC	CC	TT	TC	TT	TT	TT	CC	NN	CC	NN
3369299_50_T_C	TGCAGACAAGTGGACTTTTGATTCTACTGCTCCACCATGGAACGTACTTCTGCTATTCCAGCACGGAAC	Chr10	40657194	plus	T	C	0.883978	0.823204	0.0607735	0.116022	50	0.478867	96.875	0.403	CC	TC	CC	TT	CC	TT	TT	TT	TT	TT	TC	TT	TT	NN	NN	TC	TT	CC	TT	TT	CC	TT	TT	TT	CC	TT	TT	NN	TT	NN	TT	NN	TT	NN	TT
3369318_12_T_A	TGCAGAACCTGTTTCTTCTGTATTCCTCTCGCACCCTTTCAATTTCTGCACGTTCTTCTGGAGTTCCAG	Chr02	46473283	minus	T	A	0.911602	0.900552	0.0110497	0.0883978	12	0.448338	100	0.339	AA	TT	AA	TT	AA	TT	TT	TT	TT	TT	NN	TT	TT	TT	NN	AA	TT	AA	TT	TT	AA	TT	TT	TT	AA	TT	TT	TT	TT	TT	TT	TT	TT	TT	TT
3369328_38_G_A	TGCAGCTTGTAAGCTATTGCCAGGTATAGTTGAGCACAGGCTGAGAGATGTGAATTTGACACACCAAAA	Chr06	24659385	minus	G	A	0.624309	0.61326	0.0110497	0.375691	38	0.344428	100	0.221	NN	AA	NN	GG	NN	GA	GG	GG	AA	GG	AA	GG	GG	AA	AA	AA	GG	NN	GG	GG	NN	GG	GG	AA	NN	GG	GG	GG	NN	AA	AA	NN	AA	AA	GG
3369332_24_T_C	TGCAGAATTTTGCAGAAAAAAGTGTCTAAGCAGTGGTTACAGATCGGAAGAGCGGTTCAGCAGGAATGC	Chr08	2557819	minus	T	C	0.906077	0.497238	0.40884	0.0939227	24	0.260708	98.4375	0.238	TC	TT	TC	TT	TC	TC	TT	NN	TT	TT	TT	TT	TT	TT	TC	TC	NN	TC	TT	TT	TC	TC	TT	TC	TC	NN	TT	NN	TT	TT	TT	TC	TT	TC	TT
3369345_41_C_T	TGCAGAGGCATTGTTTTAGGTGAACAATGCCAAGTTGATTACTTCCTGTAATAAAAATATAATCTTTCG	Chr10	2306410	minus	C	T	0.740331	0.723757	0.0165746	0.259669	41	0.396135	100	0.272	CC	TT	CC	NN	CC	CT	NN	CC	NN	CC	NN	NN	CC	CC	CC	CC	NN	CC	NN	NN	CC	NN	CT	NN	CC	NN	CC	CC	TT	TT	NN	CC	TT	NN	CC
3369367_52_G_T	TGCAGCTATATATGCAGTGAATTTTGGTGTTGCTTTATTATTATTGCTTTCAGAGATAGATTTATAGAA	Chr06	12663350	minus	G	T	0.679558	0.662983	0.0165746	0.320442	52	0.456871	100	0.354	NN	TT	NN	GG	GG	GG	GG	GG	TT	GG	GG	TT	GG	TT	TT	NN	TT	NN	GG	GG	NN	GG	GG	TT	NN	TT	GG	TT	TT	GG	TT	NN	TT	TT	GG
3369369_6_C_G	TGCAGTCAGTTTCTTTTTATGTAGAAAATTTTGATTGGTCTTGATGTGCCTCCAGGTTCTTCTGTTTTC	Chr04	3747072	plus	C	G	0.668508	0.662983	0.00552486	0.331492	6	0.351206	100	0.227	NN	GG	NN	GG	NN	CC	CC	CC	GG	CC	CC	CC	GG	GG	GG	NN	CC	NN	CC	GG	NN	CC	CC	CC	CC	CC	CC	GG	CC	CC	CC	NN	GG	CC	CC
3369375_17_T_C	TGCAGAGATGATGATTCTCCAGAATTCTCATTGACTCACTGGTTCAGCAGTTCTAGGTTGTCTCAACCT	Chr07	39304492	minus	T	C	0.569061	0.541436	0.0276243	0.430939	17	0.47997	99.2188	0.403	NN	TT	TC	TT	CC	TT	TT	TT	NN	TT	NN	TT	TT	NN	NN	CC	TT	TT	TT	TT	NN	NN	CC	NN	CC	NN	NN	NN	NN	TT	NN	NN	NN	NN	TT
3369376_38_G_A	TGCAGAATATTACTAAAAAATAGGAGGCAATTGCACAAGAGGCACCACTTATTCCTGGAAATAGGAGCA	Chr11	46198928	minus	G	A	0.646409	0.640884	0.00552486	0.353591	38	0.488129	100	0.423	GG	NN	GG	AA	GG	NN	NN	NN	NN	GG	NN	NN	NN	NN	NN	GG	AA	GG	AA	NN	GG	NN	AA	NN	GG	NN	AA	AA	NN	AA	NN	GG	AA	AA	AA
3369383_8_G_T	TGCAGCCTGATAAATATTTGTGTATAATAAGTAAGAGAATTTACAGATCGGAAGAGCGGTTCAGCAGGA	Chr07	8739668	minus	G	T	0.519337	0.513812	0.00552486	0.480663	8	0.352761	100	0.229	GG	NN	GG	NN	GG	NN	NN	NN	NN	NN	NN	NN	NN	NN	GG	GG	TT	GG	TT	NN	GG	NN	TT	NN	GG	TT	NN	NN	NN	NN	NN	GG	GG	NN	TT
3369388_51_G_A	TGCAGTTTTGCAGAATAAATATATCGTTTGAAACGAAGAGCACATAAGAGAGAAAAAAAACATCATAAT	-	-	-	G	A	0.618785	0.607735	0.0110497	0.381215	51	0.429528	100	0.312	NN	GG	NN	AA	NN	GG	GG	AA	AA	AA	GG	GG	AA	GG	NN	GG	AA	NN	GG	AA	NN	AA	AA	GG	NN	GG	GG	GG	NN	AA	GG	NN	AA	GG	GG
3369394_47_C_T	TGCAGCTCCTCAATTGATATACTTCCCTCAAGGTTGAGCTCTCCTAGCTGTTGAATGCCATGGCCAACA	Chr10	833688	minus	C	T	0.546961	0.535912	0.0110497	0.453039	47	0.322212	100	0.202	CT	TT	CC	TT	CC	NN	NN	NN	NN	CC	NN	NN	TT	NN	CC	CC	NN	CC	NN	TT	CC	TT	NN	NN	CC	TT	TT	NN	NN	NN	NN	CC	NN	NN	NN
3369399_54_A_T	TGCAGATGCACGCTTGAAATTGGACCCTGCAAACTTTGGTAATTCATTGACTCAACTGAAAGTTTAGTA	Chr02	29758402	plus	A	T	0.762431	0.745856	0.0165746	0.237569	54	0.496587	100	0.46	TT	NN	TT	NN	TT	NN	NN	NN	AA	AA	AA	AA	AA	NN	TT	TT	NN	TT	AA	AA	TT	AA	AA	AA	TT	NN	AA	AA	AA	NN	NN	TT	NN	AA	NN
3369402_43_T_A	TGCAGCACATACTACCTTACTAAAAGTTACTATAAGCTTTATCTTTCAAGTGATTTTATTTCACTCTGT	Chr06	28365711	minus	T	A	0.906077	0.889503	0.0165746	0.0939227	43	0.488214	100	0.424	AA	TT	AA	TT	AA	TT	TT	TT	TT	TT	TT	TT	TT	TT	AA	AA	TT	AA	TT	TT	AA	NN	NN	TT	AA	NN	TT	TT	TT	TT	TT	AA	TT	NN	TT
3369416_20_G_A	TGCAGAGTGAAAAAGAGAAAGTGTTGCAAGGAGAAGAACAACCTTACAGATCGGAAGAGCGGTTCAGCA	-	-	-	G	A	0.635359	0.276243	0.359116	0.364641	20	0.260265	100	0.3	NN	GG	NN	GA	AA	GA	GG	GA	NN	GG	GA	GG	GG	GG	NN	NN	GA	NN	GA	GG	NN	GA	GG	GG	NN	GA	GG	GA	GG	GG	GA	NN	GG	GA	GA
3369445_57_T_A	TGCAGGTTGTTTTTACTGCATAAATGGTTGTGTGAGTCTAGTAGGTGTTCTATGGTGTTCAAGAACCAA	Chr08	8974963	plus	T	A	0.585635	0.574586	0.0110497	0.414365	57	0.397294	100	0.274	NN	TT	NN	NN	AA	TT	TT	TT	TT	TT	TT	TT	NN	TT	NN	NN	TT	AA	AA	TT	NN	NN	TT	TT	NN	TT	NN	NN	TT	TT	TT	NN	TT	NN	TT
3369445_67_A_T	TGCAGGTTGTTTTTACTGCATAAATGGTTGTGTGAGTCTAGTAGGTGTTCTATGGTGTTCAAGAACCAA	Chr08	8974973	plus	A	T	0.911602	0.889503	0.0220994	0.0883978	67	0.496602	99.2188	0.461	TT	AA	TT	TT	TT	AA	AA	AA	AA	AA	AA	AA	TT	AA	NN	TT	AA	TT	TT	AA	TT	TT	AA	AA	TT	AA	TT	NN	AA	AA	AA	TT	AA	TT	AA
3369471_54_T_C	TGCAGCACAACTCAAAACTGGAATTCACATGGTACCCACTCCTTTTCTTTTCTATCAGACCTTTTGCAG	Chr07	56161	plus	T	C	0.502762	0.475138	0.0276243	0.497238	54	0.457674	99.2188	0.357	NN	CC	TT	TT	NN	CC	CC	NN	CC	NN	TT	TT	TT	CC	NN	NN	TT	NN	NN	NN	NN	TT	TC	TC	NN	NN	TT	TT	CC	CC	TT	NN	CC	NN	CC
3369473_58_C_T	TGCAGTTTCAAAGCAGCAAGTTGACTCTTCAATCCAGCAACACAAATTTACTCAACTACTCTGTTGTTC	Chr04	2301191	plus	C	T	0.80663	0.779006	0.0276243	0.19337	58	0.482314	99.2188	0.408	NN	CC	CT	NN	TT	CC	CC	NN	CC	CC	CC	CC	NN	NN	CC	CC	CC	TT	CC	TT	TT	CC	CC	CC	TT	NN	CC	CC	CC	CC	CC	TT	CC	CC	CC
3369487_17_T_A	TGCAGTAATGTGAAGAATTTTGAAAATGTTAGGGTTTACAGATCGGAAGAGCGGTTCAGCAGGAATGCC	-	-	-	T	A	0.563536	0.558011	0.00552486	0.436464	17	0.426855	100	0.309	TT	AA	TT	AA	TT	NN	NN	NN	NN	NN	AA	NN	NN	NN	NN	TT	NN	TT	NN	NN	TT	NN	AA	NN	TT	NN	NN	AA	NN	NN	NN	TT	AA	AA	NN
3369488_5_C_T	TGCAGCTTCTGCCCTGTACGCCTAATGAGCCTGGTCTACTTAGACCATCACTTTTTTTTATTGCAGTTT	Chr08	12071086	plus	C	T	0.530387	0.519337	0.0110497	0.469613	5	0.277561	99.2188	0.167	NN	CC	NN	NN	NN	CC	CC	CC	CC	CC	CC	CC	NN	CC	TT	NN	CC	NN	NN	CC	NN	NN	CC	CC	NN	CC	NN	TT	CC	CC	CC	NN	CC	NN	CC
3369489_46_G_A	TGCAGAAAGTTGGCGTTGTTTTTCCCTGCACCACTATAGGTTTTTCGGTACCCCATAACTTTATAATTT	Chr01	45254312	minus	G	A	0.895028	0.867403	0.0276243	0.104972	46	0.428631	100	0.312	NN	GG	AA	GG	AA	GG	GG	GG	GG	GG	GG	GG	GG	GG	NN	AA	GG	AA	GG	GG	AA	GG	GG	GG	AA	GG	GG	GG	GG	GG	GG	GG	GG	GG	GG
3369494_43_T_A	TGCAGTTGTCTTTTACAGCTACAGATCTGCAACGGTAATACAATTTACAGATCGGAAGAGCGGTTCAGC	Chr08	47010768	minus	T	A	0.574586	0.563536	0.0110497	0.425414	43	0.490754	100	0.433	AA	NN	TT	NN	AA	NN	TT	NN	NN	TT	TT	NN	NN	TT	NN	TT	TT	TT	NN	TT	AA	NN	NN	AA	AA	TT	NN	NN	NN	NN	NN	AA	NN	NN	TT
3369518_67_A_G	TGCAGTGTTGTCGTGTAGGGTTAGCCAACCTATCTATTTGTATTTATCAGAAAACAAAACAAAAAAAAA	Chr06	30412418	plus	A	G	0.834254	0.762431	0.0718232	0.165746	67	0.489189	99.2188	0.44	GG	AA	GG	NN	GG	AG	AA	AA	NN	AA	AA	AA	NN	NN	GG	AA	AG	GG	NN	AA	GG	NN	AA	AA	GG	NN	AA	AG	AA	NN	AA	GG	NN	AA	AA
3369532_55_G_A	TGCAGATATCAAGTCTGAGATTAGTATGTAAGCTATGTATAGAGAAAACATAACTGACTAAATCCTAAC	Chr02	465794	plus	G	A	0.712707	0.707182	0.00552486	0.287293	55	0.499489	99.2188	0.484	GG	AA	GG	GG	GG	AA	AA	AA	NN	NN	NN	AA	NN	AA	NN	GG	AA	GG	AA	NN	GG	AA	AA	NN	GG	AA	NN	NN	NN	AA	NN	GG	AA	AA	AA
3369533_67_C_T	TGCAGGATGTTCTACTTGTTCTTCGAATCACGCAATACGAAGGAGGATCCTGTCGTTATTTGGCTGACA	-	-	-	C	T	0.707182	0.701657	0.00552486	0.292818	67	0.289734	100	0.176	TT	CC	NN	CC	NN	CC	CC	CC	NN	CC	CC	CC	CC	CC	NN	TT	CC	NN	NN	CC	CT	CC	CC	CC	NN	CC	CC	CC	CC	CC	CC	NN	NN	CC	CC
3369536_11_C_A	TGCAGAATCTACAAAAGCTCAAGCAGAACCCTGAGCTTTCAAATGCAAGGAAATAATTACTTTTTGTTA	Chr06	20750879	minus	C	A	0.524862	0.519337	0.00552486	0.475138	11	0.499058	100	0.479	CC	NN	CC	NN	NN	NN	AA	AA	AA	NN	AA	NN	AA	AA	CC	AA	NN	CC	CC	AA	CC	AA	AA	AA	NN	NN	AA	NN	NN	NN	AA	CC	AA	CC	NN
3369548_54_T_C	TGCAGAATCTTGCAAACAAACTTCTTGAAAAAATTTGAGCTAAACTACACAATTTCTTTTCTTGATACA	Chr03	471782	minus	T	C	0.618785	0.596685	0.0220994	0.381215	54	0.269133	100	0.161	TT	CC	TT	TT	TT	NN	NN	NN	NN	TT	CC	CC	NN	CC	TT	TT	NN	TT	NN	NN	TT	TT	NN	CC	TT	NN	NN	NN	NN	CC	TT	NN	NN	NN	NN
3369557_9_C_T	TGCAGTCTCCTCTCCATCCAAAATTCCTCATTTGATTTTTCAAGAATAATTTCTTCTCCCATTTCTTGT	-	-	-	C	T	0.59116	0.563536	0.0276243	0.40884	9	0.454188	99.2188	0.35	NN	TT	NN	CT	NN	NN	TT	NN	TT	CC	CC	CC	CC	NN	NN	NN	CC	NN	TT	CC	NN	CT	CC	CC	NN	CC	CC	CC	CC	CT	TT	NN	CC	TT	CC
3369574_13_T_G	TGCAGCTACTATTTGTCATCTTTCATATGACCATACTGTCTTAGGGGCAATTCTACCATTTATTCCTCT	Chr04	44067129	minus	T	G	0.773481	0.762431	0.0110497	0.226519	13	0.49898	100	0.479	TT	NN	TT	NN	TT	NN	NN	GG	GG	GG	GG	NN	GG	NN	TT	TT	GG	TT	NN	GG	TT	TT	GG	GG	TT	GG	GG	NN	GG	GG	GG	TT	GG	GG	GG
3369601_36_G_A	TGCAGGTTTGGTTAGATTTCACCAATAACTTCTTATGACAGTGCTACTTATCCTAAACTTACAAATCAT	Chr11	2974630	minus	G	A	0.883978	0.850829	0.0331492	0.116022	36	0.481719	98.4375	0.406	AA	GG	AA	NN	AA	GG	GG	GG	GG	GG	GG	GG	GG	GG	GG	AA	GG	AA	NN	GG	AA	NN	GG	GG	AA	GG	GG	GG	GG	GG	GG	AA	GG	GG	GG
3369607_41_T_A	TGCAGAGAGGGATTCAGCCTAGCATTCCACAAAACAAAGAATGTTACAGATCGGAAGAGCGGTTCAGCA	Chr11	821020	plus	T	A	0.790055	0.751381	0.038674	0.209945	41	0.494009	98.4375	0.451	AA	TT	AA	NN	AA	TT	TT	NN	TT	NN	NN	TA	NN	TT	NN	AA	TT	AA	TT	NN	AA	TT	TT	NN	AA	TA	NN	TT	NN	NN	NN	AA	TT	NN	TT
3369619_56_C_T	TGCAGTAGGGACTCAACCGAGTTTCACGAGTACACGTATAATCCACAATCACTATACCAGAAAATCATT	Chr07	49847191	plus	C	T	0.80663	0.773481	0.0331492	0.19337	56	0.349034	98.4375	0.226	TT	CC	NN	CC	TT	CC	CC	CC	CC	CC	CC	CC	CC	CC	TT	NN	CC	TT	CC	CT	TT	CC	CC	CC	TT	CC	CC	CC	CC	CC	CC	NN	CC	CC	CC
3369621_16_G_C	TGCAGTAAAAAACTCTGCATCTGTAATAAATTATGCAACACCACCTTTTGTATACTCTCTTGCATTATG	Chr05	37991627	minus	G	C	0.917127	0.906077	0.0110497	0.0828729	16	0.296052	100	0.181	CC	NN	GG	GG	GG	GG	GG	GG	GG	GG	GG	GG	GG	NN	GG	NN	GG	GG	GG	GG	CC	GG	GG	NN	GG	GG	GG	NN	GG	GG	GG	CC	NN	GG	GG
3369630_16_T_C	TGCAGAAACTTTCATTTGACTCCTGAAAATGCACCATTTGTATTTCATATTTTCCCAAATTATGCTTAC	-	-	-	T	C	0.58011	0.563536	0.0165746	0.41989	16	0.35737	99.2188	0.233	NN	TT	NN	TT	NN	CC	TT	TT	TT	TT	TT	CC	TT	TT	NN	NN	TT	NN	TT	TT	NN	TT	TT	TT	NN	TT	CC	NN	CC	TT	TT	NN	TT	TT	CC
3369631_51_G_A	TGCAGTTATTGCATGAATATCTCCTGTTAGATGAAGATTGAACTCATCCATGGGAATAACTTGGCTATA	Chr07	461947	minus	G	A	0.569061	0.546961	0.0220994	0.430939	51	0.395136	100	0.272	NN	AA	NN	AA	NN	GG	NN	GG	AA	GA	AA	GG	AA	AA	NN	NN	GG	NN	GG	AA	NN	GG	GG	AA	NN	NN	GG	GG	GG	GG	GG	NN	AA	NN	AA
3369648_21_G_A	TGCAGTTGAGAATATATATAAGCACTTTGGAGTTTAGTGTTTGATTTCCTCATGCTTCTGTTGATGGGC	Chr11	8644752	plus	G	A	0.922652	0.867403	0.0552486	0.0773481	21	0.458604	100	0.359	GA	GG	AA	GG	AA	GG	GG	GG	NN	GG	NN	GG	GG	NN	GG	AA	GG	GA	GG	GG	AA	GG	GG	GG	AA	GG	GG	GG	GG	GG	GG	AA	NN	GG	GG
3369655_16_C_A	TGCAGTAAAAAAATCCCAAAACAACTCACATTTTTTATATAACTATTATCCAACTTTTACAGATCGGAA	Chr04	44706403	minus	C	A	0.922652	0.906077	0.0165746	0.0773481	16	0.491161	99.2188	0.434	NN	CC	CC	AA	CC	AA	AA	AA	AA	AA	AA	AA	AA	CC	NN	CC	AA	NN	CC	AA	CC	CA	AA	AA	CC	AA	AA	CC	AA	AA	AA	CC	AA	AA	AA
3369695_55_A_G	TGCAGCCACAGAAACAAGCATGGTAATGTAGATAGTAACTACAACTTTGTGTTCAAAAATTGTTTTCTA	Chr11	46531789	minus	A	G	0.906077	0.900552	0.00552486	0.0939227	55	0.49684	100	0.46	GG	NN	GG	AA	GG	AA	AA	AA	AA	GG	NN	AA	GG	AA	GG	GG	AA	GG	AA	GG	GG	GG	AA	AA	GG	NN	NN	AA	AA	NN	AA	GG	AA	NN	AA
3369699_53_G_T	TGCAGTCACCATCTCTAACAATTACTTCACCCACCACGACAAAGTAAGAAACAGAAAAAACATACTCTT	Chr06	26070763	plus	G	T	0.60221	0.585635	0.0165746	0.39779	53	0.485986	99.2188	0.417	NN	GG	NN	GG	NN	NN	GT	GG	GG	GG	GG	TT	TT	NN	TT	GG	TT	NN	TT	GG	NN	TT	GG	GG	NN	TT	TT	NN	GG	GG	GG	NN	GG	TT	TT
3369700_25_C_G	TGCAGTTTTATGTGCATGTTTTCATCATACTGTTGTTACAGATCGGAAGAGCGGTTCAGCAGGAATGCC	Chr03	49244328	minus	C	G	0.701657	0.696133	0.00552486	0.298343	25	0.497985	100	0.469	CC	NN	CC	NN	CC	GG	GG	GG	GG	GG	NN	GG	GG	GG	CC	CC	GG	CC	GG	GG	CC	GG	GG	NN	CC	NN	GG	NN	GG	NN	NN	CC	GG	GG	NN
3369722_33_A_G	TGCAGATACAACTAGACAAACGACAGTCAGTCAAAGAAAACGTCACACAAGAAACAACATCAAAAAGAC	Chr03	50618193	plus	A	G	0.541436	0.513812	0.0276243	0.458564	33	0.383694	99.2188	0.26	AA	NN	AA	NN	AA	AA	NN	NN	NN	NN	NN	GG	NN	AG	NN	AA	GG	AA	GG	NN	AA	NN	NN	NN	AA	GG	GG	NN	NN	NN	NN	AA	NN	NN	NN
3369733_31_A_G	TGCAGCAAAATACAAATACAAACACACACACACTTTGGAGAACACAACAAAGAAGAGCAATTACAAGCC	Chr05	14491901	minus	A	G	0.823204	0.801105	0.0220994	0.176796	31	0.493131	99.2188	0.443	GG	NN	GG	AA	GG	AA	NN	NN	NN	AA	AA	AA	AA	NN	NN	GG	AA	GG	GG	NN	GG	AG	AA	AA	GG	AA	AA	AA	AG	NN	AA	GG	NN	AA	NN
3369755_21_G_A	TGCAGGGAAAAGTTGGTATGCGATGTAGCATTAGATTATTCTCTCTAGCAAGTTTGTATCTATGTGCTC	Chr10	41248660	plus	G	A	0.78453	0.773481	0.0110497	0.21547	21	0.49633	100	0.458	GG	AA	GG	NN	GG	NN	AA	AA	AA	NN	AA	AA	GG	AA	GG	GG	AA	GG	NN	AA	GG	AA	GA	NN	GG	AA	AA	GG	AA	AA	AA	GG	AA	NN	AA
3369767_44_G_C	TGCAGTTATTGGATTATTATTTATATGCATATCAAAACATTTATGCAACCAACATAATTTTTTACAGAA	Chr08	9574482	plus	G	C	0.933702	0.911602	0.0220994	0.0662983	44	0.484997	100	0.414	GG	NN	GC	GG	GG	CC	CC	CC	GG	CC	NN	CC	GG	NN	CC	GG	CC	GG	GG	CC	GG	GG	GC	CC	GG	CC	GG	CC	NN	CC	CC	GG	NN	GG	CC
3369768_21_T_C	TGCAGCAGCACCAGTGGAATGTTTTAGTCAGTGAAGACATCAAAACATTCAAAATTCTCTAAATATCAA	Chr04	1453735	minus	T	C	0.679558	0.662983	0.0165746	0.320442	21	0.337762	100	0.215	TT	NN	TT	NN	TT	TC	NN	TT	NN	NN	NN	CC	TT	NN	TT	TT	CC	TT	TT	TT	TT	CC	TT	NN	TT	CC	CC	TT	TT	NN	NN	TT	NN	NN	TT
3369798_48_C_T	TGCAGAACAAGCATAATTTTGGGACTAACATCCCTTTGAAATTATAAACTATGTTATAATTCATTTGAA	Chr11	919913	minus	C	T	0.790055	0.767956	0.0220994	0.209945	48	0.497628	99.2188	0.469	TT	CC	TT	CC	TT	CC	CC	NN	CC	NN	NN	TT	NN	CC	NN	TT	NN	TT	CC	NN	TT	CC	CC	NN	TT	CC	NN	CC	NN	CC	NN	TT	CC	NN	CC
3369807_24_T_G	TGCAGTTTTCGTTTGTTTGAAACTTCTATATATCAGGTATTGTTTGTAATTTTACAGATCGGAAGAGCG	-	-	-	T	G	0.618785	0.596685	0.0220994	0.381215	24	0.48007	99.2188	0.402	NN	TT	NN	TT	NN	TT	GG	TT	TT	GG	TT	GG	TT	TT	NN	NN	GG	NN	GG	GG	NN	TT	TG	NN	NN	TT	TT	GG	GG	GG	GG	NN	TT	TT	GG
3369828_14_A_C	TGCAGAGCCATTTCAGAAACATATAATTCATAATTTACTTTTCTTACAGATCGGAAGAGCGGTTCAGCA	Chr06	19855630	plus	A	C	0.718232	0.690608	0.0276243	0.281768	14	0.396272	99.2188	0.273	CC	CC	NN	AA	CC	CC	AA	NN	AA	AA	AA	AA	AA	AA	NN	AA	AA	NN	NN	AA	NN	NN	AA	AA	NN	AA	AA	CC	AA	AA	AA	CC	AA	NN	AA
3369833_39_A_T	TGCAGACACCCTACATTTTGTATATGAGATTTCAAGAAAAGTATGTAAATAAAAAGACTAAAAAAGAGC	Chr07	160832	minus	A	T	0.861878	0.850829	0.0110497	0.138122	39	0.452581	100	0.346	AA	NN	AA	TT	AA	NN	AA	NN	NN	AA	AA	TT	AA	NN	AA	AA	TT	AA	AA	AA	AA	TT	TT	NN	AA	AA	TT	AA	NN	NN	TT	AA	NN	AA	NN
3369863_60_C_T	TGCAGTTCGAATTTGATATAGGTTTTTTCTTCCCGCTCCCCTACGTTTTTCTTCCTGCACCCCTACGTT	Chr09	7648048	minus	C	T	0.895028	0.861878	0.0331492	0.104972	60	0.47729	100	0.395	TT	NN	CT	CC	TT	CC	NN	CC	CC	CC	CC	CC	CC	CC	TT	TT	CC	TT	CC	CC	TT	CC	NN	CC	TT	NN	NN	CC	CC	NN	CC	TT	CC	CT	CC
3369879_24_G_C	TGCAGCATTCTCAATTCTTGCTTGGTTTCTTCACCATCCTTATATAGAGATATCATTATCATCTCTATT	Chr06	24387766	minus	G	C	0.933702	0.917127	0.0165746	0.0662983	24	0.499772	100	0.494	GG	NN	GG	CC	GG	CC	CC	NN	CC	CC	NN	CC	CC	CC	GG	NN	CC	GG	GG	CC	GG	CC	GC	NN	GG	CC	CC	CC	CC	CC	NN	GG	CC	GG	CC
3369896_24_T_G	TGCAGATGAGATGTATATCAGAGATCATCATTTACTGATAACACGTGCTTCGTGTTTTGAGTGTATCAT	Chr01	10120391	minus	T	G	0.911602	0.895028	0.0165746	0.0883978	24	0.476033	99.2188	0.391	GG	TT	GG	TT	GG	TT	TT	TT	NN	TT	TT	TT	TT	NN	GG	GG	TT	GG	TT	TT	GG	NN	TT	TT	GG	TT	NN	TT	TT	TT	TT	GG	TT	TT	TT
3369904_66_A_T	TGCAGCTTGATAAAATGAACTTTTATTACTGACCTAGACATACATATCAAATTCATGATAAAACAAATT	Chr10	1928760	minus	A	T	0.541436	0.535912	0.00552486	0.458564	66	0.456164	100	0.352	AA	TT	AA	NN	AA	NN	NN	NN	TT	NN	TT	NN	NN	NN	AA	AA	NN	AA	TT	NN	AA	NN	TT	NN	AA	NN	NN	NN	TT	TT	NN	AA	TT	TT	NN
3369927_32_G_A	TGCAGGAGAAATTTGATGGGATGGAGGAAGAAGCATCCTAAAATCTACTCAAGATGGACTGAATTCAAT	Chr10	19115922	minus	G	A	0.640884	0.618785	0.0220994	0.359116	32	0.306778	100	0.19	NN	GA	NN	GG	NN	GG	GG	GA	GG	GG	AA	GG	GG	GG	AA	AA	GG	NN	GG	AA	NN	GG	GA	GG	NN	GG	GG	AA	GG	GG	GG	NN	AA	GG	GG
3369933_23_C_A	TGCAGATACGAAATAGTCAAAATCGTAGTGATTTTTAGTCATTCTATGAACATTTTACCAAATATTCAT	Chr09	35941013	plus	C	A	0.646409	0.640884	0.00552486	0.353591	23	0.494704	100	0.449	CC	AA	CC	AA	CC	AA	NN	AA	AA	NN	NN	AA	NN	AA	CC	CC	AA	AA	AA	AA	AA	AA	AA	NN	CC	AA	NN	AA	AA	NN	NN	CC	NN	AA	AA
3369954_61_G_A	TGCAGGGACCACAGCTAAATCCTTCATCACACCATTCACAGGAAAGTAGTAGCGGTAGCTCGGAACTTT	Chr06	25162026	minus	G	A	0.712707	0.668508	0.0441989	0.287293	61	0.495643	97.6562	0.465	AA	GG	AA	GG	AA	NN	NN	NN	NN	GG	NN	NN	GG	GG	AA	GG	GG	AA	NN	GG	AA	AA	GG	GG	GA	GG	NN	NN	GG	GG	GG	AA	GG	NN	GG
3369961_41_C_T	TGCAGTTATTCTGAATATTGAGTCAACATATCAGATGAAAACAAAAAATTGCATATAAAGTTGCACCTT	-	-	-	C	T	0.618785	0.607735	0.0110497	0.381215	41	0.336575	100	0.214	NN	CC	NN	TT	NN	CC	CC	CC	CC	CC	TT	CC	TT	CC	NN	NN	TT	NN	CC	CC	NN	CC	CC	TT	NN	CC	CC	CC	CC	CC	CC	NN	CC	NN	CC
3369964_37_A_G	TGCAGGTGCTGGATCCACACAGGGTAATATAAGACGCAGTTATTTTACCTTTTGTGTAGGTGCAGAAGC	Chr01	43847006	minus	A	G	0.78453	0.762431	0.0220994	0.21547	37	0.29875	98.4375	0.183	GG	AA	NN	AA	GG	AA	AA	AA	AA	AA	AA	AA	AA	AA	AA	NN	AA	GG	AA	AA	NN	AG	AA	AA	NN	AA	AA	AA	AA	AA	AA	GG	AA	AA	AA
3370099_51_T_A	TGCAGTTCTGTCACTGCATAAGCTTCAATTTTCATATATAGACCTGCAAAATCCTAAGTTTGTCTCCTT	Chr01	50819273	minus	T	A	0.734807	0.729282	0.00552486	0.265193	51	0.336706	100	0.214	AA	TT	NN	TT	NN	TT	TT	TT	TT	TT	TT	TT	TT	TT	TT	NN	TT	TT	AA	TT	NN	TT	TT	TT	NN	TT	TT	TT	TT	TT	TT	AA	TT	TT	TT
3370121_45_A_G	TGCAGAGACCCACAAAATTTCATGTTTTCTAATAAGTTTTAGTTGATGATAAAAAGTGTCAAGAAAGCA	Chr08	57609099	minus	A	G	0.508287	0.475138	0.0331492	0.491713	45	0.45156	99.2188	0.348	NN	AA	NN	NN	NN	NN	NN	AA	AA	NN	GG	GG	AA	AA	NN	NN	AA	NN	AA	AA	NN	AA	AA	AA	GG	AA	AA	NN	NN	NN	GG	NN	GG	AA	AA
3370121_65_A_T	TGCAGAGACCCACAAAATTTCATGTTTTCTAATAAGTTTTAGTTGATGATAAAAAGTGTCAAGAAAGCA	Chr08	57609079	minus	A	T	0.762431	0.740331	0.0220994	0.237569	65	0.492859	99.2188	0.442	TT	AA	TT	NN	TT	TT	TT	AA	AA	NN	NN	NN	AA	AA	TT	TT	AA	TT	AA	AA	TT	AA	AA	AA	NN	AT	AA	NN	NN	NN	NN	TT	NN	AA	AA
3370124_59_C_G	TGCAGTTAGAGTGGGGTCCAATGAAAAGGCTCACAGTGGATTCTATCTATGATGATTGGCTCTCTCTAC	Chr11	48023626	plus	C	G	0.552486	0.546961	0.00552486	0.447514	59	0.2479	100	0.145	CC	NN	CC	NN	CC	CC	NN	NN	NN	CC	GG	NN	NN	NN	CC	CC	NN	CC	NN	NN	CC	NN	NN	GG	CC	NN	NN	NN	CC	NN	NN	CC	NN	GG	NN
3370141_26_T_A	TGCAGACATTCAACTTCAGTACAATATTGTAATAATCTAAGTACTTATTCTATAATCACATCCAAAATT	Chr04	44577243	minus	T	A	0.950276	0.939227	0.0110497	0.0497238	26	0.46417	100	0.366	AA	TT	AA	TT	AA	TT	TT	TT	TT	TT	TT	TT	TT	TT	AA	AA	TT	AA	TT	TT	AA	TT	TT	TT	AA	TT	TT	TT	TT	TT	TT	AA	TT	TT	TT
3370175_64_T_C	TGCAGCCTCATGACCGAGTATACATGGAAAAAGACCTTCTGGATCCTGCAAAATCAATATAAGATAAAT	Chr07	37751910	plus	T	C	0.906077	0.878453	0.0276243	0.0939227	64	0.492824	100	0.442	CC	TT	CC	TT	CC	TT	TT	TT	TT	NN	TT	NN	TT	TT	CC	CC	TT	CC	TT	TT	CC	TT	TC	NN	CC	TT	TT	CC	TT	TT	TT	CC	TC	TT	TT
3370179_20_G_T	TGCAGAGAACTGGAAGTTACGGTATATCAAAGTGCACGCGGTTGGATGTTCTAGAGCCAACTGTCAGAG	Chr01	49724203	plus	G	T	0.585635	0.58011	0.00552486	0.414365	20	0.451495	99.2188	0.344	GG	NN	GG	NN	GG	TT	TT	NN	TT	NN	NN	TT	NN	TT	GG	GG	NN	GG	NN	TT	NN	TT	NN	TT	GG	NN	NN	NN	TT	NN	TT	GG	TT	NN	NN
3370190_65_C_G	TGCAGATCTCTATGAAAAAATTAGAAATCTACCATATAAATATGTCACTATCCACATACAGAAATCTAT	Chr11	1409135	minus	C	G	0.635359	0.607735	0.0276243	0.364641	65	0.480756	99.2188	0.404	NN	GG	NN	GG	GG	CC	CC	CC	CC	GG	GG	CC	GG	CC	GG	NN	GG	NN	CC	GG	NN	CG	CC	GG	NN	GG	GG	CC	GG	CG	GG	NN	CC	CC	GG
3370208_59_C_T	TGCAGTCACACGAACACACTTGAACTCTGCTGGTGCACGCACTTGGCAAGGTAGTGACTCCTTGAAACT	Chr06	12727550	minus	C	T	0.668508	0.646409	0.0220994	0.331492	59	0.410628	99.2188	0.289	NN	TT	NN	CC	NN	CC	CC	CC	TT	CC	CC	TT	CC	TT	CT	NN	TT	NN	CC	CC	NN	CC	CC	CC	NN	TT	CC	CC	TT	CC	CC	NN	CT	TT	CC
3370209_13_G_A	TGCAGATCCCTCAGTGCTGATCAAGGAAGCCATTCACGTAATTAGCTGTGGATATGAAGAAAAGACTGA	Chr02	40685223	minus	G	A	0.906077	0.900552	0.00552486	0.0939227	13	0.484347	100	0.412	AA	GG	AA	GG	AA	GG	GG	NN	GG	GG	NN	NN	GG	GG	AA	AA	GG	AA	GG	GG	AA	GG	GG	NN	AA	GG	GG	NN	GG	GG	GG	NN	NN	GG	GG
3370218_37_A_G	TGCAGCATTCTAGAAACCAAATAACATGCTCTTCAGGATGGACCAAGAAATTTTCAGCCATTTTATTGA	Chr08	57747430	minus	A	G	0.546961	0.530387	0.0165746	0.453039	37	0.479135	99.2188	0.399	NN	AA	NN	GG	NN	NN	NN	GG	NN	GG	AA	AA	GG	NN	NN	NN	GG	NN	GG	GG	NN	GG	GG	NN	NN	GG	NN	GG	GG	GG	AA	NN	GG	GG	GG
3370226_28_A_C	TGCAGAAAGGTTTATTCAAATGCAGATAAAATAGTTATGTGGCACCAAAAGTATGCGTAACTATGAAAA	Chr04	3747041	minus	A	C	0.502762	0.502762	0	0.497238	28	0.408163	100	0.286	AA	CC	AA	CC	AA	NN	NN	NN	NN	NN	NN	NN	CC	CC	CC	AA	NN	AA	NN	CC	AA	NN	NN	NN	NN	NN	NN	CC	NN	NN	NN	AA	CC	NN	NN
3370249_5_T_C	TGCAGTAGAATTGGATTCTGTAAATGCAGTAATTGGTAAAATGGTTTCGTTACAGATCGGAAGAGCGGT	Chr08	57418576	minus	T	C	0.740331	0.679558	0.0607735	0.259669	5	0.476331	100	0.399	TT	CC	TT	NN	TT	CC	TT	CC	NN	NN	NN	NN	CC	NN	TT	TT	CC	TT	CC	TC	TT	CC	CC	CC	TT	CC	CC	CC	NN	NN	NN	TT	NN	TC	CC
3370275_18_T_A	TGCAGCTCCAATTGATTCTACAATCTCCAAATTCTTTTTCTGAGTAGTTACAGATCGGAAGAGCGGTTC	Chr10	40992709	plus	T	A	0.651934	0.640884	0.0110497	0.348066	18	0.370583	100	0.246	NN	TT	NN	AA	NN	TT	TT	TT	NN	TT	TT	TT	TT	NN	AA	NN	TT	NN	TT	TT	NN	TT	TA	TT	NN	TT	TT	AA	TT	TT	TT	AA	NN	AA	TT
3370281_29_C_T	TGCAGTACAAGTATGACTTATGTCAGTTGCAGTTATAGTATATTCTAACTGATTAGTGAGAACCTTTGA	Chr03	2385823	minus	C	T	0.674033	0.662983	0.0110497	0.325967	29	0.491266	99.2188	0.434	CC	NN	CC	TT	CC	NN	NN	NN	TT	NN	NN	NN	NN	TT	NN	CC	NN	CC	TT	NN	CC	TT	TT	CC	CC	NN	TT	NN	NN	NN	NN	CC	TT	NN	NN
3370288_46_G_C	TGCAGTATGTGTTGATAGGATGAGTAGTAAAGTATTTTAGAACATAGTTTTCTTTGATGGCTACTCAAC	Chr04	4020125	minus	G	C	0.845304	0.828729	0.0165746	0.154696	46	0.498441	100	0.474	GG	NN	GG	GG	GG	CC	GG	CC	NN	CC	GG	GG	GG	NN	NN	GG	CC	GG	CC	NN	GG	CC	CC	CC	CC	CC	GG	NN	CC	CC	GG	GG	NN	CC	CC
3370292_42_A_G	TGCAGTCAAATGCTCTACCACTGAGCTATGGACCCATTTGTCATTACAGATCGGAAGAGCGGTTCAGCA	Chr10	3666340	plus	A	G	0.78453	0.723757	0.0607735	0.21547	42	0.488048	99.2188	0.433	AG	NN	AA	GG	AA	AG	NN	GG	NN	GG	GG	GG	GG	NN	AA	AA	GG	AA	NN	AA	AA	NN	GG	GG	AA	GG	GG	AG	GG	NN	NN	AA	GG	NN	GG
3370296_35_T_C	TGCAGCAGAAGCTGTTGTGTGGGAGTTTTGGGTTTTTGCAAGTGTTGAAAACCCATCTCTGATTTTGCT	Chr04	1492411	plus	T	C	0.823204	0.81768	0.00552486	0.176796	35	0.369893	100	0.245	NN	CC	TT	TT	TT	CC	TT	NN	TT	TT	CC	TT	TT	CC	NN	TT	TT	TT	CC	TT	TT	TT	CC	TT	TT	CC	TT	NN	NN	CC	NN	TT	NN	TT	CC
3370328_36_G_T	TGCAGCTGCCAGAGGACAGGTTCAGGTGAGGATTTTGGTTACTCTACAAAACTTAGATACTATTACAGA	Chr01	51470949	plus	G	T	0.944751	0.911602	0.0331492	0.0552486	36	0.480763	98.4375	0.404	GG	TT	GG	NN	GG	TT	TT	TT	TT	TT	TT	GT	TT	TT	GG	GG	TT	GG	GG	TT	GG	GT	GT	TT	GG	TT	TT	TT	TT	TT	TT	NN	TT	TT	TT
3370356_19_G_A	TGCAGGTAGTAATCATGGGGTGCAGAAAGAAAAGGCCCAAGCTTCTTATCTTTCCCTTACAGATCGGAA	Chr01	51241961	minus	G	A	0.635359	0.61326	0.0220994	0.364641	19	0.447637	99.2188	0.339	NN	AA	NN	GG	NN	GG	AA	GG	GG	GG	GG	AA	GG	GA	NN	NN	GG	GG	NN	GG	NN	GG	GG	GG	NN	GG	GG	GG	AA	AA	GG	GG	GG	GG	GG
3370374_59_T_C	TGCAGCTCCCCAATTGATATGCTTCCATCAAGGTTGATCTCTCTTAGCTGTTGAATACCTAACTCTTTG	Chr10	827966	minus	T	C	0.745856	0.718232	0.0276243	0.254144	59	0.483512	98.4375	0.411	TT	CC	TT	CC	TT	CC	NN	NN	CC	CC	NN	NN	CC	TC	TC	TT	NN	CC	CC	CC	TT	CC	CC	NN	TT	CC	CC	CC	CC	NN	CC	CC	CC	CC	NN
3370386_21_T_C	TGCAGCCCTCATTAGACCAAGTGCAAGGCCATATTCTAGTCCCTTACAGATCGGAAGAGCGGTTCAGCA	-	-	-	T	C	0.574586	0.552486	0.0220994	0.425414	21	0.463018	100	0.365	NN	TT	NN	CC	CC	TT	NN	NN	CC	CC	TT	TT	TT	CC	NN	NN	TT	NN	TT	TT	NN	CC	TC	NN	NN	TT	NN	NN	TT	TT	CC	NN	NN	TT	TT
3370398_55_C_A	TGCAGAGTAAAACCACTACAAGGTCTTTCTGGCTATGATAAACTCCAACAAAAAACTGTTCAGGGACTA	Chr06	13473474	minus	C	A	0.685083	0.679558	0.00552486	0.314917	55	0.415388	100	0.294	NN	AA	NN	CC	NN	CC	CC	CC	AA	CC	CC	AA	CC	AA	AA	NN	AA	NN	CC	CC	NN	CC	CC	CC	NN	AA	CC	CC	AA	CC	CC	NN	AA	AA	CC
3370403_12_C_T	TGCAGGACGGGGCACGTTAGCCCGCATAACCCGCAGTAATATTTCAATATTATTACAGATCGGAAGAGC	Chr09	21867364	minus	C	T	0.861878	0.834254	0.0276243	0.138122	12	0.437336	98.4375	0.324	CT	CC	TT	NN	TT	CC	CC	CC	NN	CC	CC	CC	CC	CC	TT	CC	CT	TT	CC	CC	TT	CC	CC	CC	TT	CT	CC	CC	CC	CC	CC	TT	CC	CC	CC
3370423_46_T_A	TGCAGCTATTAGAATTCAACAACTGCTTTGGGTCTTAGAAGTGGGTTACTATGAACTTCTCTAGAAGAT	Chr02	26842591	minus	T	A	0.939227	0.928177	0.0110497	0.0607735	46	0.456678	100	0.353	TT	AA	TT	AA	TT	AA	AA	AA	AA	AA	AA	AA	AA	AA	AA	TT	AA	TT	NN	AA	TT	AA	AA	AA	TT	AA	AA	AA	AA	AA	AA	TT	AA	AA	AA
3370451_18_T_A	TGCAGGAGAAAAATCAATTTTGGTCAGCTTTTTATCCGCAAAAGCAAGTTACAGATCGGAAGAGCGGTT	Chr03	30246738	plus	T	A	0.541436	0.535912	0.00552486	0.458564	18	0.306227	100	0.189	NN	TT	NN	TT	NN	AA	TT	TT	TA	NN	NN	AA	TT	NN	NN	NN	NN	NN	TT	TT	NN	AA	TT	TT	NN	TT	TT	TT	TT	AA	TT	NN	NN	TT	TT
3370466_17_C_G	TGCAGGATCTTCACAATCAAGAGAGCACTCACTCCTTCATTGGTTAGAGTTGTGAAAAGAAAATCACAC	Chr03	50218338	minus	C	G	0.790055	0.78453	0.00552486	0.209945	17	0.490195	100	0.43	NN	CC	GG	NN	GG	NN	CC	CC	CC	CC	CC	NN	NN	NN	NN	GG	CC	GG	CC	CC	GG	CC	CC	NN	GG	CC	CC	CC	CC	CC	CC	GG	CC	CC	CC
3370489_43_G_T	TGCAGCCTCTCTGTGAACTGGATCTGATTTAGTACGAGGATGTGATGAGTTACAGATCGGAAGAGCGGT	Chr04	3623318	minus	G	T	0.751381	0.723757	0.0276243	0.248619	43	0.497135	98.4375	0.467	GG	NN	GT	NN	GG	TT	TT	TT	NN	NN	TT	TT	NN	NN	NN	GG	NN	GG	GT	NN	GG	TT	TT	TT	TT	TT	TT	NN	TT	NN	TT	GG	NN	TT	NN
3370495_29_C_A	TGCAGCTGGCTTCCCACTTGTTTTTCCACCAAAAAATATATTCATGTCCCACTTTCATGAACATGTCAG	Chr09	402678	minus	C	A	0.845304	0.839779	0.00552486	0.154696	29	0.469136	100	0.376	NN	AA	CC	CC	NN	AA	AA	CC	CC	AA	CC	CC	CC	AA	CC	NN	CC	NN	CC	AA	NN	CC	CC	CC	CC	AA	AA	AA	CC	AA	CC	CC	CC	CC	AA
3370514_7_A_G	TGCAGGCAAAATAATCAAAACAAGAACTGGATTTTGAGTAAAAAAAATAATTACAGATCGGAAGAGCGG	Chr07	5308495	plus	A	G	0.850829	0.79558	0.0552486	0.149171	7	0.492495	96.875	0.448	AA	NN	AA	NN	AA	GG	GG	GG	AG	GG	GG	GG	GG	GG	AA	AA	NN	AA	NN	AG	AA	GG	GG	GG	AA	NN	GG	GG	GG	NN	GG	AA	GG	NN	NN
3370523_48_C_G	TGCAGTTTGCTGCATAAAGTGTATGTATTTTGCTGCATAATGTGAATGCAGTTTGCTGCATATTTGTGA	Chr11	47422046	minus	C	G	0.624309	0.624309	0	0.375691	48	0.420706	100	0.301	CC	NN	CC	NN	CC	NN	GG	NN	NN	CC	NN	NN	NN	NN	CC	CC	CC	CC	NN	NN	CC	NN	NN	GG	CC	NN	NN	NN	GG	NN	NN	CC	GG	GG	CC
3370523_8_G_T	TGCAGTTTGCTGCATAAAGTGTATGTATTTTGCTGCATAATGTGAATGCAGTTTGCTGCATATTTGTGA	Chr11	47422086	minus	G	T	0.558011	0.541436	0.0165746	0.441989	8	0.356632	99.2188	0.233	GG	NN	GG	NN	GG	TT	NN	TT	TT	GG	TT	TT	NN	TT	GG	GG	GG	GG	NN	NN	GG	NN	NN	NN	GG	NN	NN	NN	NN	NN	NN	GG	NN	NN	GG
3370546_32_G_A	TGCAGATCCCCTTCTTTGCTTTCTTTTTCTCAGCCAATTAGCAAATAGCCCTTTCAATGTCTCTTGAGC	Chr07	42055314	plus	G	A	0.646409	0.629834	0.0165746	0.353591	32	0.490321	100	0.432	GG	AA	NN	NN	GG	AA	NN	AA	AA	AA	AA	AA	AA	AA	GG	GG	AA	GG	AA	AA	GG	GG	GG	AA	GG	NN	AA	GG	AA	AA	NN	GG	NN	NN	AA
3370551_27_A_G	TGCAGCATCAAAAGAACACATTCTAAGAAGACTAACCATAAATCAAAACCAACTACAACATGCCATATA	Chr11	389751	minus	A	G	0.917127	0.895028	0.0220994	0.0828729	27	0.481129	100	0.404	GG	AA	GG	AA	GG	AA	AA	AG	AA	AA	AA	AA	AA	AA	AA	GG	AA	GG	AA	AA	GG	AA	AA	AA	GG	AA	AA	NN	AA	AA	AA	GG	AA	AA	AA
3370575_63_C_T	TGCAGCTTGTGTTCATTTCGTTCCTTCAGTATACATAGAAAACCCAATACAATATGTACTACACATACC	Chr07	13128138	minus	C	T	0.950276	0.939227	0.0110497	0.0497238	63	0.486682	100	0.419	TT	CC	TT	CC	TT	CT	CC	NN	CC	CC	CC	CC	TT	CC	TT	TT	CC	TT	CC	CC	TT	CC	CC	CC	TT	CC	CC	CC	CC	CC	CC	TT	CC	TT	CC
3370576_30_A_G	TGCAGCTATGATAGTAATAGAGGCCAAAGTAACAAATTATGATTCCAAGAATTAGTGTATTTGATGCAG	Chr10	3070084	plus	A	G	0.955801	0.950276	0.00552486	0.0441989	30	0.305122	100	0.188	AA	AA	AA	GG	AA	AA	GG	GG	GG	AA	NN	AA	AA	AA	AA	AA	AA	AA	NN	GG	AA	GG	AA	AA	AA	AA	AA	AA	AA	AA	AA	AA	NN	NN	AA
3370589_12_C_T	TGCAGAATCTCTCAGATTTTGATACGGTGCTCAAATTCAGCTAGAATTGGAGTAAAACGAGGACAACGA	Chr08	58447710	minus	C	T	0.933702	0.906077	0.0276243	0.0662983	12	0.272049	99.2188	0.163	CC	CC	CC	CC	CC	NN	CC	NN	CC	TT	CC	CC	TT	CC	CC	CC	TT	CC	CC	CC	CC	CC	CT	CT	CC	TT	TT	CC	TT	CC	CC	CC	CC	CC	NN
3370591_34_A_G	TGCAGTTCTCTCTCCCCTCAACCTTTATGAAGAAAAGGATATTTTTCTGTTCTTGTTTATGATAGCCTT	Chr11	1841438	minus	A	G	0.745856	0.723757	0.0220994	0.254144	34	0.498875	99.2188	0.481	AA	GG	AA	GG	AA	GG	GG	GG	GG	NN	NN	GG	NN	GG	NN	AA	GG	AA	GG	NN	AA	NN	GG	GG	AA	NN	NN	NN	AA	GG	GG	AA	GG	NN	NN
3370596_42_T_C	TGCAGCATTCTTGAGATTCAACCACTCGTCCAAGTCAACAGCTAAACTTCCTACAGGAGATCTACCAGC	Chr04	2402865	plus	T	C	0.651934	0.635359	0.0165746	0.348066	42	0.433281	99.2188	0.318	CC	TT	NN	NN	NN	TT	TT	TT	TT	TT	TT	CC	NN	CC	CC	CC	TT	NN	TT	NN	NN	CC	TT	TT	TT	TT	TT	CC	TT	TT	TT	NN	TT	TT	TT
3370624_36_A_T	TGCAGAGGCAAACCAATAAAAGTGGATTGAGACAGTAACTGTGGAAATCCAGCTGGGAACCACATTCAG	Chr09	1007692	plus	A	T	0.950276	0.944751	0.00552486	0.0497238	36	0.487662	99.2188	0.422	TT	AA	TT	AA	TT	AA	AA	NN	TT	AA	AA	AA	AA	TT	TT	TT	AA	TT	AA	AA	TT	AA	AA	AA	TT	AA	AA	TT	AA	AA	AA	TT	TT	TT	AA
3370641_11_A_T	TGCAGCCAACCAGAGACCCTACAGTCTTTAGGGGCACTTGATCTGTCAAATGCAACGCTCTGTCGGATA	Chr09	24278163	plus	A	T	0.552486	0.541436	0.0110497	0.447514	11	0.4198	100	0.3	AA	NN	AA	NN	AA	NN	NN	AA	TT	NN	TT	TT	TT	NN	AA	AA	NN	AA	NN	NN	AA	NN	TT	NN	AA	NN	NN	AA	NN	TT	NN	AA	NN	NN	TT
3370643_16_A_G	TGCAGGAGTCACAAAGATCGTTTGTTTCACTCTGTAACTAAGGAATTACAGATCGGAAGAGCGGTTCAG	Chr08	59434254	plus	A	G	0.845304	0.734807	0.110497	0.154696	16	0.489726	96.875	0.471	GG	NN	GG	AA	GG	AA	AA	AA	NN	NN	NN	AA	NN	NN	GG	GG	NN	AG	NN	AA	GG	AG	AA	AA	GG	AG	GG	GG	AA	NN	AA	GG	GG	AA	AA
3370645_8_T_G	TGCAGACATGAATAAAATAAATTCATAAAATATTTTACAGATCGGAAGAGCGGTTCAGCAGGAATGCCG	-	-	-	T	G	0.629834	0.607735	0.0220994	0.370166	8	0.449523	99.2188	0.342	NN	TT	NN	TT	NN	TT	TG	GG	GG	NN	TT	TT	GG	GG	TT	NN	TT	NN	TT	GG	NN	GG	GG	TT	NN	GG	TT	TT	TT	GG	GG	NN	TT	TT	TT
3370648_62_T_A	TGCAGCATGTCAATGATATATATGATTATCATTCCAAGTGTTCCTGTCAATTCAAAGTGGTTTTTCTTA	Chr09	35450187	plus	T	A	0.729282	0.707182	0.0220994	0.270718	62	0.421947	99.2188	0.303	NN	TT	NN	TT	NN	TT	AA	TT	AA	TT	TT	TT	TT	TT	AA	AA	TT	TT	TT	AA	AA	AA	TA	TT	NN	TT	TT	TT	TT	TT	TT	NN	TT	TT	AA
3370652_44_A_G	TGCAGCAGCAAAGGATGCATATGCATACTAAGAATGTCAGACAAATGCTTTACTAACAAAGACAAGTCC	Chr07	46094304	plus	A	G	0.662983	0.651934	0.0110497	0.337017	44	0.329722	99.2188	0.208	AA	AA	AA	AA	AA	NN	NN	NN	GG	NN	NN	NN	NN	GG	AA	AA	AA	AA	AA	NN	AA	GG	AG	GG	AA	NN	GG	GG	NN	NN	NN	AA	GG	NN	AA
3370667_15_A_C	TGCAGAAAAATTATGATCAGTAGAGAACAGAAACGGTAACTGAAATGCATATTCCTGGGATTACAGATC	Chr08	8610783	plus	A	C	0.773481	0.767956	0.00552486	0.226519	15	0.348724	99.2188	0.225	AA	NN	AA	AA	AA	CC	CC	CC	NN	NN	NN	CC	AA	NN	AA	AA	NN	AA	AA	CC	AA	AA	AA	CC	AA	NN	AA	AA	NN	CC	CC	AA	NN	AA	NN
3370686_22_G_C	TGCAGCAGTAAAAGTTTACAGGGAGAAGTTCCAGGTTACAGATCGGAAGAGCGGTTCAGCAGGAATGCC	Chr11	49945196	minus	G	C	0.734807	0.729282	0.00552486	0.265193	22	0.498954	100	0.477	GG	NN	GG	CC	GG	CC	NN	NN	NN	NN	CC	NN	NN	NN	GG	GG	CC	GG	CC	NN	GG	CC	NN	NN	GG	CC	GG	CC	NN	GG	CC	GG	NN	CC	CC
3370687_54_T_A	TGCAGAATTTAGCAATATTTCGTAAACTATGGATCACAAATGTTGTTTCCTTGATGAACCAAACACATA	Chr08	3833243	minus	T	A	0.828729	0.823204	0.00552486	0.171271	54	0.496222	100	0.457	TT	AA	TT	AA	TT	AA	AA	AA	NN	NN	AA	AA	AA	NN	TT	TT	AA	TT	AA	AA	TT	AA	AA	AA	TT	AA	AA	AA	AA	AA	AA	TT	AA	TT	AA
3370696_31_C_T	TGCAGTATGTGCAAGGCAAGTTTTTTTATGCCTGATCATTGTAATATTATTTTTTTGAAGCTTTTCTTA	-	-	-	C	T	0.674033	0.662983	0.0110497	0.325967	31	0.295485	100	0.18	NN	CC	NN	CC	NN	CC	CC	CC	CC	CC	CC	CC	CC	CC	TT	NN	CC	NN	TT	CC	NN	CC	CC	NN	NN	CC	CC	TT	CC	CC	CC	TT	CC	CC	CC
3370720_36_G_A	TGCAGTAGTATCAGAAACTTGCCATGCTTGGTCTCTGTCTGCAAGGGTCCACGACCCTTTACAAATATG	Chr06	30115431	minus	G	A	0.950276	0.917127	0.0331492	0.0497238	36	0.460452	100	0.36	AA	GG	AA	GG	AA	GG	GG	GG	GG	GG	GG	GG	GG	GG	AA	GG	GG	NN	GG	GG	NN	GG	GG	GG	AA	GG	GG	GG	GG	GG	GG	AA	GG	GG	GG
3370724_18_G_A	TGCAGGTCTGCTACAGCTGGACTTTACTGGCTTTGGGTGGAACTAGACCACCTTGCTTTCCTAGGGAGG	Chr08	8898079	minus	G	A	0.79558	0.762431	0.0331492	0.20442	18	0.238329	99.2188	0.139	GG	AA	GG	NN	NN	GG	GG	GG	GA	GG	GA	GG	NN	AA	GG	GG	GG	GG	NN	GG	GG	NN	GA	GG	GG	GG	NN	GG	AA	GG	GG	NN	AA	NN	GG
3370729_51_A_T	TGCAGGCAACAAACAGAATTTAGACAACAAAAATGCAAACAAGAGTTCCGTAGCTAAAACAGAAAGATA	Chr06	20156834	minus	A	T	0.823204	0.823204	0	0.176796	51	0.379983	100	0.255	TT	AA	NN	AA	TT	AA	AA	AA	AA	AA	AA	AA	AA	AA	NN	AA	AA	NN	NN	AA	NN	AA	AA	AA	NN	AA	AA	AA	AA	AA	AA	TT	AA	NN	AA
3370737_21_T_C	TGCAGTGTCATGCAAATAAGATATGAAAAAAGAATGGGGCGATTTTGTGTACCACACACAACTTGAACA	Chr08	7703647	minus	T	C	0.928177	0.922652	0.00552486	0.0718232	21	0.420458	100	0.301	TT	TT	TT	TT	TT	TT	TT	CC	TT	CC	TT	CC	TT	TT	NN	TT	CC	TT	TT	CC	TT	CC	CC	CC	TT	CC	TT	NN	CC	CC	TT	TT	CC	TT	CC
3370740_12_T_C	TGCAGCAATCTATAGATTCCATCTTACTGTGTTGTTCCTGCAAATCTTTTACACGATTTTGTAGATACT	Chr10	6557610	plus	T	C	0.906077	0.867403	0.038674	0.0939227	12	0.446869	98.4375	0.338	TT	TT	TT	CC	TT	CC	TC	TT	TT	TT	TT	TT	TT	TC	TT	TT	TT	NN	CC	TT	TT	CC	TT	CC	NN	TT	TT	TT	TT	CC	CC	TT	CC	CC	TT
3370757_30_A_T	TGCAGTACTACTGCTTTTGTCCTTTTATTTATTTTTTACAGATCGGAAGAGCGGTTCAGCAGGAATGCC	Chr11	45780716	minus	A	T	0.734807	0.734807	0	0.265193	30	0.255526	100	0.15	TT	AA	TT	AA	NN	AA	AA	AA	NN	NN	AA	AA	AA	NN	AA	NN	AA	NN	AA	AA	NN	AA	AA	AA	NN	AA	AA	AA	AA	AA	AA	NN	AA	AA	AA
3370770_65_T_G	TGCAGCAACATGCAGCAATGTACCCCAACCACTTGTTATTGCTGCATGCTTTAGTCTGTCATCTTTTCC	Chr03	34242289	minus	T	G	0.950276	0.928177	0.0220994	0.0497238	65	0.496417	99.2188	0.459	GG	TT	GG	TT	GG	TT	TT	TT	TT	TT	GG	TT	TT	NN	GG	GG	TT	GG	TT	TT	NN	NN	TT	GG	GG	TT	TT	GG	TT	TT	GG	GG	TT	TT	TT
3370775_22_C_T	TGCAGTTTTTATCATTTGTTTTCCATTTTTTTGGTGTTGTACGTCAATTGGTTTGCTTACTTTCCTTTT	Chr11	1850778	minus	C	T	0.651934	0.61326	0.038674	0.348066	22	0.485277	99.2188	0.419	NN	CC	NN	CT	NN	CC	CC	CC	CC	TT	TT	CC	TT	CC	TT	NN	CC	NN	CC	TT	NN	TT	CC	CC	NN	CT	TT	TT	TT	CT	CC	NN	CC	TT	TT
3370780_31_C_A	TGCAGATTGAAGCTTTTGAAATTGTTTGGGCCAAGATTGAATCTACCATTACAGATCGGAAGAGCGGTT	Chr11	1381838	minus	C	A	0.762431	0.734807	0.0276243	0.237569	31	0.499107	99.2188	0.489	AA	NN	AA	AA	NN	CC	CC	CC	CC	NN	NN	CC	NN	CC	NN	AA	NN	AA	CC	NN	AA	CC	CC	NN	AA	NN	NN	CC	NN	CC	NN	AA	CC	CC	NN
3370803_37_A_T	TGCAGATGTAAATTCCTTCTTTCTTGTTATTCTCTTTAGAATGCAGACCTTTGCTTTTCTTTCCTTGGT	Chr07	48430652	plus	A	T	0.767956	0.756906	0.0110497	0.232044	37	0.49925	99.2188	0.482	AA	TT	AA	TT	AA	TT	TT	TT	NN	TT	TT	NN	TT	NN	AA	AA	TT	AT	NN	TT	AA	TT	TT	NN	AA	TT	TT	NN	TT	TT	NN	AA	NN	NN	TT
3370816_26_G_T	TGCAGTGATGGAAATGAGAGTGAAAAGAAGAGAAGATGGAAATGATAGGTTAGGGTTTACAGATCGGAA	Chr10	40657121	minus	G	T	0.911602	0.883978	0.0276243	0.0883978	26	0.463985	99.2188	0.367	TT	GG	TT	GG	TT	GG	GG	GG	GG	GG	GG	GG	GG	GG	NN	TT	GG	TT	GG	GG	TT	GG	GG	GT	TT	GG	GG	GG	GG	NN	GG	NN	GG	GG	GG
3370823_18_C_A	TGCAGACATAGATGTACCCGTTTATCACTCACTCTTACAGATCGGAAGAGCGGTTCAGCAGGAATGCCG	-	-	-	C	A	0.629834	0.61326	0.0165746	0.370166	18	0.498692	99.2188	0.478	NN	AA	NN	CC	NN	AA	AA	AA	AA	AA	AA	AA	CC	AA	NN	CC	CC	CC	CC	CC	NN	CC	CA	AA	NN	CA	CC	CC	AA	AA	AA	NN	AA	CC	AA
3370833_28_C_T	TGCAGCCCATGGACTTTTTTTGAGTAAACGTTGTACATAATATAGTAAGGCAATTGCTTCCTGCACCAT	Chr07	41798795	plus	C	T	0.878453	0.867403	0.0110497	0.121547	28	0.388671	99.2188	0.264	TT	CC	NN	CC	NN	CC	CC	CC	CC	CC	CC	CC	CC	CC	TT	CC	CC	TT	CC	CC	TT	CC	CC	CC	TT	CC	CC	TT	CC	CC	CC	TT	CC	CC	CC
3370834_65_A_T	TGCAGCAAGTGCTGATGCTACCACATGTATGTAATCAACTTTCATTTCTCCTACTTCTGCATTTTATTT	Chr10	3230892	minus	A	T	0.944751	0.906077	0.038674	0.0552486	65	0.437605	98.4375	0.325	NN	AA	AA	TT	AA	NN	TT	TT	TT	AA	AA	AA	AT	TT	AA	AA	AA	NN	TT	TT	AA	TT	AT	AA	AA	AA	AA	AA	TT	AA	TT	AA	TT	TT	AA
3370855_22_G_A	TGCAGTAGAGATCTCACAAATGGAGGTTGCAGACAGTGTTTGGAGGCTGTATTGGCACAAGTTCACAAA	Chr11	47067887	minus	G	A	0.917127	0.906077	0.0110497	0.0828729	22	0.311148	100	0.193	GG	GG	GG	GG	GG	AA	GG	GG	AA	GG	NN	AA	AA	AA	GG	GG	GG	GG	GG	AA	GG	AA	GG	AA	GG	GG	AA	NN	GG	AA	GG	GG	AA	GG	GG
3370865_28_A_G	TGCAGCAATTACTCATTATCTACTCCAGAAACATGAAACACAACCCAAAAACAGCTCAACACACTTCTA	Chr11	890596	minus	A	G	0.563536	0.546961	0.0165746	0.436464	28	0.474145	99.2188	0.387	AA	NN	AA	NN	AG	NN	NN	GG	NN	GG	GG	AA	GG	NN	GG	AA	AG	AA	NN	GG	AA	NN	NN	GG	AA	NN	GG	NN	GG	NN	GG	AA	NN	GG	NN
3370868_38_G_A	TGCAGACCCAGCATTACTATACAATTTGACATCTTTAGGCTGATACCTAAAGTAACAACAATCATCTGC	Chr05	38513792	plus	G	A	0.651934	0.624309	0.0276243	0.348066	38	0.459997	100	0.36	NN	AA	NN	AA	NN	AA	AA	AA	AA	GA	GG	AA	GG	GG	NN	GG	GG	NN	GG	GG	NN	GG	GG	GG	NN	GG	AA	GG	AA	GG	GG	NN	AA	GG	GG
3370872_24_C_A	TGCAGTTCAAACAAAGAAGACCAACTGCAATTTATTGTGACAACACATCAACAATCAAACTCTCCAAAA	Chr10	37223655	minus	C	A	0.585635	0.585635	0	0.414365	24	0.360449	100	0.236	AA	CC	CC	NN	AA	NN	CC	NN	CC	NN	CC	NN	NN	CC	CC	CC	CC	CC	NN	NN	CC	NN	NN	CC	AA	CC	NN	CC	NN	NN	NN	CC	CC	NN	NN
3370914_7_T_G	TGCAGTGTTGTTTGGATTAGTTGGGTAATGTCACATATTCAACTTATAAAGTTTCTGTAATTAGTAAAT	Chr03	36455486	plus	T	G	0.596685	0.574586	0.0220994	0.403315	7	0.443759	100	0.333	NN	TT	NN	TT	NN	NN	TT	TT	GG	TT	TT	NN	GG	GG	TT	NN	TT	NN	TT	TT	NN	GG	TG	TT	NN	TT	TT	TT	NN	TT	TT	NN	TT	GG	TT
3370920_30_T_A	TGCAGTGAAGCGGACCCACATTAGTTCATCTGTTTAGGCCCATGATTTTGAATGTTTCAGACATTATAA	Chr07	45615533	minus	T	A	0.933702	0.911602	0.0220994	0.0662983	30	0.482896	100	0.408	AA	TT	AA	TT	AA	TT	TT	TT	TT	TT	TT	TT	TT	TT	AA	AA	TT	AA	TT	TT	AA	TT	TA	NN	AA	TT	TT	TT	TT	TT	TT	AA	TT	NN	TT
3370938_55_C_A	TGCAGCACTCTCTCCCCAAGGAAACAATGAAAGGAAGGGCAGTTTGGGTTCATTTCTTGATTCTTCTTC	Chr09	34365976	minus	C	A	0.756906	0.745856	0.0110497	0.243094	55	0.307422	100	0.19	AA	CC	AA	CC	NN	CC	CC	CC	CC	CC	CC	CC	CC	CC	NN	NN	CC	CC	CC	CC	NN	NN	CC	NN	NN	CC	NN	CC	CC	CC	CC	AA	CC	CC	CC
3370958_66_A_T	TGCAGGAAATAAAACCTCAAAAACTAGTAATATTATTGAAATCATGAAATGCAATAAACCCCAACTACA	Chr08	57785339	minus	A	T	0.635359	0.635359	0	0.364641	66	0.453686	100	0.348	AA	TT	AA	NN	AA	AA	AA	NN	NN	NN	TT	TT	NN	NN	AA	AA	NN	AA	NN	NN	AA	NN	NN	NN	AA	NN	NN	NN	NN	NN	TT	AA	NN	NN	NN
3370959_34_A_G	TGCAGCATGGTTTCCACTGATTTTGTAGAACACGATCAGAAGAGCTTACAGATCGGAAGAGCGGTTCAG	Chr02	45170863	plus	A	G	0.790055	0.679558	0.110497	0.209945	34	0.44501	96.875	0.35	GG	AA	NN	AA	NN	AA	AA	AA	GG	AA	AA	AG	AA	GG	NN	NN	AA	NN	AA	AA	NN	AA	AG	AA	AA	AA	AA	AA	AA	AA	AG	NN	GG	AA	AA
3370987_60_A_G	TGCAGCAAAGACAAAACCAGGAAAAACAGGTAAAACTACGTGCCAACTGTAACTTTTCCCAAAATAATT	Chr06	27345816	minus	A	G	0.651934	0.635359	0.0165746	0.348066	60	0.483841	100	0.411	AA	GG	AA	NN	AA	GG	GG	NN	GG	NN	GG	NN	GG	GG	AA	AA	NN	AA	NN	GG	AA	GG	NN	GG	AA	GG	NN	GG	NN	NN	GG	AA	NN	GG	GG
3370988_20_C_G	TGCAGATTCCCCTCCTTGATCAAAGTTTTGACTTGAGCTTGTAAAAGGGCAGAATGGAGATGAGAAACC	Chr10	4380686	minus	C	G	0.939227	0.922652	0.0165746	0.0607735	20	0.49692	100	0.462	GG	CC	GG	CC	GG	NN	CC	CC	CC	CC	GG	CC	CC	CC	GG	GG	CC	GG	CC	GG	GG	CC	GG	CC	GG	CC	CC	CC	GG	CC	CC	GG	CC	CC	GG
3371006_21_T_A	TGCAGCAAACTGATCGGACTCTGTATCATAGAGTGGTACTATCCAATGACATGACAGTGATATCCCTAT	Chr11	47838300	plus	T	A	0.878453	0.850829	0.0276243	0.121547	21	0.49824	100	0.475	AA	AA	AA	AA	AA	TT	TT	TT	TT	TT	NN	TT	AA	TT	AA	AA	TT	AA	TT	AA	AA	AA	TT	TT	AA	AA	AA	TT	TT	TT	TT	AA	NN	NN	TT
3371019_68_T_A	TGCAGAACATACCCCATAAGGATGTGGCATTGTAACAGATGAGATGTGTGGTATAGAATCATGGTGGCT	Chr08	30057784	plus	T	A	0.839779	0.767956	0.0718232	0.160221	68	0.486799	98.4375	0.431	AA	TA	AA	TT	AA	TT	TT	TT	AA	TA	TT	TT	TT	AA	NN	AA	TT	TA	TA	TT	AA	TT	TT	TT	AA	TT	TT	NN	TT	TT	TT	AA	TT	TT	TT
3371020_62_A_G	TGCAGTTCAAATGTTGTTCATATCAGACTTGGTAAATGTTTGAACACACTTTCCCCCACAAGATCTTTT	Chr11	639997	minus	A	G	0.751381	0.740331	0.0110497	0.248619	62	0.499459	100	0.485	GG	AA	GG	NN	GG	AA	NN	AA	AA	AA	AA	AA	AA	AA	AA	GG	AA	GG	NN	AA	GG	AA	AA	AA	GG	AA	AA	NN	AA	AA	AA	GG	AA	AA	AA
3371056_66_C_T	TGCAGCATCTGCATGACAAAGGCTAACATGCTTCACAAGATGAAAATCAACAGATGCAAAAAAAAACAA	Chr02	49008123	plus	C	T	0.950276	0.928177	0.0220994	0.0497238	66	0.380476	100	0.256	CC	TT	CC	TT	CC	TT	NN	CC	CC	CC	TT	NN	TT	CC	CC	CC	CC	CC	CC	CC	TT	TT	CC	CC	CC	CC	CC	TT	CC	CC	TT	TT	CC	CC	CC
3371092_26_A_G	TGCAGGAATTTGATAAATATTCTTGCAGAGGTCTCTCAAACAGGAAAGCAGCGGCATATACCTTATAGA	Chr01	51811468	plus	A	G	0.834254	0.812155	0.0220994	0.165746	26	0.493312	100	0.444	GG	NN	GG	NN	GG	AA	NN	AA	AA	AA	AA	AA	NN	AA	GG	GG	AA	GG	GG	AA	GG	AA	AG	AA	GG	AA	AA	AA	AA	NN	AA	AA	AA	AA	NN
3371105_56_C_T	TGCAGGAGCTCTGAAGGTCATTTCGTGGAAAGTGTTGGTAACATGTCCACCGTTGGCATTCAAGTTACA	-	-	-	C	T	0.651934	0.618785	0.0331492	0.348066	56	0.312554	99.2188	0.195	NN	TT	NN	TT	CC	TT	CT	TT	NN	TT	NN	TT	TT	TT	CC	TT	CT	CC	TT	CC	NN	TT	TT	TT	CC	TT	NN	NN	TT	TT	TT	NN	TT	TT	TT
3371126_42_G_T	TGCAGCAGCTGACTAGTCTTGTTCTGATTCAGTGTTGACTTTGTGGTTTTTGATAAAGCTGCTCTACGT	Chr10	864226	plus	G	T	0.519337	0.513812	0.00552486	0.480663	42	0.487211	100	0.42	NN	NN	NN	GG	NN	TT	TT	GG	GG	GG	NN	NN	GG	TT	NN	NN	GG	NN	TT	GG	NN	GG	TT	TT	NN	GG	TT	TT	NN	NN	NN	NN	TT	GG	TT
3371177_36_T_C	TGCAGCTCTCTCTGATAGAGTGTTTGAACCAGCTAATAATACTTCAATAATCTCTAAACATCTCAACAT	Chr10	3262696	plus	T	C	0.674033	0.668508	0.00552486	0.325967	36	0.475477	100	0.389	NN	TT	NN	TT	NN	CC	TT	TT	TT	CC	TT	CC	CC	TT	NN	NN	CC	NN	TT	TT	NN	TT	TT	CC	NN	CC	CC	CC	TT	TT	TT	CC	TT	TT	CC
3371178_62_T_A	TGCAGACATATCATCTATTGGTTTCTTTCCTGTGAAAAGATTTCCATTCAGATAAACCTATATAGTTCT	Chr06	28469811	minus	T	A	0.895028	0.889503	0.00552486	0.104972	62	0.491579	100	0.435	AA	TT	AA	TT	AA	TT	TT	TT	TT	TT	TT	TT	TT	TT	AA	AA	TT	AA	TT	TT	AA	NN	NN	TT	AA	NN	TT	NN	TT	TT	TT	AA	TT	AA	TT
3371224_25_A_T	TGCAGCTGACCATGCAATAAAGAAAATTGGTTCTTTTTCAAACCCCATTTACAGATCGGAAGAGCGGTT	Chr06	19941631	minus	A	T	0.80663	0.801105	0.00552486	0.19337	25	0.456605	100	0.353	AA	AA	AA	TT	AA	AA	TT	AA	AA	NN	TT	TT	TT	AA	AA	TT	NN	AA	AA	NN	AA	TT	NN	TT	AA	TT	NN	AA	TT	NN	TT	AA	TT	AA	TT
3371248_35_A_G	TGCAGGAGAACCAAAATTATCAGAAACACAAAACCACAAACCCATCAGTACTCACTTCAGCAGTCTCCA	Chr11	47312775	minus	A	G	0.574586	0.552486	0.0220994	0.425414	35	0.492604	99.2188	0.442	NN	AA	NN	GG	NN	AA	AA	AA	NN	NN	AA	AA	GG	AA	NN	NN	GG	NN	GG	GG	NN	GG	GG	AA	NN	AA	GG	GG	AA	GG	GG	NN	AA	AA	GG
3371254_45_T_A	TGCAGCATATCAATTTCAAGTAAAATTCTTCCTGCACCATATCAATTTTGAATGAATTTGAATCTGGAT	Chr02	25894187	minus	T	A	0.646409	0.646409	0	0.353591	45	0.305355	100	0.188	NN	TT	NN	TT	NN	TT	TT	AA	TT	TT	TT	TT	TT	TT	TT	NN	TT	NN	AA	TT	NN	AA	TT	AA	NN	TT	TT	TT	TT	TT	TT	NN	TT	TT	TT
3371260_44_T_C	TGCAGAGTAAGGACATAACTTCTGGGCAGAAGGATGTGGTGCAGTGATGAAAACTGTCTACTACATGGT	Chr08	49431511	minus	T	C	0.679558	0.674033	0.00552486	0.320442	44	0.32864	100	0.207	NN	TT	TT	TT	CC	TT	TT	CC	CC	TT	TT	TT	TT	CC	CC	NN	TT	NN	TT	TT	NN	TT	TT	TT	NN	TT	TT	CC	TT	TT	TT	NN	TT	TT	TT
3371271_13_A_G	TGCAGGAAGACTGATTTCAAGCTCAAAGCAAACAGGGAAAATTCTAATTACAGATCGGAAGAGCGGTTC	Chr02	37023942	plus	A	G	0.657459	0.58011	0.0773481	0.342541	13	0.459148	99.2188	0.37	NN	GG	NN	AG	AA	AG	AG	GG	GG	AA	GG	AA	AA	GG	NN	NN	AA	NN	AA	GG	NN	AA	AG	AA	NN	AA	AA	AA	AA	AA	GG	AA	GG	AA	GG
3371301_18_G_C	TGCAGCGCAGAATGTAATGGCAGTGAAGCAACCAGTATATGTTTCTGAGACTAGAGAAACAATAACGAA	-	-	-	G	C	0.662983	0.447514	0.21547	0.337017	18	0.441319	100	0.446	NN	CC	NN	GG	NN	GC	GC	GG	GG	GG	CC	CC	GG	CC	NN	NN	GG	NN	GC	GG	NN	GG	CC	GC	NN	GG	GC	GC	CC	CC	CC	NN	GC	GG	GC
3371310_23_C_A	TGCAGGATTTGCTCAAATCATGCCCTTTCACTCTTCATTTCAGTAGCTTACAGATCGGAAGAGCGGTTC	Chr04	3099937	plus	C	A	0.569061	0.552486	0.0165746	0.430939	23	0.424168	100	0.306	CC	CA	CC	AA	CC	NN	AA	NN	NN	AA	NN	AA	AA	AA	AA	CC	NN	CC	AA	CC	CC	NN	NN	NN	NN	NN	NN	AA	NN	NN	AA	CC	AA	CA	NN
3371320_65_C_T	TGCAGCTCTTCCATACATTGTTTTTCCTCATGTTTGAGCTGTCTGTACAAAGAGCAAAATCGAAACACC	Chr05	38593093	plus	C	T	0.662983	0.657459	0.00552486	0.337017	65	0.492153	100	0.438	CC	TT	CC	TT	CC	TT	TT	TT	TT	TT	NN	TT	NN	TT	CC	TT	NN	CC	NN	NN	CC	NN	NN	TT	CC	NN	TT	NN	TT	NN	NN	CC	TT	NN	NN
3371327_49_A_T	TGCAGATGTGTTATTCTCAGTTTTGTGGTGTGTTACTGTGCCTTCTTCTAGGTAAGAATATATAGGCCA	-	-	-	A	T	0.629834	0.618785	0.0110497	0.370166	49	0.351954	100	0.228	NN	AA	NN	AA	AA	TT	AA	AA	AA	AA	AA	TT	AA	AA	NN	NN	AA	TT	AA	AA	NN	AA	AA	TT	NN	AA	AA	AA	AA	AA	AA	NN	TT	TT	AA
3371345_6_A_G	TGCAGCAAATTGTGCAGCCAGTGCTGCCCCCTTCTCTTCATTGATTGTTTTTATTTCAAGGTTCTGTCA	Chr10	21429212	plus	A	G	0.729282	0.718232	0.0110497	0.270718	6	0.499426	99.2188	0.485	GG	AA	GG	NN	GG	AA	AA	AA	NN	AA	NN	AA	AA	AA	GG	GG	AA	GG	AA	NN	GG	AA	NN	AA	GG	AA	AA	NN	AA	AA	AA	GG	NN	AA	AA
3371346_54_A_C	TGCAGTTCCAGGGCAGAAGGTTTTCTCCTTTTGCCATAATGCACATGGAACAGCAACCCACACCAAACC	Chr05	39993639	minus	A	C	0.690608	0.679558	0.0110497	0.309392	54	0.372864	100	0.248	NN	AA	NN	AA	CC	CC	AA	AA	AA	AA	AA	AA	AA	AA	NN	AA	AA	NN	AA	AA	NN	AA	AA	AA	CC	AA	AA	AA	AA	AA	AA	NN	AA	AA	AA
3371372_15_G_A	TGCAGAAATGTAGATGTCATCATAAACAAGTTTATCATGAAAGAATAATAATCACTGGAAGAAAAAGTG	Chr02	4863048	minus	G	A	0.834254	0.812155	0.0220994	0.165746	15	0.469629	99.2188	0.377	AA	GG	AA	GG	GA	GG	GG	GG	GG	GG	GG	GA	NN	GG	NN	AA	GG	AA	GG	NN	AA	GG	GG	GG	AA	GG	NN	GG	GG	GG	NN	AA	GG	GG	GG
3371375_62_T_C	TGCAGTGGTGCCACTATCTATATGAAGAGAGAATCCACTGAATATCAACTCCTCGGGTCTGGTTGGATA	Chr01	48071929	minus	T	C	0.911602	0.872928	0.038674	0.0883978	62	0.428503	98.4375	0.312	CC	TT	CC	TT	CC	TT	TT	TT	TT	TT	TT	TT	TT	TT	CC	NN	TT	NN	TT	TT	TT	TT	TT	TT	CC	TT	TT	TT	TT	TC	TT	NN	TT	TT	TT
3371389_27_A_T	TGCAGGACTTATATTATGTTTTGTAATAATAATTTTACAGATCGGAAGAGCGGTTCAGCAGGAATGCCG	-	-	-	A	T	0.646409	0.237569	0.40884	0.353591	27	0.293813	100	0.444	NN	TT	NN	TT	NN	AA	AT	AT	AT	AT	AT	AA	AT	AT	AA	NN	AT	NN	TT	AT	NN	AT	AT	AA	NN	AT	TT	AT	AT	AT	AT	NN	TT	TT	AT
3371408_13_T_C	TGCAGCGGTACAATTAGCGCTCCAAATGACTACCTCTATGACCAAAGGCTGAGACATGTTCCAGCAACA	Chr11	2351485	plus	T	C	0.906077	0.425414	0.480663	0.0939227	13	0.353919	100	0.448	CC	TT	TT	TC	NN	TC	TT	NN	NN	CC	TC	CC	TC	TC	TC	CC	TC	CC	TC	TC	TT	TC	TC	TC	TT	TC	TC	TC	CC	TC	TC	NN	TC	TC	TC
3371409_53_G_A	TGCAGAAGTGGATATTGTTTAGCACAATCCAATTATTAGTTTTTGAAGTTTATGTTTTTTACTGTGGTA	Chr01	317914	plus	G	A	0.773481	0.762431	0.0110497	0.226519	53	0.487551	99.2188	0.421	GG	AA	GG	AA	GG	AA	AA	AA	AA	AA	NN	AA	NN	AA	GG	GG	AA	GG	GG	NN	GG	NN	AA	NN	GG	AA	AA	NN	AA	AA	AA	GG	AA	NN	AA
3371420_8_A_T	TGCAGATAAAAAAAAATGTAATATTGACATGCTAGCAATTATGCAACATTCCAACCAAATTTACAGATC	Chr11	49546807	minus	A	T	0.635359	0.624309	0.0110497	0.364641	8	0.488922	100	0.426	AA	TT	AA	TT	AA	TT	TT	TT	TT	NN	TT	NN	NN	TT	AA	AA	NN	AA	TT	NN	AA	NN	NN	TT	AA	NN	TT	TT	NN	NN	NN	AA	NN	NN	NN
3371421_20_G_A	TGCAGGAAGAGAAAGCCCTAGAAAAAGGAAGTGGCATTACAGATCGGAAGAGCGGTTCAGCAGGAATGC	Chr07	47733670	plus	G	A	0.906077	0.867403	0.038674	0.0939227	20	0.494906	98.4375	0.454	GG	AA	GG	AA	GA	AA	AA	AA	AA	AA	AA	AA	AA	AA	GG	GG	GG	GG	GG	GA	GG	GG	GA	AA	GG	AA	GG	NN	AA	AA	NN	GG	AA	GG	AA
3371429_49_C_T	TGCAGTACACAAACAATGAAATGAAATGGATGCAACAACAAAAAATCATCAGAAATGTAATTTGTACAA	Chr10	1120076	minus	C	T	0.950276	0.928177	0.0220994	0.0497238	49	0.494254	99.2188	0.448	CC	TT	CC	TT	CC	CC	CC	TT	NN	TT	TT	TT	TT	CC	CC	CC	TT	CC	TT	TT	CC	CT	CC	TT	CC	TT	CC	CC	TT	TT	TT	CC	NN	TT	CC
3371439_9_T_A	TGCAGGGTCTTGGCCTATATCTACTGACAGGAATGCCCTATTTACAGATCGGAAGAGCGGTTCAGCAGG	Chr05	39316311	plus	T	A	0.850829	0.839779	0.0110497	0.149171	9	0.499916	100	0.5	AA	TT	AA	TT	AA	NN	TT	NN	TT	TT	AA	NN	NN	TT	AA	TT	NN	AA	TT	AA	AA	TT	TT	TT	AA	NN	TT	TT	TT	NN	TT	AA	TT	TT	NN
3371441_46_C_T	TGCAGTTGAAGGAAGTGTTTCAGGAAATATTAGAAATTTGTGATACCCGTATAAAGTCTCCCGTCTTTA	Chr06	23824417	plus	C	T	0.657459	0.646409	0.0110497	0.342541	46	0.368477	100	0.244	CC	TT	CC	NN	CC	CC	TT	NN	NN	NN	NN	TT	NN	NN	CC	NN	NN	CC	NN	NN	CC	NN	NN	CC	CC	CC	TT	NN	CC	CC	NN	CC	NN	CC	CC
3371445_15_G_A	TGCAGTACCACATGAGACTGTAGATCGTCTTCCGCCGAGGAGCTCTGCACTGTCTACTTTATCCAGTTG	Chr06	30600365	minus	G	A	0.519337	0.519337	0	0.480663	15	0.400181	100	0.277	GG	NN	GG	NN	GG	NN	NN	NN	AA	NN	NN	NN	NN	AA	GG	AA	NN	GG	NN	NN	GG	AA	AA	AA	GG	NN	NN	AA	NN	AA	NN	GG	AA	NN	NN
3371447_37_T_G	TGCAGCTTTCCACAGTCTTGTAGGTCTAATTCACAAATTTCTGTGGCCCCAGGAGCAGAATCTACAAGT	Chr11	46882225	minus	T	G	0.563536	0.552486	0.0110497	0.436464	37	0.369858	100	0.245	GG	NN	TT	NN	GG	NN	NN	TT	NN	TT	TT	NN	TT	NN	TT	TT	NN	TT	NN	TT	TT	TT	NN	NN	TT	NN	TT	NN	TT	TT	NN	GG	NN	TT	NN
3371448_36_T_C	TGCAGAGACTTTTCCAACCGGTGGATGTGCTTGAACTAACTGTGGTTGACACCATTGAAATATTGAAAG	Chr10	2421506	plus	T	C	0.535912	0.519337	0.0165746	0.464088	36	0.422787	100	0.304	TT	CC	TT	NN	TT	NN	NN	TT	NN	NN	NN	NN	NN	TT	TT	TT	NN	TT	NN	NN	TT	NN	CC	NN	TT	NN	NN	NN	CC	CC	NN	TT	TC	NN	NN
3371452_5_G_A	TGCAGGGTCTAGGGTCTGAGGCTATAAAATTCTATAACTTGTCATATATAAATCAAAATATCATGAAAA	Chr04	424649	plus	G	A	0.674033	0.668508	0.00552486	0.325967	5	0.425759	100	0.307	GG	GG	AA	NN	AA	NN	GG	GG	NN	NN	GG	NN	GG	GG	GG	AA	GG	NN	GG	NN	AA	GG	GG	NN	AA	GG	GG	GG	GG	GG	GG	NN	NN	NN	NN
3371459_55_C_T	TGCAGGAAAGACCTCCGGCTTACCAAGTTTCCCACCAGCCAGTTCGACAGCATTTCCTAAAAGGTTCCA	Chr03	68334	plus	C	T	0.79558	0.790055	0.00552486	0.20442	55	0.446711	100	0.337	CC	TT	CC	CC	CC	TT	TT	TT	TT	NN	TT	TT	TT	TT	CC	CC	NN	CC	NN	NN	CC	CC	TT	TT	CC	NN	NN	NN	NN	TT	CC	NN	TT	CC	NN
3371477_68_C_T	TGCAGCTTCTGGGTCTCCATAGATCTGCAAGTAGAATAGTCATAATTTATTGAGATGAATTACTATTAC	Chr01	45514710	plus	C	T	0.906077	0.883978	0.0220994	0.0939227	68	0.496059	99.2188	0.457	CC	TT	CC	TT	CC	TT	TT	NN	TT	TT	TT	NN	TT	TT	CC	CC	TT	CC	TT	TT	CC	TT	TT	TT	CC	TT	TT	TT	TT	TT	TT	CC	NN	TT	TT
3371535_27_C_T	TGCAGAGAGTTTGGGCAGCCTTGTTGTCTTCCTCTATCTAAATAGAACAAAATGAAAGTGGATGCCAGT	Chr08	56963066	plus	C	T	0.635359	0.59116	0.0441989	0.364641	27	0.489074	99.2188	0.435	TT	NN	TT	CC	CT	CC	CC	NN	CC	NN	CC	NN	CC	CC	TT	TT	CC	CT	NN	NN	TT	NN	CC	NN	TT	CC	NN	NN	NN	NN	NN	TT	CC	NN	CC
3371572_61_A_T	TGCAGTAATATTTATATCACAACGAAGTTCTTTGTTATGATATGTCTCAGCCTCTGTGGATAATCAAAA	Chr09	13272090	minus	A	T	0.834254	0.828729	0.00552486	0.165746	61	0.468313	100	0.374	AA	TT	AA	AA	AA	TT	NN	TT	NN	TT	NN	AA	AA	NN	AA	AA	TT	AA	TT	TT	AA	AA	TT	NN	AA	TT	TT	NN	TT	TT	TT	AA	NN	TT	TT
3371611_42_G_A	TGCAGCAGAAAAACAGTAAACCTAATCTCCAAATTTCAAATGGTTCACTAAGAAAGTAAACAACAACTA	Chr09	28110147	plus	G	A	0.779006	0.779006	0	0.220994	42	0.380263	100	0.255	AA	GG	NN	GG	AA	GG	GG	GG	GG	NN	GG	GG	GG	GG	NN	NN	GG	AA	GG	GG	NN	GG	GG	GG	AA	GG	GG	GG	GG	GG	GG	AA	GG	GG	GG
3371658_30_A_T	TGCAGGTATTGTAAGAAAAAAATAAATAAAAAAAATAACATTCACGTCATGAAAATGATATTACAGATC	Chr02	24553528	plus	A	T	0.635359	0.635359	0	0.364641	30	0.496938	100	0.461	AA	TT	AA	TT	AA	TT	NN	NN	NN	NN	TT	NN	TT	NN	NN	AA	TT	AA	NN	NN	AA	NN	TT	NN	AA	NN	NN	TT	NN	TT	TT	AA	TT	TT	TT
3371668_15_T_C	TGCAGAAACTTCAGTTCAAAAGAAGCTTGGTGGTGAATCTATAATTACAGATCGGAAGAGCGGTTCAGC	Chr04	33424464	minus	T	C	0.922652	0.872928	0.0497238	0.0773481	15	0.484492	96.875	0.416	CC	TT	CC	TT	CC	TT	NN	NN	TT	CC	TT	NN	TC	TT	TT	CC	TT	CC	TC	TT	CC	TT	TT	TT	CC	TT	TT	TT	CC	TT	TT	CC	TT	TT	TT
3371685_17_G_C	TGCAGTCAACATACTGAGTGAAATGTTTGTTTTTTTCTTACAGATCGGAAGAGCGGTTCAGCAGGAATG	-	-	-	G	C	0.745856	0.723757	0.0220994	0.254144	17	0.453443	100	0.348	NN	GG	CC	GG	CC	GG	GG	NN	GG	GG	GG	GG	GG	GG	NN	CC	CC	CC	CC	GG	NN	GG	GC	GG	CC	CC	GG	GG	GG	GG	GG	NN	GG	NN	CC
3371692_9_A_T	TGCAGTACTAAGACTTCATGCACCTGGAGTAATTATTCTGCATCAACATAGTTCACCATTTAGAAGGGA	Chr06	18995158	minus	A	T	0.933702	0.928177	0.00552486	0.0662983	9	0.484227	100	0.411	TT	AA	TT	AA	TT	AA	AA	AA	AA	AA	AA	AA	AA	AA	TT	TT	AA	TT	NN	AA	TT	AA	AA	AA	TT	AA	AA	AA	AA	AA	AA	TT	AA	TT	AA
3371716_47_C_T	TGCAGCCAACAAATTTAGAATTGCACCCAATCACTTATGCAAAATGACCAAAATGCTCTCTGTAGTTTT	Chr11	46329904	plus	C	T	0.524862	0.519337	0.00552486	0.475138	47	0.491967	100	0.437	NN	TT	NN	CC	NN	TT	TT	NN	NN	NN	NN	TT	CC	CC	NN	NN	NN	NN	CC	CC	NN	CC	CC	CC	NN	TT	CC	CC	TT	CC	TT	NN	TT	CC	NN
3371725_12_C_G	TGCAGAAAGTGACAACACAACAATAATTGCCATTGCGGTAGTTGTGCCTACTGTTGTTGTTGTTCTTTT	Chr07	3933954	minus	C	G	0.624309	0.624309	0	0.375691	12	0.363693	100	0.248	NN	TT	NN	CC	NN	CC	CC	CC	NN	CC	CC	CC	CC	CC	NN	NN	TT	NN	TT	CC	NN	CC	TT	CC	NN	TT	CC	CC	CC	TT	CC	NN	CC	TT	CC
3371725_29_C_T	TGCAGAAAGTGACAACACAACAATAATTGCCATTGCGGTAGTTGTGCCTACTGTTGTTGTTGTTCTTTT	Chr07	3933937	minus	C	T	0.624309	0.61326	0.0110497	0.375691	29	0.372621	100	0.239	NN	GG	NN	CC	NN	CC	CC	CC	NN	CC	CC	CC	CC	CC	NN	NN	GG	NN	GG	CC	NN	CC	GG	CC	NN	GG	CC	CC	CC	GG	CC	NN	CC	GG	CC
3371747_60_T_A	TGCAGTTTCCTTCTCTATTTTGAATTGTTTGGGAATAATCAATGTTATGTCTTTTGCCCCTAAAATAGG	Chr11	1594728	plus	T	A	0.745856	0.745856	0	0.254144	60	0.292346	100	0.178	NN	TT	AA	NN	TT	TT	TT	TT	TT	TT	TT	TT	TT	TT	TT	NN	TT	NN	TT	TT	NN	NN	TT	TT	AA	TT	TT	TT	TT	TT	TT	NN	TT	TT	TT
3371754_29_A_G	TGCAGAATTATGCAGAACAGAATGCACACACTGGCTTTGCTGTTATGAGGTTATTCCTAACAAAAAAAA	Chr04	1571228	minus	A	G	0.701657	0.685083	0.0165746	0.298343	29	0.434125	100	0.319	AA	AA	NN	GG	AA	AA	GG	AA	GG	GG	AA	AA	AA	AA	AA	NN	AA	NN	AA	NN	NN	AA	AA	AA	NN	GG	AA	AA	AA	AA	AA	NN	AA	GG	AA
3371781_62_G_A	TGCAGTATCTTTCAAACCTCAAAACAAGATGTAAGCAACTAGTTGATTGGGAAAGCAAGTGTGTTGAGA	Chr07	4076469	plus	G	A	0.685083	0.685083	0	0.314917	62	0.412071	100	0.29	GG	GG	AA	GG	AA	GG	GG	NN	GG	NN	GG	NN	NN	NN	AA	AA	GG	AA	GG	NN	GG	GG	GG	NN	AA	GG	NN	GG	NN	GG	GG	AA	GG	GG	GG
3371795_53_C_T	TGCAGCAAGTTCAAAAAAATTTCTTTTTTCTTTGATTTTGTTTTCTGTTTATCCGTATATTTCTTTGCA	-	-	-	C	T	0.762431	0.723757	0.038674	0.237569	53	0.491126	98.4375	0.438	CC	NN	CC	NN	CC	TT	TT	NN	TT	NN	TT	NN	NN	TT	CC	CC	NN	CC	TT	CT	TT	TT	TT	TT	CC	NN	CT	TT	NN	NN	TT	CC	TT	CC	NN
3371799_61_A_T	TGCAGTAGAAGAATTGAAGAGATTTGTTTTGGTTGATTCAGTGGAGGATATCAACAAAAAAAACTCGAT	Chr09	22787555	plus	A	T	0.79558	0.790055	0.00552486	0.20442	61	0.333864	100	0.212	TT	AA	TT	AA	TT	AA	AA	AA	AA	AA	AA	AA	AA	AA	TT	TT	AA	TT	AA	AA	TT	AA	AA	AA	NN	AA	AA	AA	AA	AA	AA	NN	AA	AA	AA
3371802_52_G_C	TGCAGGAAGAACTTTGACGGACTGCAAGAAGAAACACTCATCAATGAGTCAAGAGAGAAAAATCCTTGA	Chr10	2737248	plus	G	C	0.657459	0.657459	0	0.342541	52	0.434715	100	0.319	NN	GG	NN	GG	NN	GG	GG	GG	NN	CC	GG	CC	CC	GG	NN	NN	CC	NN	GG	GG	NN	GG	GG	CC	NN	CC	CC	CC	GG	GG	GG	NN	GG	GG	CC
3371826_60_G_A	TGCAGAGGATCCAAATTCTGTGTAATTGTATTGTTTTATTTAGTTGAATAGTGTATATTCGTATCATGT	Chr08	8016461	minus	G	A	0.900552	0.883978	0.0165746	0.0994475	60	0.497949	100	0.469	GG	AA	GG	GA	GG	AA	GA	NN	AA	AA	AA	AA	GG	AA	NN	GG	AA	GG	GG	AA	GG	AA	AA	AA	GG	AA	GG	NN	AA	AA	AA	GG	AA	GG	AA
3371830_50_T_C	TGCAGACTCTTTTTTACCCCTTCATTTCTTTGGATTCCCATTTCTGATTGTTACATTATTGAACCCTTT	Chr06	26192723	minus	T	C	0.58011	0.569061	0.0110497	0.41989	50	0.492154	99.2188	0.438	TT	CC	TT	CC	CC	TT	NN	CC	TT	CC	CC	NN	NN	TT	TT	CC	NN	TT	NN	CC	TT	NN	CC	CC	NN	NN	NN	TT	CC	NN	CC	TT	CC	NN	NN
3371840_38_T_C	TGCAGGAAATCTATTATAGAATACAAATTTTCTTTTAGTTCGTTGAAGGGAGGAATAACTAACACACAA	Chr10	32081971	minus	T	C	0.883978	0.878453	0.00552486	0.116022	38	0.491367	100	0.434	CC	TT	CC	TT	CC	TT	TC	TT	NN	TT	NN	TT	TT	NN	CC	CC	TT	CC	TT	NN	CC	TT	TT	TT	CC	TT	TT	TT	TT	TT	TT	CC	NN	TT	TT
3371844_60_A_C	TGCAGTGTTTAGTCTTTCAGATAGCAACAATGGAGAAGGAATTGAGATAGGTTTTGTGTCAAAGAAAAC	Chr08	2638486	minus	A	C	0.895028	0.895028	0	0.104972	60	0.459686	100	0.358	CC	AA	NN	AA	NN	AA	AA	AA	AA	AA	AA	AA	AA	AA	CC	CC	AA	CC	AA	AA	CC	AA	AA	AA	CC	AA	AA	CC	AA	AA	AA	CC	CC	CC	AA
3371852_54_G_T	TGCAGCTTTTCTTTTCTCAAACACAAACACAAGCTCCACTCATACACAATTTTTGATTTTTATGATCCG	Chr02	38005943	minus	G	T	0.635359	0.607735	0.0276243	0.364641	54	0.498904	100	0.491	NN	GG	NN	GG	NN	GG	TT	TT	GT	TT	TT	TT	GG	GG	GG	NN	TT	NN	GG	TT	NN	GG	GT	TT	NN	TT	TT	GG	TT	TT	TT	GG	GG	GG	TT
3371862_33_C_T	TGCAGGAACAACTGGAGCAAATGCTCGAGGATGCGTGCTCCCAGTATGCTGCTGCTTCTGCATATTCCT	Chr06	16838450	minus	C	T	0.955801	0.939227	0.0165746	0.0441989	33	0.464499	100	0.367	TT	CC	TT	CC	TT	CC	CC	NN	NN	CC	CC	CC	CC	CC	TT	TT	CC	TT	CC	CC	TT	CC	CC	CC	TT	CC	CC	CC	CC	CC	CC	TT	CC	NN	CC
3371868_48_G_C	TGCAGCTTAGAAAGTATTTATTACTATTGTCATGCTGTGTTATGTTTCGTGTGAACAATATCTTTTTTT	Chr02	25508477	plus	G	C	0.679558	0.674033	0.00552486	0.320442	48	0.477626	100	0.394	CC	GG	CC	GG	CC	GG	GG	GG	NN	GG	GG	GG	GG	GG	NN	NN	GG	CC	NN	GG	NN	NN	GG	NN	CC	GG	NN	NN	GG	GG	GG	CC	GG	GG	GG
3371882_12_G_A	TGCAGTAGTAAAGCTTCTTGTTTATGATTATTTCTCCTTTGTTCTTCTAAAAGTCACTTTCTGACCTCC	Chr07	40714649	plus	G	A	0.574586	0.574586	0	0.425414	12	0.310651	100	0.192	NN	GG	NN	GG	NN	GG	NN	AA	GG	GG	GG	GG	AA	GG	NN	NN	GG	NN	GG	AA	NN	GG	GG	GG	NN	GG	GG	NN	AA	GG	GG	NN	GG	NN	GG
3371885_28_G_A	TGCAGTTAGTGCATCTCAGAATTATGATGTATGTGAAGGAGGACATGAATACATAACACATGAAAGTGA	Chr06	29621564	plus	G	A	0.928177	0.922652	0.00552486	0.0718232	28	0.48069	100	0.402	AA	GG	AA	GG	AA	GG	GG	GG	GG	GG	GG	GG	NN	GG	AA	AA	GG	AA	GG	GG	AA	GG	GG	NN	AA	NN	GG	NN	GG	GG	NN	AA	GG	GG	GG
3371915_39_C_T	TGCAGGGTCTGATGCTATAAAATTCTATAACTTGTCATACATAAATCAAAATGTCATGAAAATCATGAA	Chr04	906266	minus	C	T	0.502762	0.403315	0.0994475	0.497238	39	0.429658	100	0.341	TT	NN	NN	CT	CC	TT	NN	TT	TT	CT	NN	CT	CC	TT	TT	NN	CC	NN	TT	TT	NN	CC	TT	TT	NN	NN	CC	TT	NN	NN	TT	NN	TT	TT	TT
3371941_64_T_A	TGCAGCATGTGTTCCAAACTGAAAAGGCTATCTTATATATCAAAAATAAATGTTGCACCGATTCTTCAA	Chr10	25628042	minus	T	A	0.707182	0.707182	0	0.292818	64	0.284668	100	0.172	NN	TT	NN	TT	NN	TT	TT	TT	TT	TT	TT	TT	TT	TT	AA	NN	TT	AA	TT	TT	AA	TT	TT	TT	NN	TT	TT	TT	TT	TT	TT	AA	TT	TT	TT
3371981_31_C_G	TGCAGCAAGCACAGCCAAATAAAAAATTAGACTAACCTTGGATTTACAGATCGGAAGAGCGGTTCAGCA	Chr08	58013431	plus	C	G	0.801105	0.79558	0.00552486	0.198895	31	0.298692	100	0.183	GG	CC	CC	CC	CC	CC	CC	CC	NN	CC	NN	NN	CC	NN	CC	CC	CC	CC	CC	CC	GG	CC	CC	NN	CC	CC	NN	CC	CC	CC	NN	GG	NN	CC	CC
3372020_44_A_C	TGCAGTTGCTTCAATCACATGCTCAGAAAATGATTATATCAAAAATCAAAAACATTATACCAGTAATGC	-	-	-	A	C	0.546961	0.535912	0.0110497	0.453039	44	0.472809	100	0.384	NN	NN	AA	CC	AA	CC	NN	NN	AA	AA	AA	CC	NN	CC	AA	AA	CC	AA	CC	NN	AA	NN	NN	NN	AA	NN	NN	NN	NN	NN	NN	NN	CC	NN	CC
3372032_42_A_C	TGCAGTGTTGGTGCATAATTGGTGCAAGATATGGAGCCTAGGAATTGCTGAATCTTTGTCCAGCAGCTG	Chr04	1567743	plus	A	C	0.60221	0.60221	0	0.39779	42	0.422187	100	0.303	NN	CC	AA	NN	AA	NN	NN	NN	NN	NN	CC	CC	AA	CC	NN	AA	CC	AA	CC	AA	AA	CC	CC	NN	AA	AA	CC	NN	NN	CC	CC	AA	CC	NN	NN
3372054_52_G_T	TGCAGAATTCCACAACTTAGAATGCTTATCTTATTTGAAAGAAATTGCAGTAGTGAAAAAAATACTGAG	Chr08	1262396	plus	G	T	0.850829	0.839779	0.0110497	0.149171	52	0.497807	100	0.468	TT	GG	TT	GG	TT	NN	NN	GG	GG	GG	GG	GG	GG	GG	TT	TT	GG	TT	GG	GG	TT	GG	GG	GG	TT	GG	GG	NN	NN	GG	NN	TT	GG	TT	GG
3372057_32_A_G	TGCAGTGGCTTATGGGTAGAATACAAACAGGGAATGAGGATACCAATCACATGACAATGTTGCTGAAGA	Chr03	2817214	plus	A	G	0.513812	0.508287	0.00552486	0.486188	32	0.388022	100	0.263	AG	NN	AA	NN	AA	NN	NN	NN	GG	NN	NN	NN	GG	GG	GG	AA	NN	AA	NN	NN	AA	NN	NN	AA	AA	NN	NN	GG	NN	NN	NN	AA	GG	NN	NN
3372058_68_A_T	TGCAGTCCTTCTCCTTGAAATTATGGTCCAACATCTTTTCGAAAGCTAAATTTCTAATGCTAATGTTTA	Chr04	554023	minus	A	T	0.651934	0.640884	0.0110497	0.348066	68	0.496265	99.2188	0.458	NN	NN	AA	TT	AA	TT	TT	TT	NN	TT	NN	TT	NN	NN	NN	AA	NN	AA	NN	TT	AA	NN	TT	AT	AA	TT	NN	NN	TT	NN	NN	AA	NN	NN	TT
3372117_49_T_C	TGCAGGTCTCAACAGCTCCTGCGAACATATCCTCTAAGCTGTACTCAAATTTGAAGCCCATGTCTGTGA	Chr01	1096967	minus	T	C	0.883978	0.867403	0.0165746	0.116022	49	0.498867	97.6562	0.478	CC	TT	CC	TT	CC	NN	TT	TT	NN	TT	NN	TT	TT	NN	CC	CC	TT	CC	CC	TT	CC	TC	TT	NN	CC	NN	TT	NN	TT	TT	TT	CC	TT	TT	NN
3372122_58_T_C	TGCAGCTATCACCTGGCTTGCCTGTGGGAAATTCTCCTGGTTCTAAGCCTGGTGCTACTGTGGTTGTTG	Chr02	1163779	plus	T	C	0.911602	0.850829	0.0607735	0.0883978	58	0.493076	98.4375	0.452	TT	NN	TT	CC	TT	CC	NN	CC	CC	NN	CC	CC	CC	CC	TT	TT	CC	TC	CC	CC	TT	CC	TC	TC	TT	CC	TT	CC	CC	NN	CC	TT	CC	CC	CC
3372129_26_C_T	TGCAGCTGCCATGAGCTTTGAGCTCCCGTGTCATATATATATAACTCTATAGGAGAAAAATGTGATTCA	Chr04	43770717	plus	C	T	0.668508	0.657459	0.0110497	0.331492	26	0.481798	100	0.405	TT	CC	CC	NN	TT	NN	CC	CC	CC	CC	NN	CC	NN	CC	TT	CC	CC	TT	NN	NN	TT	NN	CC	CC	TT	CC	NN	CC	CC	CC	NN	CC	NN	NN	NN
3372158_48_A_G	TGCAGCACTTACAAATAGAAGTGGGCTTTGCCATTGCAGATGCAAACAATAAGACGCAAAACAAACGTA	Chr10	5419547	plus	A	G	0.651934	0.607735	0.0441989	0.348066	48	0.392991	99.2188	0.271	NN	AA	AA	AA	NN	AG	AA	AA	AA	GG	AA	AA	GG	AG	NN	NN	GG	NN	AA	AA	NN	AA	AA	AA	NN	GG	GG	GG	AA	AA	AA	NN	AG	AA	AA
3372175_19_C_G	TGCAGATGTTCATGTTTCCCTAACCAGTCTGGAATAGGTCCCTTACAGATCGGAAGAGCGGTTCAGCAG	-	-	-	C	G	0.756906	0.745856	0.0110497	0.243094	19	0.485801	100	0.416	GG	NN	GG	GG	GG	NN	NN	CC	NN	CC	NN	CC	GG	NN	NN	NN	CC	GG	GG	CC	GG	CC	CC	CC	GG	CC	GG	NN	CC	CC	NN	GG	CC	GG	CC
3372180_35_A_C	TGCAGAGAAAGTGAAAGACTGTGAGATTTCCTAATAGGAGAAGTAGCTTGCTTTCCTATATAAAAGAAA	-	-	-	A	C	0.552486	0.535912	0.0165746	0.447514	35	0.2883	100	0.175	NN	CC	NN	AA	NN	AA	AA	CC	AA	AA	AA	AA	NN	AA	NN	NN	AA	NN	AA	CC	NN	NN	AC	AA	NN	AA	AA	AA	CC	CC	CC	NN	AA	NN	AA
3372235_49_G_C	TGCAGTAATTTAGTCATCTGATTTTATACGCACGCACAATATCTAGTATGTGATTTTATAAGCACAATA	Chr02	46983989	plus	G	C	0.718232	0.696133	0.0220994	0.281768	49	0.393018	99.2188	0.269	NN	GG	NN	GG	NN	CC	CC	GG	GG	GG	GG	GC	GG	GG	NN	NN	GG	NN	GG	GG	NN	GG	GG	CC	NN	GG	GG	NN	CC	GG	GG	NN	GG	GG	GG
3372249_54_G_A	TGCAGTTCGGTTCATTGTATTGCGCAAGAAGTTCATGAAGCTGGTTGTGGAATTGGAGGAGACATCGTC	Chr08	7462539	minus	G	A	0.81768	0.79558	0.0220994	0.18232	54	0.493791	100	0.446	AA	NN	AA	AA	AA	NN	NN	GG	NN	GG	NN	GG	AA	NN	GG	GG	GG	AA	AA	GG	AA	GG	GG	GG	AA	GG	AA	GG	GG	GG	NN	AA	GG	AA	GG
3372258_51_A_G	TGCAGCTCCATATATTCTTCTTACATTTCCATAAATTTTCATATTTTCAAAAATACTTCTTTGTAATAT	Chr02	2186847	minus	A	G	0.513812	0.486188	0.0276243	0.486188	51	0.376228	99.2188	0.253	NN	GG	NN	NN	NN	AA	AA	AA	GG	AA	GG	AA	NN	GG	AA	NN	AA	NN	NN	AA	NN	NN	AG	AA	NN	AA	NN	AA	GG	AA	AA	NN	GG	NN	AA
3372281_10_A_G	TGCAGTAGAGAAACTTTGCTATTGGGTGTTTATGCTTTTACTACTTTACCCGGTATAATCTGATGCTTC	Chr11	46790772	plus	A	G	0.790055	0.78453	0.00552486	0.209945	10	0.351215	100	0.227	AA	AA	AA	GG	AA	NN	AA	GG	NN	AA	GG	NN	AA	AA	AA	AA	AA	AA	GG	AA	AA	AA	NN	AA	AA	AA	AA	AA	GG	GG	NN	AA	NN	AA	AA
3372284_66_C_A	TGCAGCAGCAGCAGCTTTTGCATCAATTATGTGTGCTCCCCAGGCAGAATTATCTTTCAATGAATCCTT	Chr11	1025372	minus	C	A	0.635359	0.624309	0.0110497	0.364641	66	0.377013	100	0.252	NN	CC	NN	NN	NN	CC	AA	CC	CC	CC	CC	AA	CC	CC	CC	NN	CC	NN	CC	CC	NN	AA	CA	CC	NN	CC	CC	AA	CC	CC	CC	NN	CC	CC	CC
3372317_43_C_G	TGCAGAATTGGATGTAAATGAACATAAGATAAGTTGAGCAGTTCATAGCTTTCTTATCTGAAACTGAAG	Chr08	1285985	plus	C	G	0.668508	0.662983	0.00552486	0.331492	43	0.43385	100	0.318	NN	GG	NN	CC	NN	GG	GG	CC	CC	CC	GG	CC	CC	GG	NN	NN	GG	NN	CC	CC	NN	CC	CG	CC	NN	CC	CC	GG	GG	CC	GG	NN	CC	NN	GG
3372320_19_A_T	TGCAGATGGCTGATATTTCATATATATTTTCTCTTTTATAAGGGTAAATAAATATTACAGATCGGAAGA	Chr05	40157766	minus	A	T	0.707182	0.701657	0.00552486	0.292818	19	0.474304	100	0.387	AA	NN	AA	NN	AA	TT	NN	NN	TT	TT	NN	TT	TT	TT	AA	TT	NN	AA	NN	TT	AA	NN	TT	TT	AA	TT	NN	TT	TT	NN	NN	AA	NN	NN	TT
3372359_46_T_C	TGCAGCTCCACAAATGCACTGCTCTCGAGTCACTTCCAAACTCCATTGTTACAGATCGGAAGAGCGGTT	Chr07	38889665	minus	T	C	0.646409	0.635359	0.0110497	0.353591	46	0.381182	100	0.256	TT	NN	NN	CC	NN	CC	CC	CC	TT	NN	CC	TT	CC	TT	TT	TT	TT	NN	CC	CC	CC	CC	CC	TT	NN	CC	CC	CC	TT	CC	CC	CC	NN	CC	CC
3372364_42_G_A	TGCAGTTTCCTGCATTACCAGACAGATCACTATATGATGTAAGGAAAAAAAACACATCACTGGTCAATC	Chr02	44049894	plus	G	A	0.674033	0.651934	0.0220994	0.325967	42	0.497313	99.2188	0.467	AA	NN	AA	NN	AA	NN	NN	NN	GG	GG	NN	NN	NN	GG	AA	AA	GG	AA	NN	GG	AA	NN	GG	GG	AA	GG	GG	GG	NN	GG	NN	AA	GG	NN	GG
3372372_53_C_T	TGCAGCGAACATCGCATTTGACAACTGTGCATTGTTTAGAGACTCGTTCTCTTCTTCCATCCCCTTACA	Chr06	28343520	plus	C	T	0.707182	0.679558	0.0276243	0.292818	53	0.492371	99.2188	0.441	NN	NN	TT	CC	TT	CC	CC	CC	CC	NN	NN	CC	CC	NN	CT	TT	NN	TT	CC	NN	TT	NN	NN	CC	TT	NN	CC	CC	CC	CC	CC	TT	CC	NN	CC
3372376_66_A_T	TGCAGAAAGGGTAAAAAGTTGAAAACTGTGAACAAAATCTACAGAAGAATATATTCCCACATTCTTAGA	Chr01	2772500	plus	A	T	0.60221	0.596685	0.00552486	0.39779	66	0.394748	100	0.271	NN	AA	NN	AA	NN	AA	AA	TT	NN	AA	TT	NN	AA	AA	NN	NN	TT	NN	NN	TT	NN	AA	AT	AA	NN	TT	AA	AA	TT	TT	AA	NN	AA	AA	TT
3372377_22_A_G	TGCAGGATCCCTGAAGTCATCCAATCTGTCTCTTTGCTTCTTATCCTTTTGTGGCTCATCTTCATTAGG	Chr04	1280906	plus	A	G	0.872928	0.845304	0.0276243	0.127072	22	0.386837	99.2188	0.263	GG	GG	AA	AA	AA	AA	AA	GG	NN	AA	GG	AA	AA	GG	GG	AG	AA	AA	GG	AA	AA	AA	AG	NN	AA	AA	AA	GG	NN	GG	GG	AA	NN	AA	AA
3372384_30_A_G	TGCAGAAGTTCTCATTTTCATTACAGGATTACATGTGACCAATAACAGCATAGCACCAATCGTGAACTT	Chr11	1554802	plus	A	G	0.624309	0.618785	0.00552486	0.375691	30	0.469261	99.2188	0.376	AA	GG	AA	NN	GG	NN	NN	NN	NN	GG	GG	NN	GG	NN	NN	AA	NN	AA	NN	GG	AA	AA	GG	NN	AA	GG	GG	GG	GG	NN	GG	AA	NN	NN	GG
3372397_25_T_C	TGCAGAATTTAGATATATGTCTGAATATGTTGGCATGAGCTGTACATGCTATAATTATTAGAAAATATT	Chr03	2474922	minus	T	C	0.618785	0.618785	0	0.381215	25	0.231983	100	0.134	TT	TT	TT	NN	CC	TT	TT	TT	TT	TT	TT	TT	TT	TT	NN	TT	NN	CC	NN	TT	TT	NN	NN	TT	TT	NN	NN	NN	TT	TT	NN	TT	TT	TT	NN
3372418_7_T_G	TGCAGCATAATTGAAGATTATTCGTGCATCATTGTGCACCATATCAATTCTATTCTAACATGCACCTTA	Chr10	8780746	minus	T	G	0.751381	0.751381	0	0.248619	7	0.415225	100	0.294	TT	NN	NN	GG	TT	GG	GG	GG	GG	GG	NN	GG	GG	GG	TT	TT	GG	TT	NN	GG	TT	GG	NN	GG	NN	GG	GG	NN	GG	GG	GG	TT	GG	NN	GG
3372440_49_G_C	TGCAGTGAGTATAATGTTAGCCACTAAATATCTTCCATATACTGTCATAGTTACAGATCGGAAGAGCGG	Chr06	31677973	minus	G	C	0.618785	0.61326	0.00552486	0.381215	49	0.490992	99.2188	0.433	NN	CC	NN	GG	NN	CC	GG	GG	CC	GG	GG	CC	GG	GG	NN	NN	CC	NN	GG	GG	NN	GC	CC	CC	NN	GG	CC	CC	CC	CC	GG	NN	CC	NN	CC
3372441_35_A_G	TGCAGGTACTTCCGATTCATTTCTGATCATTGATAATTTTTTCGTTTTCAATTCTATTCCTGCATTTCT	Chr05	39442379	plus	A	G	0.508287	0.502762	0.00552486	0.491713	35	0.334003	99.2188	0.212	NN	NN	NN	AA	GG	NN	AA	NN	AA	AA	NN	NN	NN	AA	GG	AA	NN	GG	AA	NN	NN	AA	AA	AA	GG	AA	NN	NN	AA	AA	AA	NN	AA	NN	AA
3372450_68_C_A	TGCAGTTGCTGGGTAAATATATTTGTAATACGTATGATGTAAGATTTTTATCTGAATCGAACTGAGATC	Chr06	24583717	plus	C	A	0.530387	0.530387	0	0.469613	68	0.263672	100	0.156	CC	AA	CC	NN	CC	AA	NN	CC	AA	NN	CC	NN	NN	AA	CC	CC	NN	CC	NN	NN	CC	NN	NN	CC	CC	NN	NN	NN	CC	AA	CC	CC	CC	AA	NN
3372475_67_C_G	TGCAGCCAAAGGTATGGAGATTTGTGTGTTTTGTTTCATCTATTGTTGGACTTGTCTGTTATGCTTTCA	Chr08	56670393	minus	C	G	0.618785	0.60221	0.0165746	0.381215	67	0.411591	100	0.29	NN	GG	NN	GG	NN	CC	CC	CC	CC	CG	GG	CC	GG	CC	NN	NN	CC	NN	GG	GG	NN	GG	CC	CC	NN	CC	GG	CC	CG	CC	CC	NN	CC	GG	CC
3372477_51_A_G	TGCAGATCAAGAGGTCACCGGTTCGAACCCGGTTGGGCCCTTTCTTTTTATATTTTTACAGATCGGAAG	Chr02	29100729	plus	A	G	0.701657	0.696133	0.00552486	0.298343	51	0.248868	100	0.146	NN	AA	NN	AA	GG	AA	AA	AA	AA	AA	AA	AA	AA	AA	NN	NN	AA	NN	AA	AA	NN	AA	AA	AA	GG	AA	AA	AA	AA	AA	AA	NN	AA	AA	AA
3372478_31_A_T	TGCAGCTGAGAAAACCTTGTTTGTTTGTTTGAGAAGCATCCCCAACCATGAAATCTTTGAGATTCCAAA	Chr08	50152712	minus	A	T	0.696133	0.696133	0	0.303867	31	0.277778	100	0.167	AA	NN	AA	TT	AA	NN	AA	NN	TT	NN	NN	NN	AA	TT	TT	AA	NN	AA	AA	NN	AA	AA	TT	AA	AA	NN	NN	TT	AA	AA	NN	AA	NN	NN	NN
3372490_5_C_T	TGCAGCATTTTTTTTGCTTCATCTATCCTCCCCAAGAGACTAAATCCATTACAGATCGGAAGAGCGGTT	Chr02	39943544	minus	C	T	0.80663	0.751381	0.0552486	0.19337	5	0.497561	99.2188	0.493	CT	TT	CC	TT	CT	TT	NN	NN	TT	TT	TT	NN	TT	TT	CC	CC	TT	CC	TT	TT	CC	TT	TT	TT	CC	TT	NN	TT	NN	NN	TT	CC	NN	TT	NN
3372506_43_G_A	TGCAGTTCCCTGCATTACCAGACAGATCACTATATGATGTAAGGAAAAAAACAACATCACTGGTCAATC	Chr02	44091600	plus	G	A	0.756906	0.745856	0.0110497	0.243094	43	0.269487	100	0.161	NN	GG	AA	GG	AA	GG	GG	GG	GG	GG	GG	GG	GG	GG	AA	NN	GG	NN	GG	GG	NN	GG	GG	GG	AA	GG	GG	GG	GG	GG	GG	AA	GG	GG	GG
3372531_34_A_G	TGCAGTTTTTTTCCTCCTAGGGTGAAGGTCAGCGAGTCAGATTCCTTCTTTTCCAGTTGCCCAGTGGGG	Chr02	9029	minus	A	G	0.845304	0.834254	0.0110497	0.154696	34	0.386091	100	0.261	GG	AA	NN	AA	AG	AA	AA	AA	NN	AA	AA	AA	AA	NN	AA	NN	AA	GG	AA	AA	GG	AA	AA	AA	GG	AA	AA	AA	AA	AA	NN	GG	AA	AA	AA
3372544_24_C_T	TGCAGTGGTGTTTTGAACCTTTTGCGTAAATTTCTTTGCTCCTTTTCAGTTGGTGGCCGATTCTCTGGC	Chr03	36540748	plus	C	T	0.635359	0.635359	0	0.364641	24	0.275841	100	0.165	NN	CC	NN	CC	NN	TT	CC	CC	CC	CC	CC	TT	CC	CC	CC	NN	CC	NN	CC	CC	NN	CC	CC	CC	NN	CC	CC	CC	TT	CC	CC	NN	CC	CC	CC
3372552_52_A_T	TGCAGATCCTAAACAGCACTCTCAAATATAAAAACAGTTTTCAATTCTAGGAACTGAAACTTAGATAAT	Chr04	525449	plus	A	T	0.546961	0.546961	0	0.453039	52	0.46281	100	0.364	NN	NN	AA	TT	AA	NN	TT	TT	NN	TT	NN	TT	NN	NN	NN	AA	NN	AA	NN	NN	AA	NN	NN	NN	AA	TT	NN	TT	TT	NN	NN	AA	NN	NN	NN
3372590_67_T_C	TGCAGAACTTTGCAGTCATGGCATGAAGGTATCTTCTTGTCTATTCACTTTGTTTCAGTTGAGCAATTG	Chr03	5629346	minus	T	C	0.756906	0.618785	0.138122	0.243094	67	0.337471	100	0.23	NN	TC	CC	TC	NN	TC	CC	CC	CC	NN	CC	CC	TC	CC	CC	NN	CC	CC	CC	TC	NN	TC	CC	CC	NN	TC	TC	CC	CC	CC	CC	NN	CC	CC	CC
3372594_49_G_A	TGCAGGAAGCCAATATGCACAGAAAGAACTCAGCAGAGGAAAAAAAATGGATAGCTTTCATGATGTTCA	Chr10	5040649	minus	G	A	0.850829	0.834254	0.0165746	0.149171	49	0.495067	99.2188	0.451	GG	AA	GG	AA	GG	GG	AA	AA	NN	AA	NN	AA	AA	NN	GG	GA	AA	GG	NN	AA	GG	AA	NN	AA	GG	AA	AA	AA	NN	AA	AA	GG	AA	NN	AA
3372614_54_C_T	TGCAGCAATCTTATATAATCTGTGTTTTTTTCACTTCGATGATATAAATTGATGCAGCAGCAGTACACA	Chr09	32472638	minus	C	T	0.707182	0.679558	0.0276243	0.292818	54	0.498962	97.6562	0.488	CC	TT	CC	TT	CC	TT	NN	TT	TT	NN	NN	TT	TT	TT	NN	CC	TT	CC	TT	NN	CC	TT	TT	TT	CC	CT	NN	TT	TT	TT	TT	CC	TT	TT	TT
3372640_44_T_G	TGCAGATGACATTGTTCTACCACCTCTCTTCACATACCAACGCTTGACACAAATAACTCCTTCATCCTT	-	-	-	T	G	0.756906	0.756906	0	0.243094	44	0.238905	100	0.139	NN	TT	GG	TT	NN	TT	TT	TT	TT	TT	TT	TT	TT	TT	TT	NN	TT	NN	TT	TT	NN	TT	TT	TT	NN	TT	TT	TT	TT	TT	TT	GG	TT	TT	TT
3372642_55_C_G	TGCAGTTATTATGTCATGCATGATGCATAGTCAAATCACCTAGAATGAAAGGTCTCAATAAAATAAACA	Chr02	46663652	minus	C	G	0.718232	0.712707	0.00552486	0.281768	55	0.48432	100	0.412	CC	NN	CC	GG	CC	CC	CC	GG	NN	GG	GG	NN	GG	NN	GG	CC	NN	CC	GG	NN	CC	GG	NN	CC	CC	NN	NN	GG	CC	NN	GG	CC	NN	NN	NN
3372648_25_G_C	TGCAGTCTAAAGGTATAAGTGGCCCGTTTGGTTTGTTTGAGAAAACATTTTATGTTCTCCTTTCTTATT	Chr08	58402618	minus	G	C	0.596685	0.596685	0	0.403315	25	0.482853	100	0.407	GG	NN	GG	NN	GG	NN	CC	NN	NN	GG	CC	CC	NN	NN	NN	NN	GG	GG	NN	NN	NN	NN	GG	NN	GG	GG	NN	NN	GG	NN	CC	GG	NN	NN	NN
3372658_40_C_T	TGCAGCCTCATAATTATTGTAATCTCAAAAATATTCTTTTCATTTTGTATTTTGAATTCTATAACTCAG	Chr09	13545184	minus	C	T	0.59116	0.59116	0	0.40884	40	0.315486	100	0.196	NN	CC	NN	CC	CC	CC	TT	NN	TT	CC	TT	CC	CC	TT	NN	NN	CC	NN	CC	CC	NN	CC	CC	TT	NN	CC	CC	NN	CC	CC	CC	NN	TT	CC	CC
3372734_19_A_G	TGCAGTTATTTGCTGGGGAACAGCTGTTTGCACACGTCAATCTCTTGAAAGAGAAAAAGATTCATGTGG	Chr02	44895379	plus	A	G	0.524862	0.519337	0.00552486	0.475138	19	0.402216	100	0.279	AA	NN	AA	NN	AA	NN	NN	GG	NN	NN	NN	NN	NN	NN	AA	AA	GG	AA	NN	GG	AA	NN	GG	NN	AA	GG	GG	NN	NN	GG	NN	AA	NN	GG	GG
3372743_25_G_A	TGCAGAGATTTCAAGGAAGCTTGGGGAAGTAGTCACACCTCCTCCTCCACCTTGTCCAAATGTAGGGCA	Chr02	48401702	plus	G	A	0.524862	0.524862	0	0.475138	25	0.3559	100	0.232	AA	NN	GG	NN	GG	NN	NN	NN	GG	GG	NN	GG	NN	GG	GG	GG	GG	AA	GG	NN	NN	NN	NN	GG	AA	NN	NN	NN	GG	NN	NN	NN	AA	NN	NN
3372754_66_T_A	TGCAGTTGTGCAAAACTTCTCCTCTCATGTTCCAGAGTCTGCTCTTGGTCTTGGTCTTCAATCAGTTGA	Chr08	58460984	plus	T	A	0.61326	0.61326	0	0.38674	66	0.438276	100	0.324	TT	NN	TT	TT	TT	AA	AA	NN	NN	NN	AA	AA	NN	NN	TT	TT	NN	TT	NN	TT	TT	NN	NN	NN	TT	NN	NN	TT	NN	NN	AA	TT	NN	NN	NN
3372782_28_G_A	TGCAGTGGTATCTGTGGTGGATGCCCAAGGTTCCACCGTATAAGCTTGTCATTGCAGCCTATGGCACAG	Chr02	48532304	minus	G	A	0.790055	0.78453	0.00552486	0.209945	28	0.474938	100	0.388	AA	GG	AA	GG	AA	GG	GG	GG	NN	AA	GG	NN	GG	NN	NN	AA	NN	NN	NN	GG	GG	GG	GG	NN	NN	GG	GG	GG	NN	GG	GG	GG	NN	GG	GG
3372785_16_G_A	TGCAGCTAAGAAAATAGAATTTGAAATAATTTGAAATTTATGTTTTTCTTTTTACATGTTCTTTTCTTG	Chr06	28332017	plus	G	A	0.60221	0.596685	0.00552486	0.39779	16	0.243919	100	0.142	NN	GG	NN	GG	NN	GG	GG	GG	GG	GG	GG	GG	GG	GG	NN	NN	GG	NN	GG	GG	NN	AA	AA	GG	NN	AA	GG	GG	GG	GG	GG	NN	GG	AA	GG
3372789_25_T_C	TGCAGAGGTTGTAATTATTCAACTGTTTATTATAAGACAGGGATACGATCCTATTATTTATAATAATTT	-	-	-	T	C	0.519337	0.513812	0.00552486	0.480663	25	0.458692	100	0.356	NN	CC	NN	CC	NN	NN	TT	CC	NN	CC	NN	TT	TT	NN	NN	NN	TT	NN	TT	CC	NN	TT	CC	NN	NN	TT	TT	NN	CC	NN	NN	NN	CC	NN	TT
3372820_15_T_G	TGCAGCCAATTGAGATTGACTAATTTGATGTTTGTCTTTCAGAGAATCATGTTTCTAGCTGACTAGGAA	-	-	-	T	G	0.61326	0.607735	0.00552486	0.38674	15	0.498498	100	0.473	NN	GG	NN	TT	NN	GG	GG	NN	GG	TT	TT	GG	TT	TT	NN	GG	TT	NN	TT	TT	NN	NN	GG	GG	NN	TT	GG	GG	GG	GG	TT	NN	GG	TT	TT
3372835_67_G_T	TGCAGTTGGACCTTACACTTATAGAGTAAAAATAGTGAATAGTGCAATGAGTTTTTACACTATTTTTGT	Chr04	43185921	minus	G	T	0.955801	0.950276	0.00552486	0.0441989	67	0.464633	99.2188	0.367	TT	GG	TT	GG	TT	GG	GG	GG	GG	GG	GG	GG	GG	GG	TT	TT	GG	TT	GG	GG	TT	GG	GG	GG	TT	GG	GG	GG	GG	GG	GG	TT	GG	GG	GG
3372847_55_T_C	TGCAGTAATTCAACTCAATAACACCATCATTGCGTAAATTTATCAAGAAATGAAATTTTACATCAATAT	Chr08	7421140	plus	T	C	0.701657	0.690608	0.0110497	0.298343	55	0.437101	99.2188	0.323	TT	CC	TT	TT	TT	CC	CC	NN	CC	NN	CC	NN	TT	CC	CC	NN	NN	TT	TT	NN	TT	NN	NN	NN	TC	NN	TT	CC	NN	NN	CC	TT	NN	TT	NN
3372854_34_A_G	TGCAGTATTTGTTGAACTTCCAAGCCTTTGTCAGAAGACTGAATTTCTTACTGTAAAAGATTGTTGGGT	Chr10	3729016	minus	A	G	0.801105	0.773481	0.0276243	0.198895	34	0.251986	99.2188	0.148	AA	AA	AA	NN	AA	AA	NN	AA	AG	AA	GG	AA	AG	AA	AA	AA	NN	AA	AA	NN	AA	NN	GG	AA	AA	NN	AA	AA	AG	AA	NN	AA	AA	AA	NN
3372874_15_C_T	TGCAGGCAGTTCGTGCAGGAAGAATTGGCCTTAGATATATTAGCCAGAAGCCCAAAATAATTGTACATT	Chr02	24290657	minus	C	T	0.696133	0.685083	0.0110497	0.303867	15	0.427312	99.2188	0.31	CC	NN	CC	NN	CT	CC	TT	NN	TT	TT	NN	TT	CC	CT	NN	CC	NN	CC	TT	TT	CC	NN	TT	NN	CC	TT	NN	NN	TT	NN	NN	CC	TT	NN	NN
3372881_11_G_C	TGCAGTGTTATGGCCCAGACTAGATCGTCATAGTCCCGATCTTAGTAATATTTCTGGTCGGTCTTGGTC	Chr02	45791711	minus	G	C	0.574586	0.558011	0.0165746	0.425414	11	0.486224	100	0.418	NN	NN	GG	NN	GG	CC	CC	CC	NN	CC	NN	NN	NN	NN	NN	GG	NN	GG	NN	NN	GG	NN	CC	CC	GG	NN	NN	NN	GC	NN	NN	GG	CC	CC	NN
3372885_27_C_T	TGCAGACTCCAGGGAAACCAGTTTCTGCGGATCCACTTCTTCAGTTTCCGTTGAAGAAGCAAAGGCTAA	Chr01	49885678	minus	C	T	0.552486	0.535912	0.0165746	0.447514	27	0.3891	100	0.265	NN	TT	NN	CC	NN	CC	CC	CC	CC	TT	NN	CC	CC	CC	NN	NN	CC	CC	NN	CC	TT	CC	CT	NN	NN	CC	CC	NN	CC	TT	CC	NN	TT	TT	CC
3372888_65_A_T	TGCAGCCATGACAATGCGGCCAATTCTAGCACTACCTGCAAAAAGCGGGTTGATTATGCATGGAAACTT	Chr02	43937450	plus	A	T	0.950276	0.922652	0.0276243	0.0497238	65	0.452102	100	0.346	AA	TT	AA	TT	AA	TT	TT	TT	AT	AA	TT	TT	TT	AA	NN	AA	AA	AA	TT	AA	NN	TT	AA	AA	AA	AA	AA	AA	TT	AA	AT	AA	AA	TT	AA
3372894_12_T_A	TGCAGAATGAATTGCACAATGATAAAAGCAAACAGGAGTTGTCTGAGTCTGAGATTATAAGCAATCCTG	-	-	-	T	A	0.508287	0.502762	0.00552486	0.491713	12	0.443171	100	0.332	NN	NN	NN	NN	NN	TT	TT	TT	TT	TT	NN	NN	NN	TT	NN	NN	TT	NN	AA	TT	NN	AA	TT	NN	NN	TT	AA	NN	TT	TT	AA	NN	TT	NN	NN
3372949_51_G_C	TGCAGTGTTGGAATTCCCTATAAGGAAGAAGTTCTAAGGTTCTGCGATGAAGTCCATCCACTTGCTCAG	Chr06	21424196	minus	G	C	0.734807	0.734807	0	0.265193	51	0.276104	100	0.165	NN	GG	NN	GG	NN	GG	GG	GG	GG	GG	GG	GG	GG	GG	NN	GG	GG	NN	GG	GG	NN	GG	GG	GG	CC	GG	GG	GG	GG	GG	GG	CC	GG	NN	GG
3372950_68_C_T	TGCAGTAAAAGATGTTGGAGCGAATGTTATTATGATATCACAGGTCCACTCACCATCTATTGCTGTTTC	Chr01	51872045	minus	C	T	0.635359	0.624309	0.0110497	0.364641	68	0.458677	100	0.357	NN	TT	NN	TT	TT	CC	TT	CC	CC	CC	CC	CC	TT	CC	NN	NN	CC	NN	NN	TT	NN	TT	CC	CC	NN	CC	CC	CC	CC	TT	CC	CC	CC	CC	TT
3372986_26_G_C	TGCAGCACATTTGTTTTTGTCTGTAAGATATTTTTCCAATTCAATTCTCGCGGGTCCCACACCAATAAT	Chr10	8780776	plus	G	C	0.762431	0.756906	0.00552486	0.237569	26	0.414671	100	0.293	GG	NN	NN	CC	GG	CC	CC	CC	CC	CC	NN	CC	CC	CC	GG	GG	CC	GG	NN	CC	GG	CC	NN	CC	NN	CC	CC	NN	CC	CC	CC	GG	CC	NN	CC
3372987_21_G_A	TGCAGGAAACATGATGCAGCTGGCTACTAAATCATTTGACCAAATTTCTCAAGAAAGCGTGAAGCAGCT	Chr01	7701351	plus	G	A	0.751381	0.745856	0.00552486	0.248619	21	0.285846	99.2188	0.173	NN	GG	AA	GG	NN	GG	GG	GG	GG	GG	GG	GG	GG	GG	NN	NN	GG	NN	GG	GG	NN	GG	GA	GG	NN	GG	GG	GG	GG	GG	GG	AA	GG	GG	GG
3373047_43_T_C	TGCAGTTTGGAACCCTTCCAAATATAATTAGAACAAACCAACCTCCCACCATTGGAACCAACTAAAATA	Chr07	48491069	plus	T	C	0.607735	0.59116	0.0165746	0.392265	43	0.436777	99.2188	0.323	NN	CC	NN	CC	NN	CC	TT	TT	TT	TT	CC	TT	CC	TT	NN	NN	CC	NN	TT	TT	NN	CC	TC	TT	NN	TT	CC	TT	TT	TT	TT	NN	TT	TT	TT
3373047_8_G_T	TGCAGTTTGGAACCCTTCCAAATATAATTAGAACAAACCAACCTCCCACCATTGGAACCAACTAAAATA	Chr07	48491034	plus	G	T	0.546961	0.546961	0	0.453039	8	0.356698	100	0.232	NN	NN	TT	NN	NN	NN	GG	GG	GG	GG	NN	GG	NN	GG	NN	NN	NN	NN	GG	GG	NN	NN	GG	GG	NN	GG	NN	GG	GG	GG	GG	NN	GG	GG	GG
3373049_62_C_A	TGCAGGCTTGCTGCAACCATTGGGACTCAAGTTTGGTCTGATATTTCAATGATTCCCACTCACAGATAC	Chr03	7751388	plus	C	A	0.906077	0.900552	0.00552486	0.0939227	62	0.486429	100	0.418	AA	CC	AA	CC	AA	CC	CC	CC	CC	CC	CC	CC	NN	CC	AA	AA	NN	AA	CC	CC	AA	CC	CC	NN	AA	CC	CC	NN	CC	CC	CC	AA	CC	CC	CC
3373097_14_C_T	TGCAGTCAGAATTGCTTATTTGCAGAAAAGAAAACACATGCCACTTCACAATAAAAAAAAAGGATCCGA	Chr11	46212872	minus	C	T	0.574586	0.563536	0.0110497	0.425414	14	0.452478	100	0.346	CC	NN	CT	TT	CC	NN	NN	NN	NN	CC	NN	NN	NN	TT	NN	CC	NN	CC	TT	NN	CC	NN	TT	NN	CC	NN	TT	TT	NN	NN	NN	CC	NN	TT	NN
3373127_47_G_C	TGCAGTCATGGAAAGGCTTTGTGCGACGTTGGATGAAGGCTTACACAGTGTCATATGATGCTAAGGCAC	scaffold_526	1469	minus	G	C	0.618785	0.331492	0.287293	0.381215	47	0.284439	100	0.268	GC	NN	NN	CC	NN	GC	CC	GC	CC	GC	NN	GC	CC	CC	GC	NN	CC	NN	GC	GC	NN	CC	GC	GG	NN	CC	CC	GC	CC	NN	GC	NN	CC	CC	GC
3373128_41_T_C	TGCAGTAGTAAAAAAACTGAGTGGTGTTGCCTTCTCTGCTATTTCTCTCTTGTACCTTTTCTTTATCCA	-	-	-	T	C	0.679558	0.668508	0.0110497	0.320442	41	0.499835	100	0.496	NN	CC	TT	CC	TT	NN	CC	NN	NN	CC	CC	NN	CC	NN	NN	TT	CC	TT	NN	CC	TT	NN	CC	NN	TT	CC	CC	NN	NN	NN	CC	TT	CC	NN	CC
3373139_64_T_C	TGCAGTGAGCATCACATTGAAGAAGTCAAAAACAAGAATGGGAAGCGTAGAATGTGAAATTCACTTGTG	Chr08	14832130	minus	T	C	0.519337	0.176796	0.342541	0.480663	64	0.259846	99.2188	0.394	TC	NN	TC	NN	TC	NN	TT	NN	NN	TT	NN	NN	NN	NN	TT	TC	NN	TC	NN	NN	TC	NN	TT	NN	TC	NN	TT	NN	NN	NN	NN	TC	NN	NN	NN
3373142_13_T_C	TGCAGGACCACGATAATCAATAGCGCATTTAGGGTAAAAATACGTGAAAAAAATTCTTAGTCAAAACAG	Chr07	38237062	plus	T	C	0.889503	0.839779	0.0497238	0.110497	13	0.492188	98.4375	0.444	CC	TT	CC	NN	TC	NN	NN	TT	TT	TT	TT	TT	TT	TT	CC	CC	TT	CC	TT	TT	CC	TT	CC	TT	CC	TT	TT	CC	TT	TT	NN	TC	NN	NN	TT
3373237_12_G_C	TGCAGCACCCTTGGCCAATTTTGCATTTCTGGTAGGAGAGGTTTCAAAACCCAATTCAAAAAAAAATAT	Chr08	6891695	plus	G	C	0.696133	0.674033	0.0220994	0.303867	12	0.471151	99.2188	0.381	CC	CC	CC	GG	CC	NN	NN	NN	NN	NN	NN	NN	GG	NN	CC	GG	GG	CC	GG	GG	CC	GG	GC	CC	CC	GG	GG	NN	CC	GG	NN	CC	NN	GG	NN
3373241_22_C_T	TGCAGCTTTGCAAACCTGTAGCCCGTCAGATCCCTCCTAGTAACCCCTGCATCACCTTATTCTGTTCTT	Chr11	34516799	minus	C	T	0.635359	0.629834	0.00552486	0.364641	22	0.381399	100	0.257	NN	TT	TT	TT	NN	CC	CC	NN	CC	CC	CC	CC	CC	CC	CC	NN	CC	NN	TT	CC	NN	CC	CC	CC	NN	CC	NN	CC	CC	CC	CC	NN	TT	TT	CC
3373254_63_A_G	TGCAGTTGCATGAACTGGAAGTTCAGTGCTAATTTTTCCAGAAAGTGACATTATCAAGAGTTCAAGAAA	Chr11	46046862	minus	A	G	0.895028	0.867403	0.0276243	0.104972	63	0.437624	99.2188	0.324	AA	GG	AA	AA	AG	GG	GG	GG	GG	AA	GG	GG	NN	NN	AA	AA	NN	AA	AA	NN	AA	GG	AG	AA	AA	GG	AA	AA	GG	GG	GG	AA	GG	AA	NN
3373272_55_C_G	TGCAGTGAAAAAATGTACAATTGATGATGTACTTGTGACGTCCCGGACTTGGAGGCTCCGCCATGGCTG	Chr06	26518965	minus	C	G	0.950276	0.939227	0.0110497	0.0497238	55	0.495606	99.2188	0.453	GG	NN	GG	GG	GG	CC	CC	CC	CC	CC	GG	CC	GG	CC	GG	GG	CC	GG	CC	CC	GG	CC	CC	GG	GG	CG	CC	CC	CC	CC	GG	GG	CC	NN	GG
3373283_12_T_A	TGCAGTAGCACGTGGGGTGAGCCCAGGATTGTTTTCAGCTCCATAGATTGTAAAAGTCTTTCCAGAGCC	Chr02	24351294	plus	T	A	0.839779	0.823204	0.0165746	0.160221	12	0.459791	100	0.359	TT	AA	TT	AA	TT	AA	TT	NN	TT	TT	AA	TT	AA	TT	NN	TT	AA	TT	TT	TT	TT	NN	TA	NN	TT	TT	NN	NN	TT	AA	AA	TT	TT	AA	AA
3373330_40_G_A	TGCAGCAACCATGCTGCAATCTTTATGTTGTATTTATGTGGTTTTGTTTTGGTTTTTATGTCTTTTTCT	-	-	-	G	A	0.60221	0.59116	0.0110497	0.39779	40	0.464439	100	0.367	NN	AA	NN	GG	NN	AA	AA	GG	GA	GG	AA	GG	GG	AA	NN	GG	GG	NN	GG	GG	NN	GG	GA	GG	NN	GG	GG	GG	AA	GG	AA	NN	AA	GG	GG
3373341_20_G_A	TGCAGTTGTTCAGAGAAGACGGACCACCTCCGCGCACTCCACAAAAGACGCAAAGTGAAACCAAAACGA	Chr09	10036118	plus	G	A	0.762431	0.718232	0.0441989	0.237569	20	0.313064	98.4375	0.196	AA	GG	NN	GG	AA	GG	GG	GG	GG	GG	GA	GG	GG	GA	NN	AA	GG	NN	GG	GG	NN	GG	GG	GG	NN	GG	GG	GG	GG	GG	GG	NN	GG	GA	GG
3373349_5_T_G	TGCAGTTGACAAAAGTGGGAAAAGTACTAGAAATAAGATAGATAAGAGGCATTCACACATAGCCCCCAT	Chr08	9132909	minus	T	G	0.701657	0.701657	0	0.298343	5	0.265361	100	0.157	TT	GG	TT	TT	TT	NN	NN	NN	NN	NN	GG	NN	TT	GG	TT	TT	NN	TT	TT	NN	TT	TT	GG	NN	TT	NN	TT	TT	GG	NN	NN	TT	GG	TT	NN
3373375_22_T_A	TGCAGAATATACACTCAAAAAATTTATATCCCATTACAGATCGGAAGAGCGGTTCAGCAGGAATGCCGA	-	-	-	T	A	0.756906	0.734807	0.0220994	0.243094	22	0.499334	98.4375	0.489	TT	AA	TT	TT	TT	AA	AA	AA	TA	AA	NN	AA	NN	AA	NN	TT	AA	TT	AA	NN	TT	NN	AA	AA	TT	NN	NN	NN	NN	AA	AA	TT	AA	NN	NN
3373381_25_C_T	TGCAGGAAGTCATTGACTTGAGTTACTAGCTAAAAGAGTCCATATATTTTTAGTTTACAGATCGGAAGA	Chr07	45051367	minus	C	T	0.895028	0.861878	0.0331492	0.104972	25	0.491693	99.2188	0.438	TT	CC	TT	CC	TT	CC	CC	CC	CC	CC	CC	CC	CC	CC	TT	TT	CC	TT	CC	CC	TT	NN	CT	NN	TT	CC	CC	CC	NN	CC	NN	TT	CC	TT	CC
3373449_63_A_G	TGCAGCTTCATGCACAACAACTGCATCAGATACTACTTCCAGTACGTCCTCAACCAGCAAAGAATAGGT	Chr08	7821646	minus	A	G	0.723757	0.668508	0.0552486	0.276243	63	0.350213	98.4375	0.229	GG	AA	GG	GG	GG	AA	AA	NN	AA	NN	AA	NN	GG	AA	GG	GG	NN	GG	GG	NN	GG	NN	AA	NN	GG	NN	GG	GG	NN	NN	AG	GG	NN	GG	NN
3373457_45_C_G	TGCAGAGGGGCTAGTTGCAGGGGGAAAGTAAGTTTTTCAATAATCCTCTAATGTCATTTATACACTTCT	-	-	-	C	G	0.79558	0.78453	0.0110497	0.20442	45	0.493731	100	0.444	GG	CC	GG	CC	CG	CC	CC	NN	CC	NN	NN	GG	NN	CC	CC	GG	NN	GG	CC	NN	GG	CC	CC	NN	GG	CC	NN	CC	NN	CC	NN	GG	CC	NN	CC
3373503_42_C_T	TGCAGTTTTGACATCATCCTGCAATGAGTAAAGATAATAACTCGACAATCAAAAAATGCACTTAGCCCC	Chr02	41645301	plus	C	T	0.740331	0.734807	0.00552486	0.259669	42	0.499276	100	0.481	CC	TT	CC	NN	CC	TT	TT	TT	TT	TT	NN	TT	NN	TT	CC	CC	TT	CC	NN	TT	CC	NN	TT	NN	CC	TT	TT	NN	TT	TT	TT	NN	TT	NN	TT
3373506_12_G_T	TGCAGCATTTGGGATTATTGAATAACTATTGGCATCTTTTGTTTATTCCAGACAAGGTCACCTAGTAAA	-	-	-	G	T	0.546961	0.535912	0.0110497	0.453039	12	0.488318	100	0.424	NN	GG	NN	GG	NN	GG	GG	TT	GG	GT	NN	GG	GG	GG	NN	NN	TT	NN	NN	GG	TT	GG	TT	NN	NN	TT	GG	NN	GG	GG	GG	NN	GG	TT	TT
3373510_45_G_A	TGCAGTGTTCCAACATTTCCATATTCCTTTTACAGATATTGTTATGATTTGGATGCAGGCCAACTTTTT	Chr04	2577796	plus	G	A	0.502762	0.502762	0	0.497238	45	0.417341	100	0.297	AA	NN	GG	AA	GG	NN	NN	NN	NN	NN	NN	NN	AA	NN	AA	GG	NN	GG	NN	GG	GG	GG	NN	NN	NN	NN	NN	AA	NN	NN	NN	GG	NN	NN	NN
3373539_16_C_T	TGCAGAAAAAGAGCCTCTATAATTTCATGAGGTAGTGAAAGATGCAAGATAATGCATACTGAGAACGTA	Chr11	18527219	minus	C	T	0.734807	0.734807	0	0.265193	16	0.255526	100	0.15	NN	CC	TT	CC	NN	CC	CC	CC	CC	CC	CC	CC	CC	CC	CC	NN	CC	NN	CC	CC	NN	CC	CC	CC	TT	CC	NN	CC	CC	CC	CC	NN	CC	CC	CC
3373544_13_C_G	TGCAGAAGTTGCCCAACGGATATTGCTTGAGGTAACAACTATTCTTACAGATCGGAAGAGCGGTTCAGC	Chr06	31381806	plus	C	G	0.823204	0.78453	0.038674	0.176796	13	0.498806	100	0.493	CC	GG	CC	GG	CC	NN	GG	GG	GG	GG	GG	NN	GG	NN	CC	CC	GG	CC	GG	NN	CC	GG	GG	GG	CC	GG	NN	GG	NN	NN	NN	CC	GG	GG	GG
3373551_11_A_G	TGCAGCCAGGTACCATGTGATGTCAACGGCTTTCTGCGACATAATTATGCAGAAAATTATGCATGAAAT	Chr11	35275544	minus	A	G	0.519337	0.513812	0.00552486	0.480663	11	0.422476	99.2188	0.303	AA	GG	AA	GG	AA	NN	NN	NN	NN	NN	NN	NN	NN	NN	NN	AA	NN	AA	GG	NN	AA	NN	NN	NN	AA	NN	GG	NN	NN	NN	NN	AA	GG	GG	NN
3373553_62_C_T	TGCAGATCGGTTGTTTTAGTATTTTTCTCGTTGCATTTTGTAGCATAGTAGACCTTTGCTTGCATTCGC	Chr07	38236990	minus	C	T	0.690608	0.690608	0	0.309392	62	0.416768	100	0.296	NN	CC	NN	TT	NN	TT	TT	NN	CC	CC	CC	CC	CC	CC	TT	NN	CC	NN	CC	CC	TT	CC	TT	CC	NN	CC	CC	NN	CC	CC	TT	NN	TT	TT	CC
3373575_6_G_A	TGCAGGGAGGTGCACGGGAGCTTCATGATGATCAATATCTAGAAAGTTTATCAATGCTTGGTGGAGCCA	Chr08	9818712	plus	G	A	0.773481	0.756906	0.0165746	0.226519	6	0.47199	100	0.382	GG	NN	GG	GG	GG	AA	AA	NN	NN	AA	NN	AA	GG	NN	NN	GG	AA	GG	GG	AA	GG	GG	AA	AA	GG	AA	GG	NN	NN	AA	AA	GG	NN	NN	AA
3373579_46_A_C	TGCAGCATCCCACTTATTTGAGATAACATGGTTAGCCATTATCTATAATTTCAACCACTTTAGCATTGT	Chr03	30179873	minus	A	C	0.574586	0.574586	0	0.425414	46	0.286243	100	0.173	AA	NN	AA	NN	AA	AA	NN	NN	AA	CC	CC	AA	NN	CC	AA	AA	AA	AA	NN	NN	AA	AA	NN	NN	AA	NN	NN	NN	NN	AA	NN	AA	CC	NN	NN
3373593_25_C_G	TGCAGAATATCCCTAAGAAACTCTTCGTCGAAGGGGTTCGTCTGGCACAAGCATTCGTTCAACACGTCG	Chr05	40301404	minus	C	G	0.574586	0.558011	0.0165746	0.425414	25	0.26655	100	0.159	NN	CC	NN	CC	NN	CC	CC	GG	CC	CC	CC	CC	CC	CC	NN	CC	CC	NN	CC	GG	NN	CC	CC	CC	NN	CC	CC	CC	CC	CC	GG	NN	CC	CC	CC
3373632_38_A_T	TGCAGCAACTCCTACTTCCATTCCATTCACATCATTTGATGACAATGCCTTCTTCTGAACAAAAGGGTA	Chr07	39226993	minus	A	T	0.618785	0.60221	0.0165746	0.381215	38	0.466119	100	0.371	AA	NN	AA	TT	AT	NN	NN	NN	TT	NN	TT	NN	NN	TT	AA	AA	NN	AA	NN	NN	AA	TT	AT	NN	AA	NN	TT	AA	NN	NN	TT	AA	TT	TT	NN
3373639_20_T_G	TGCAGAGAGCAATAATAAAATATAAGAATAATTATTATATAAAAAGAGCAGAAAGAGTTTTACAGATCG	Chr03	222750	minus	T	G	0.574586	0.569061	0.00552486	0.425414	20	0.414479	99.2188	0.293	TT	NN	TT	TT	TT	NN	NN	NN	NN	TT	NN	NN	GG	NN	TT	TT	NN	TT	NN	NN	TT	TT	NN	NN	TT	NN	NN	NN	NN	NN	TT	NN	GG	GG	NN
3373642_17_T_C	TGCAGTGCTGGATCCTTTGTTATGTACTTCTGGTACTCATGAACAGTTGTTGCTCCAATGCACTGCACA	Chr10	2426569	plus	T	C	0.530387	0.524862	0.00552486	0.469613	17	0.433485	100	0.318	TT	CC	TT	NN	TT	NN	NN	TT	NN	NN	NN	NN	NN	TT	TT	TT	NN	TT	NN	NN	TT	NN	CC	NN	TT	NN	NN	NN	CC	CC	NN	TT	CC	NN	NN
3373683_6_T_A	TGCAGTTCTTCTTTTTTGTTGCATTTCATTCTCTTACAGATCGGAAGAGCGGTTCAGCAGGAATGCCGA	-	-	-	T	A	0.944751	0.922652	0.0220994	0.0552486	6	0.273588	100	0.164	AA	AA	AA	TT	NN	AA	AA	AA	AA	AA	AA	AA	AA	AA	AA	NN	TT	AA	TT	AA	AA	AA	TA	TT	AA	AA	TT	AA	AA	AA	TT	AA	AA	TT	AA
3373713_5_T_C	TGCAGTCCATTTTTTTATATGAAATAACAAAAATGTCCTTACAGATCGGAAGAGCGGTTCAGCAGGAAT	-	-	-	T	C	0.707182	0.696133	0.0110497	0.292818	5	0.26355	99.2188	0.156	NN	TT	CC	TT	NN	TT	TT	TT	TT	TT	TT	TT	TT	TT	NN	NN	TT	CC	TT	TC	NN	TT	TT	TT	NN	TT	TT	NN	TT	TT	TT	NN	TT	CC	TT
3373730_5_C_T	TGCAGCCAGAGATACAAGAAGAAATATATAATAAGCTCGCAAAAAGATAAGTTGGACACTTACAGATCG	Chr07	50158669	minus	C	T	0.59116	0.58011	0.0110497	0.40884	5	0.498734	99.2188	0.477	NN	TT	NN	CC	NN	TT	TT	TT	NN	TT	TT	CC	CC	CC	NN	NN	TT	NN	CC	TT	NN	CC	CT	TT	NN	TT	TT	TT	TT	TT	TT	NN	TT	CC	TT
3373740_37_C_T	TGCAGAGTACTGTTGATTTAGTTCAGAATGCCTTGAACTTAGATGATGTTATCTCTAGTACTGTTCATC	Chr09	13417754	minus	C	T	0.508287	0.502762	0.00552486	0.491713	37	0.473889	99.2188	0.386	NN	CC	NN	TT	NN	CC	NN	CC	NN	CC	NN	TT	TT	NN	NN	NN	CC	NN	CC	CC	NN	TT	CC	NN	NN	CC	CC	TT	CC	CC	CC	NN	NN	CC	CC
3373744_65_T_A	TGCAGGAGTTCATGATGACAATTTTCTGGCAAGATTCATTCTGTAATGTATAACATCTTCAATTCTTGG	Chr04	1486449	plus	T	A	0.729282	0.723757	0.00552486	0.270718	65	0.460686	100	0.36	NN	TT	TT	AA	NN	AA	AA	NN	AA	AA	TT	TT	NN	TT	NN	TT	AA	TT	AA	TT	TT	AA	TA	NN	TT	TT	AA	NN	NN	TT	NN	TT	NN	AA	AA
3373806_28_A_C	TGCAGGGGCTCCCTTTCCATCCAATTTCAGAGAAGTTGTCAAGACAATTTTCAAGCGATTATTCCGTGT	Chr09	33642616	minus	A	C	0.740331	0.740331	0	0.259669	28	0.294052	100	0.179	NN	AA	NN	AA	CC	AA	AA	NN	NN	AA	AA	AA	AA	AA	CC	NN	AA	NN	AA	AA	AA	AA	AA	AA	CC	AA	AA	AA	AA	AA	AA	CC	AA	NN	AA
3373849_15_G_A	TGCAGATCATAACTAGAATGGAAATCTTCTTAGAAAACAATCTTATTCACAACAGCAGAACAAAATCTT	Chr04	1122131	minus	G	A	0.729282	0.723757	0.00552486	0.270718	15	0.472394	100	0.383	NN	AA	GG	GG	GG	GA	GG	NN	NN	GG	AA	GG	NN	AA	NN	GG	AA	GG	AA	AA	GG	AA	AA	NN	GG	NN	AA	NN	AA	AA	AA	GG	NN	AA	AA
3373860_67_C_A	TGCAGCTAACACTGATTATTTCATCTAAAGACGTGTCCGGATAATAAGATAGCCATGTTTCAGGGCTCA	Chr06	27067289	plus	C	A	0.535912	0.535912	0	0.464088	67	0.232118	100	0.134	CC	AA	CC	NN	CC	NN	AA	NN	NN	NN	NN	NN	NN	NN	CC	NN	NN	CC	NN	CC	CC	NN	NN	NN	CC	NN	AA	NN	NN	CC	NN	CC	NN	NN	NN
3373872_43_C_T	TGCAGTCACATTCTGTATTAGAAGGCACCAATGCTGTCTTATGCATTTTTGCTGCATAATTGATGCAGA	Chr10	3928024	plus	C	T	0.734807	0.734807	0	0.265193	43	0.491831	100	0.436	TT	NN	TT	NN	TT	CC	NN	NN	NN	CC	CC	CC	CC	CC	TT	TT	NN	TT	NN	CC	TT	NN	CC	CC	TT	NN	CC	CC	CC	NN	NN	TT	CC	NN	CC
3373887_58_C_G	TGCAGCTTGTCCAGCACTAAAAGCACTCAAGCTTGGAGATGCCTGCCCAAGAGACCTACGATTGGAAAT	Chr03	30157833	minus	C	G	0.629834	0.624309	0.00552486	0.370166	58	0.441444	100	0.329	NN	CC	NN	CC	NN	GG	CC	CC	GG	GG	GG	GG	CC	GG	NN	NN	GG	NN	CC	CC	NN	GG	CC	CC	NN	CC	CC	CC	CC	GG	CC	NN	GG	CC	CC
3373899_37_T_G	TGCAGAAATTGGTATTTCCAAATGTTTGGTTTATAGTTTGCAGATCTACGTGATAAAATTTGAGAAGAG	Chr11	1036986	plus	T	G	0.712707	0.707182	0.00552486	0.287293	37	0.307674	100	0.19	TT	NN	TT	NN	TT	TT	GG	NN	NN	NN	NN	TT	TT	NN	NN	TT	NN	TT	TT	NN	TT	GG	TG	NN	TT	NN	NN	GG	NN	TT	NN	TT	TT	NN	NN
3373907_17_T_A	TGCAGAACATTGAGGATTCCACGGAAGCATTAGAAGCAGATTTGAAGAATAAAACACACCTTGTGGAGC	Chr10	828039	plus	T	A	0.657459	0.657459	0	0.342541	17	0.368618	100	0.244	TT	TT	TT	NN	TT	AA	NN	NN	NN	AA	NN	NN	TT	NN	TT	TT	NN	TT	AA	TT	TT	TT	AA	NN	TT	TT	TT	AA	AA	NN	AA	TT	NN	TT	NN
3373913_15_T_C	TGCAGTTGCATGCACTGGAAGTTCAGTGCTAATTTTTCCAGAAAGTGAAATTATCATGAGTTCAAGAAA	Chr11	46082471	minus	T	C	0.58011	0.58011	0	0.41989	15	0.496327	100	0.457	CC	NN	CC	TT	CC	NN	NN	NN	NN	CC	NN	NN	TT	NN	TT	CC	TT	CC	TT	TT	CC	NN	TT	TT	NN	NN	TT	TT	TT	NN	NN	CC	NN	TT	TT
3373923_20_A_G	TGCAGATGACTTATCCAATGAATCAACATAAAAGAAAGTTTACAGATCGGAAGAGCGGTTCAGCAGGAA	Chr10	3321117	plus	A	G	0.751381	0.740331	0.0110497	0.248619	20	0.382137	100	0.257	AA	GG	AA	AA	AA	GG	AA	GG	AA	NN	GG	NN	NN	GG	AA	AA	NN	AA	AA	AA	AA	AA	AG	NN	AA	NN	NN	NN	AA	GG	NN	AA	AA	AA	NN
3373931_68_A_T	TGCAGCTAGAATATCATCGCATAAAGAATTTGGAGAATATTTTACATCGGCTTATTGCAGTTTCCGCCA	Chr09	29230896	minus	A	T	0.58011	0.574586	0.00552486	0.41989	68	0.264853	100	0.157	NN	AA	NN	TT	NN	AA	AA	NN	TT	NN	AA	AA	AA	TT	NN	NN	AA	NN	TT	AA	NN	TT	AT	AA	NN	TT	AA	AA	AA	AA	AA	NN	AA	AA	AA
3373958_51_C_T	TGCAGGCATGGTAAGCATACATGGTAAAAACCTTTTGGATGATTTTTTTTTCTCTCACAATGACTTACA	Chr01	7906028	plus	C	T	0.569061	0.569061	0	0.430939	51	0.448676	100	0.34	CC	TT	CC	NN	CC	TT	TT	NN	NN	TT	NN	NN	TT	TT	CC	CC	TT	CC	TT	NN	CC	NN	TT	NN	CC	TT	NN	NN	NN	NN	NN	CC	NN	NN	TT
3373981_19_C_T	TGCAGGTTTTGAAAATATCCTGTGCCTAAAGGAATCTTTACAGATCGGAAGAGCGGTTCAGCAGGAATG	-	-	-	C	T	0.751381	0.740331	0.0110497	0.248619	19	0.494593	100	0.449	TT	CC	TT	CC	TT	CC	CC	CC	NN	CC	CC	CC	CC	CC	NN	TT	CC	TT	NN	CC	TT	NN	CC	NN	TT	CC	NN	NN	CC	CC	CC	TT	CC	CC	CC
3373983_8_T_C	TGCAGTTTTCAAATTTGGAATCTCAACTTTTTCATCACTGTTCCCTTGGAATACTTCCTCTAGCATACA	Chr10	3729055	plus	T	C	0.674033	0.662983	0.0110497	0.325967	8	0.499328	100	0.484	CC	TT	CC	NN	CC	TT	NN	TT	TT	TT	NN	TT	TT	NN	CC	CC	NN	CC	TT	NN	CC	NN	NN	TT	CC	NN	TT	TT	NN	TT	NN	CC	TT	TT	NN
3374005_48_C_G	TGCAGAATATAAGAACATTGAAAGGTTTTGATGATGGAAACTCTTACACTAATCTCTTGTGGTGGATTC	Chr08	2747173	plus	C	G	0.823204	0.823204	0	0.176796	48	0.481059	100	0.403	GG	GG	GG	CC	GG	CC	CC	GG	CC	GG	CC	CC	CC	CC	NN	NN	GG	GG	CC	CC	NN	CC	CC	CC	GG	GG	NN	GG	CC	CC	CC	NN	CC	NN	CC
3374053_40_C_T	TGCAGCTGTGTCCCTGCTGCACTATTTGCTGGTTTCTGCGCTTATCGAAGTGGACTTTCATCATCTGTG	Chr11	48353290	minus	C	T	0.569061	0.552486	0.0165746	0.430939	40	0.49656	99.2188	0.461	NN	TT	NN	TT	NN	NN	TT	TT	TT	TT	CC	CC	TT	TT	NN	NN	CC	NN	CC	TT	NN	TT	CC	CC	NN	TT	TT	CC	TT	CC	CC	NN	NN	NN	CC
3374056_31_A_C	TGCAGTTCACTCAATGTTAGGTTTCAGACCTAAGAATATTGCACAAACAACCAGCCAAGGGAAGCTTAC	Chr11	48885	minus	A	C	0.607735	0.60221	0.00552486	0.392265	31	0.392479	100	0.268	NN	CC	NN	CC	CC	NN	AA	AA	AA	AA	CC	AA	AA	AA	AA	NN	AA	NN	AA	AA	NN	AA	AC	AA	NN	AA	AA	CC	AA	AA	AA	NN	AA	AA	AA
3374078_67_G_A	TGCAGAATGTTGAGAATTCCCTGGATGCATTAGAAGCAGATTTGCAGAATAAAACACACCTTGTGGCGC	Chr11	48022995	plus	G	A	0.530387	0.530387	0	0.469613	67	0.437283	100	0.323	GG	NN	GG	NN	GG	AA	NN	NN	NN	AA	NN	NN	AA	NN	GG	GG	NN	GG	NN	AA	GG	NN	NN	NN	GG	NN	AA	NN	AA	NN	NN	GG	NN	NN	NN
3374089_48_C_A	TGCAGTAGTTTCATTGTTTTGACAGTTGGATTGAGCTTTTAGGTGTCACGGTTTACAGATCGGAAGAGC	Chr05	3269998	plus	C	A	0.502762	0.502762	0	0.497238	48	0.330395	100	0.209	AA	NN	AA	NN	AA	NN	NN	NN	CC	NN	NN	NN	AA	CC	AA	AA	NN	AA	CC	NN	AA	NN	NN	CC	AA	NN	NN	CC	NN	CC	NN	CC	CC	NN	NN
3374101_46_G_A	TGCAGTCCAAATCACTCTCCACATTTAGACTCCCCACATCTCATTTGCTAAAGCCGACGCATTACATAA	Chr09	33207310	plus	G	A	0.60221	0.59116	0.0110497	0.39779	46	0.454002	100	0.349	AA	NN	AA	NN	GG	GG	NN	NN	NN	GG	NN	GG	NN	NN	GG	NN	NN	NN	NN	NN	AA	GG	GG	GG	GG	NN	GG	GG	GG	NN	GG	GG	NN	GG	NN
3374112_48_C_T	TGCAGAAATACTTGGAAAAGGGGGTGAAAGTAGAGAAGTACTACATTTCTTTTGTTGTAAACTTACAGA	Chr07	46088844	plus	C	T	0.861878	0.81768	0.0441989	0.138122	48	0.477646	97.6562	0.397	TT	TT	TT	TT	TT	CC	CC	CC	NN	CC	CC	CC	CC	NN	CT	CT	TT	TT	TT	CC	TT	NN	TT	NN	TT	CC	NN	NN	CC	CC	CC	TT	NN	NN	TT
3374150_53_T_A	TGCAGATTCTCCTCCTTGATCAAAATTTTGACTTTAGCTTGTAAAAGTACAGATTGGAGATGAGAAACC	-	-	-	T	A	0.508287	0.508287	0	0.491713	53	0.488422	100	0.424	NN	AA	NN	AA	NN	NN	AA	AA	AA	TT	NN	TT	TT	AA	NN	NN	AA	NN	AA	NN	NN	AA	NN	TT	NN	AA	TT	TT	NN	AA	AA	NN	TT	AA	NN
3374158_38_A_C	TGCAGGAATATCAACATCAACTCGATAAAAGCCTTCTGATCCATCTTGTATCCCAGCTTTTGCTTGTTT	Chr02	37848174	minus	A	C	0.635359	0.624309	0.0110497	0.364641	38	0.495274	100	0.452	NN	CC	NN	CC	NN	AA	AA	NN	CC	AA	AA	AA	CC	CC	CC	NN	AA	NN	AA	AA	NN	CC	AC	AA	NN	AA	AA	CC	AA	AA	AA	CC	CC	CC	AA
3374162_45_A_C	TGCAGGAAGAAACTGCCGTCTTTTCTTGAACCATTTGGGCTCAAGACAGCCCATTACAGAATGGGTTTG	Chr10	41158009	minus	A	C	0.723757	0.723757	0	0.276243	45	0.49158	100	0.435	CC	AA	CC	NN	CC	NN	AA	AA	AA	AA	AA	AA	NN	AA	NN	CC	AA	CC	AA	AA	CC	AA	AA	NN	CC	AA	AA	NN	AA	AA	AA	NN	NN	AA	AA
3374171_21_G_A	TGCAGGTTTTATAAATCCCTTGTGCCTAAAGGCATCTTTACAGATCGGAAGAGCGGTTCAGCAGGAATG	Chr10	16898729	minus	G	A	0.679558	0.674033	0.00552486	0.320442	21	0.486747	100	0.419	GG	AA	GG	NN	GG	NN	AA	AA	NN	AA	AA	NN	NN	NN	GG	GG	NN	GG	NN	AA	GG	NN	AA	NN	GG	NN	AA	AA	AA	AA	NN	GG	AA	NN	AA
3374216_37_T_C	TGCAGTAAAACTGCACATTTTATTTCATGATTTTCGCTGAACATCTGGAGTATTCTTCATTTTGCTTAG	Chr02	25572833	minus	T	C	0.762431	0.762431	0	0.237569	37	0.496219	100	0.457	TT	CC	TT	CC	TT	CC	CC	CC	NN	CC	CC	CC	CC	CC	NN	TT	CC	TT	NN	CC	TT	NN	CC	NN	TT	CC	NN	NN	CC	CC	CC	TT	CC	CC	CC
3374234_64_G_A	TGCAGAAATGGAGTTAGATATGGTTTCAGCCATTGATAAAAGTAGTGGCTCTTGCTTCATCTCAGAAGA	Chr03	36273357	minus	G	A	0.723757	0.718232	0.00552486	0.276243	64	0.498922	100	0.477	AA	GG	AA	GG	AA	NN	GG	GG	NN	GG	GG	NN	NN	NN	NN	AA	GG	AA	GG	GG	AA	NN	GG	NN	AA	GG	GG	NN	NN	NN	GG	AA	GG	NN	GG
3374252_22_A_T	TGCAGCAAAAGACTGCTGCCTCATACACCTTCGCACACCAGAAAACCACACCAGCATCCACACCCATGA	Chr04	41946474	plus	A	T	0.657459	0.657459	0	0.342541	22	0.368618	100	0.244	NN	AA	NN	AA	NN	AA	AA	AA	NN	AA	AA	TT	TT	AA	TT	NN	AA	NN	AA	TT	NN	AA	AA	TT	NN	AA	AA	NN	AA	AA	AA	NN	NN	AA	AA
3374264_61_A_G	TGCAGCTTCGTAATGGATAGATCTCCATCAAGGTTGAGCTCTCCTATATTTTGAATACCCAACTCCCTG	-	-	-	A	G	0.585635	0.508287	0.0773481	0.414365	61	0.451228	100	0.358	AA	GG	AA	NN	AA	NN	NN	NN	GG	AA	GG	GG	GG	GG	AA	AA	NN	NN	NN	GG	AA	GG	NN	GG	AA	GG	GG	NN	NN	NN	NN	NN	AG	AG	NN
3374265_33_G_C	TGCAGCAGAAAAGACATATACCTTCCTGCACCCGTTACTTCCGCCAACATACTAACCAGCCTTCCTTAC	Chr10	3927951	minus	G	C	0.729282	0.729282	0	0.270718	33	0.499885	100	0.492	CC	NN	CC	NN	CC	CC	NN	NN	NN	GG	GG	GG	GG	GG	CC	CC	NN	CC	NN	GG	CC	NN	GG	GG	CC	NN	GG	GG	GG	NN	NN	CC	GG	NN	GG
3374288_59_C_A	TGCAGTTGCTACATTTTTTCCTAAATATTTTGAAAGTATCTTCTCAGTTTTCATACACTCTAAACGGTG	Chr02	4320479	plus	C	A	0.546961	0.546961	0	0.453039	59	0.468115	100	0.374	CC	NN	CC	NN	CC	NN	NN	NN	AA	NN	NN	NN	AA	NN	CC	CC	NN	CC	NN	AA	CC	NN	NN	NN	CC	NN	AA	AA	NN	NN	AA	CC	NN	NN	NN
3374304_9_T_C	TGCAGGTCGTTACATTGTACTAGCTGGGCTGAAAGGGTTTACAGATCGGAAGAGCGGTTCAGCAGGAAT	Chr09	13284176	minus	T	C	0.701657	0.513812	0.187845	0.298343	9	0.430405	98.4375	0.37	CC	NN	CC	TT	CC	NN	TC	NN	TC	NN	TC	TT	TT	TC	CC	CC	NN	CC	NN	TT	CC	TC	NN	TC	CC	NN	NN	TC	NN	NN	NN	CC	TC	NN	NN
3374379_21_G_A	TGCAGATGGAACTGGCAATGTGAATTGGAAAGGTGTGGCATACTACAACAGGTTGATCGATTACTTACT	Chr04	43326961	minus	G	A	0.646409	0.635359	0.0110497	0.353591	21	0.325955	99.2188	0.205	NN	GG	NN	GG	NN	AA	GG	AA	GG	GG	GA	GG	GG	GG	NN	NN	GG	NN	GG	AA	NN	GG	GG	GG	NN	GG	AA	GA	GG	GG	GG	NN	GG	GG	AA
3374390_12_G_A	TGCAGACACATGGCCTTCATCTCTCAAGTTGAAGCCAAATTAGTTGATGAAGCTTTTACAGATCGGAAG	Chr05	19551077	plus	G	A	0.679558	0.679558	0	0.320442	12	0.459515	100	0.358	AA	NN	GG	GG	AA	NN	NN	NN	NN	GG	GG	GG	NN	NN	NN	AA	GG	AA	AA	NN	NN	GG	GG	GG	AA	NN	GG	NN	GG	NN	GG	AA	NN	GG	NN
3374401_54_T_C	TGCAGTTTCCTCCTCGCTTTTCATCGGGAAATCTTCGTATGGAAGGTTCGTCTTTCTCTTTCAATCCTA	Chr07	545762	minus	T	C	0.662983	0.640884	0.0220994	0.337017	54	0.475972	99.2188	0.392	TT	CC	TT	NN	TT	TC	CC	NN	NN	CC	CC	NN	CC	NN	TT	TT	NN	TT	CC	TC	TT	NN	NN	CC	TT	CC	NN	CC	NN	NN	NN	TT	NN	TT	CC
3374405_41_A_T	TGCAGTCACTGAACATGAATTGAAAATATTAGTAAGTCTTCATGGTTCACTTAGGTGATGTGAATTTTG	Chr02	4868851	plus	A	T	0.845304	0.823204	0.0220994	0.154696	41	0.476398	100	0.392	TT	AA	TT	AA	TT	AA	AA	AA	AA	AA	AA	AA	NN	AA	NN	TT	AA	TT	AA	NN	TT	AA	AA	AA	TT	AA	NN	AA	AA	AA	NN	TT	AA	AA	AA
3374410_26_C_T	TGCAGGTTCTTGCATACCTTTTTTTTCTCTATAATTTACAGATCGGAAGAGCGGTTCAGCAGGAATGCC	-	-	-	C	T	0.712707	0.701657	0.0110497	0.287293	26	0.493119	100	0.442	CC	TT	CC	NN	CC	TT	TT	TT	CT	NN	NN	NN	TT	NN	NN	CC	TT	CC	NN	TT	TT	NN	TT	NN	CC	TT	TT	NN	TT	TT	NN	CC	NN	TT	TT
3374413_15_A_C	TGCAGAACTTGCAGGAGATCCAAATAAGAAAGAATGGATCCTGAGACTGTTATTGAATGAATGAAGATA	Chr07	3630827	plus	A	C	0.524862	0.519337	0.00552486	0.475138	15	0.491967	100	0.437	CC	NN	CC	NN	CC	NN	NN	AA	NN	AA	NN	AA	AA	NN	CC	CC	NN	CC	NN	NN	NN	NN	NN	AA	CC	NN	AA	NN	AA	NN	NN	NN	AA	NN	NN
3374413_16_G_A	TGCAGAACTTGCAGGAGATCCAAATAAGAAAGAATGGATCCTGAGACTGTTATTGAATGAATGAAGATA	Chr07	3630828	plus	G	A	0.508287	0.502762	0.00552486	0.491713	16	0.486649	100	0.418	NN	AA	NN	NN	NN	NN	NN	GG	AA	GG	NN	GG	GG	NN	NN	NN	NN	NN	NN	NN	NN	NN	AA	GG	NN	AA	GG	NN	GG	AA	NN	AA	GG	AA	NN
3374434_48_A_G	TGCAGAGTTTGGCAAGAAAATTATTAGCCATTGACAAAGAAGGAAATGAAAAAGTTTCTAATAGTAAAA	Chr04	1486339	minus	A	G	0.729282	0.729282	0	0.270718	48	0.477502	100	0.394	AA	AA	GG	NN	AA	NN	NN	NN	NN	NN	AA	AA	AA	AA	AA	GG	NN	GG	NN	GG	GG	NN	AA	AA	GG	AA	NN	AA	AA	AA	AA	GG	AA	NN	NN
3374441_22_T_G	TGCAGTCAATAAAAAATGCAAGTAAAAATAATGAAAAAAAATATTTTACAGATCGGAAGAGCGGTTCAG	-	-	-	T	G	0.944751	0.917127	0.0276243	0.0552486	22	0.456824	98.4375	0.354	GG	TT	GG	TT	GG	TT	TT	TT	TT	TT	TT	TT	TT	TT	TT	GG	TG	GG	TT	TT	GG	TT	TT	TT	GG	NN	TT	TT	TT	TT	TT	TT	TT	TT	NN
3374473_23_T_A	TGCAGAACATACCAAAAAGATAATATATTCTGATTACAGATCGGAAGAGCGGTTCAGCAGGAATGCCGA	-	-	-	T	A	0.558011	0.558011	0	0.441989	23	0.452897	100	0.347	TT	NN	TT	NN	TT	AA	AA	AA	AA	NN	NN	AA	NN	AA	TT	TT	NN	TT	NN	NN	TT	NN	NN	AA	TT	NN	NN	AA	AA	NN	NN	TT	AA	NN	NN
3374479_5_A_G	TGCAGATAGCAAAAAATACTTGAAGAGTGCAACAACTGTTGTAAGCAAATATACTCAAAAGGCATGACA	Chr02	37885919	minus	A	G	0.718232	0.707182	0.0110497	0.281768	5	0.499408	99.2188	0.485	GG	NN	GG	AA	GG	AA	AA	AA	NN	AA	AA	AA	NN	NN	NN	GG	AA	GG	AA	AA	GG	NN	AA	AA	GG	AA	AA	NN	AA	AA	AA	NN	NN	NN	AA
3374492_10_T_C	TGCAGTTGCTTCTATAACAACAGCACCGTTTGTCATGTCACCAACATGTAAATCTCACTCATTCTCTAT	Chr05	16837498	minus	T	C	0.81768	0.801105	0.0165746	0.18232	10	0.494659	100	0.449	CC	NN	CC	TT	CC	TT	NN	NN	NN	TT	TT	TT	TT	NN	NN	CC	TT	CC	CC	NN	CC	TT	TT	TT	CC	TT	TT	TT	TT	NN	TT	CC	NN	TT	NN
3374537_64_G_C	TGCAGATACCCCAAAATTCGTGATGCAGCAACAGCCAAAATTGTAGTCAGCTGTTTTAGATTGTGATCT	Chr10	41886606	plus	G	C	0.569061	0.546961	0.0220994	0.430939	64	0.495428	100	0.456	NN	NN	NN	GG	NN	GG	GG	GG	CC	CC	GG	GG	CC	CC	CC	NN	NN	NN	NN	GG	NN	GG	GC	CC	NN	CC	NN	NN	GG	GG	GG	CC	CC	NN	CC
3374553_62_C_A	TGCAGTCAAATGCTCTACCACTGAGCTATGGACCCGTTTTGTTTATACATTTGCCAAATTTTCTTCAAA	Chr02	46266883	plus	C	A	0.530387	0.530387	0	0.469613	62	0.429688	100	0.312	CC	NN	CC	AA	CC	NN	NN	AA	NN	AA	NN	NN	AA	NN	NN	CC	NN	CC	AA	NN	CC	AA	NN	NN	CC	NN	NN	NN	NN	NN	NN	CC	NN	NN	NN
3374585_28_A_G	TGCAGAAATTCAACTGGAGAATTGACATATATTTTTACATTCACCTTCACATGAAAATCATTGAAACCA	Chr09	11753670	minus	A	G	0.535912	0.530387	0.00552486	0.464088	28	0.406207	100	0.284	AA	NN	AA	GG	AA	NN	GG	GG	GG	NN	GG	NN	NN	GG	AA	AA	NN	AA	NN	NN	AA	NN	NN	NN	AA	GG	GG	NN	NN	NN	NN	AA	NN	AA	GG
3374594_11_G_T	TGCAGTTGGTAGTCTGTTTTTTTCAAGGAAACTCTACCTTTTCTCTTCAAAAAAGGACACTCTGTTATA	Chr05	40119331	minus	G	T	0.558011	0.552486	0.00552486	0.441989	11	0.48407	99.2188	0.411	NN	TT	NN	GG	NN	NN	GG	GG	TT	TT	GG	TT	GG	TT	NN	GG	GG	NN	GG	TT	NN	GG	TT	GG	NN	TT	GG	TT	TT	GG	TT	NN	GG	GG	TT
3374600_65_T_C	TGCAGCCGCCACTGCCGCCACTGTTACATATGCCATTACCTTCATGCATAGGAAAGTTATGTCTTTAGT	Chr06	25554340	plus	T	C	0.61326	0.61326	0	0.38674	65	0.394449	100	0.27	TT	TT	TT	CC	TT	NN	NN	NN	NN	CC	TT	NN	NN	TT	TT	TT	NN	TT	NN	CC	TT	NN	CC	TT	TT	NN	NN	NN	CC	TT	TT	TT	CC	NN	NN
3374610_41_G_A	TGCAGGAAACTTGGTAGATCAAAACAAGCTAACACTTTTTCGCAATATATTTTTTCTGGTGCAAATTGC	Chr09	35939341	minus	G	A	0.640884	0.635359	0.00552486	0.359116	41	0.493683	100	0.444	GG	AA	GG	AA	GG	AA	NN	AA	AA	NN	NN	AA	GG	AA	GG	GG	AA	AA	AA	AA	GG	AA	AA	NN	GG	AA	NN	AA	AA	NN	NN	GG	NN	AA	AA
3374624_23_G_A	TGCAGAATCCATTTATTTGTTTTGTTTATTTCTGAATTTTGTGTTTATAAGTGGGTAGAAACCTCTCAT	Chr02	47320432	minus	G	A	0.508287	0.497238	0.0110497	0.491713	23	0.488185	100	0.424	GG	NN	AA	GG	AA	NN	NN	NN	NN	GA	NN	NN	GG	NN	GG	AA	NN	GG	GG	NN	NN	GG	NN	NN	AA	NN	NN	NN	NN	NN	GG	AA	NN	NN	NN
3374639_53_A_T	TGCAGAATTGAGCAAGTCATGCATATGGATCATCATTTAGTAAAATTTGATATATGTGCAACTTCAATC	Chr09	36089223	plus	A	T	0.629834	0.629834	0	0.370166	53	0.28932	100	0.175	NN	AA	NN	AA	NN	TT	AA	TT	TT	AA	AA	TT	AA	TT	NN	NN	AA	AA	AA	TT	AA	AA	AA	AA	NN	AA	AA	AA	TT	AA	AA	NN	AA	AA	AA
3374640_17_T_G	TGCAGTGAGTTGACTGGTGTAGCTTTCTATCGATATAATTTTTTCTATTTTACAGATCGGAAGAGCGGT	Chr10	4708972	plus	T	G	0.955801	0.933702	0.0220994	0.0441989	17	0.373283	100	0.249	GG	TT	GG	GG	GG	GG	GG	GG	GG	TT	GG	TT	TT	GG	GG	GG	GG	GG	GG	GG	GG	GG	GG	TT	GG	GG	TT	TT	GG	TT	GG	GG	GG	GG	GG
3374655_26_A_G	TGCAGAAAATATAGTTTTAGATCAAAACACCGAGAGAAATTCAAACAACTTCTTTGCAGTTTTTTTTAG	Chr04	591931	plus	A	G	0.585635	0.58011	0.00552486	0.414365	26	0.476415	99.2188	0.392	GG	NN	AA	GG	AA	NN	GG	GG	NN	GG	NN	GG	NN	NN	GG	AA	NN	AA	NN	NN	AA	NN	NN	NN	AA	NN	NN	NN	NN	NN	NN	AA	NN	NN	NN
3374675_38_T_C	TGCAGAGGTCTGCTTGCTCAGGTTGTTGTATAGGCCCGTTCTCACCAAAGCCTCACTTCTCACATGAGC	Chr07	4387946	minus	T	C	0.541436	0.541436	0	0.458564	38	0.389838	100	0.265	TT	CC	TT	NN	TT	NN	NN	NN	TT	NN	NN	NN	NN	NN	TT	TT	CC	TT	CC	NN	TT	NN	CC	NN	TT	CC	NN	NN	NN	CC	NN	TT	TT	TT	NN
3374698_13_C_A	TGCAGAATTTTGACTTGAACATATATTCTGAAAGGTAGAAGGAAGAGTTTTGGTTACAGATCGGAAGAG	Chr01	2246833	minus	C	A	0.734807	0.712707	0.0220994	0.265193	13	0.387359	98.4375	0.263	NN	CC	NN	CC	NN	AA	CC	NN	NN	CC	CC	CC	CC	AA	NN	NN	CC	NN	NN	CC	NN	CC	CC	AA	NN	CC	CC	AA	CC	CC	AA	NN	CC	CC	CC
3374775_49_T_C	TGCAGGCCTCAAACGCTGCCGTGTAATCCGGTTCCAGTTCGCCGACCACTCCGGGCTCAGTAGCACTGA	Chr08	47239378	plus	T	C	0.751381	0.740331	0.0110497	0.248619	49	0.475562	99.2188	0.39	NN	TT	CC	TT	NN	TT	CC	TT	TT	CC	CC	CC	TT	CC	TT	CC	TC	CC	TT	CC	NN	TT	TT	TT	NN	CC	TT	TT	TT	TT	TT	NN	TT	TT	CC
3374782_24_A_T	TGCAGAAGAACATCTACGACACAAAACATGACCACAAGGAACTATTGTTATATCAACCTCAGAACTCAG	Chr03	565314	minus	A	T	0.60221	0.596685	0.00552486	0.39779	24	0.483124	100	0.408	AA	NN	NN	AA	AA	NN	TT	NN	NN	AA	NN	TT	TT	NN	AA	NN	NN	AA	TT	TT	AA	AA	TT	NN	AA	TT	TT	NN	NN	NN	AA	NN	NN	NN	TT
3374829_38_C_T	TGCAGCAAGGATGACTTCTCTTTATTCTATTTTTTTTTCCTACTACAACGGAAAAAAACAAATTATTAC	Chr05	2571275	minus	C	T	0.734807	0.712707	0.0220994	0.265193	38	0.348917	100	0.226	NN	TT	NN	TT	NN	TT	TT	TT	TT	TT	TT	TT	NN	TT	CC	NN	TT	NN	TT	TT	NN	TT	CT	TT	NN	TT	TT	TT	TT	TT	TT	TT	TT	NN	TT
3374831_8_T_C	TGCAGAATTAGCTTGGTTGTTGGCTGAATGTATTCTTACTAATTACAGATCGGAAGAGCGGTTCAGCAG	Chr07	511622	minus	T	C	0.911602	0.878453	0.0331492	0.0883978	8	0.48786	99.2188	0.424	TT	NN	TT	CC	TT	CC	CC	CC	CC	CC	CC	CC	NN	CC	TT	TT	CC	TT	CC	NN	TT	CC	CC	CC	TT	CC	CC	NN	CC	CC	CC	TT	CC	TT	NN
3374843_23_C_T	TGCAGCAAAAGCGGCAGATCAGGCCACGAAAACCACCATCCAAACCATCCACCACGAAATCCAGCCACA	Chr05	263816	minus	C	T	0.629834	0.618785	0.0110497	0.370166	23	0.411203	100	0.289	CC	NN	CC	NN	CC	NN	NN	TT	NN	TT	TT	NN	CC	TT	CC	CC	CC	CC	NN	NN	CC	TT	TT	NN	CC	TT	CC	NN	TT	TT	NN	CC	TT	NN	TT
3374919_9_A_G	TGCAGAATCACCACCACCGTGGGACCTGCTCCGCTTGATTGCCACCACCGCCGCACTTGTTCAGAGAAG	Chr07	48553421	plus	A	G	0.696133	0.685083	0.0110497	0.303867	9	0.277652	100	0.167	AA	NN	GG	NN	AA	NN	NN	NN	NN	NN	NN	AA	NN	AA	AA	AA	NN	AA	AA	AA	AA	NN	AA	AA	AA	NN	AA	AA	NN	NN	AA	AA	NN	AA	NN
3374921_28_C_T	TGCAGCACCAAATCAAACCAGCATACAGCAGAAATTTACAGATCGGAAGAGCGGTTCAGCAGGAATGCC	-	-	-	C	T	0.756906	0.756906	0	0.243094	28	0.498695	100	0.474	CC	CC	NN	CC	CC	NN	TT	TT	NN	TT	TT	TT	TT	NN	TT	CC	TT	CC	CC	TT	CC	TT	TT	TT	NN	TT	CC	TT	TT	TT	TT	CC	CC	CC	NN
3374924_23_T_C	TGCAGAAGAGAGAAAGAAAAAAATCATTTCAGAAGAGAAAAAAGACCAATCTTGCACATACCCAATTGT	-	-	-	T	C	0.596685	0.59116	0.00552486	0.403315	23	0.350737	100	0.227	TT	NN	TT	NN	TT	NN	NN	NN	NN	NN	NN	TT	NN	TT	TT	NN	NN	TT	NN	CC	TT	NN	CC	NN	TT	CC	NN	CC	NN	NN	NN	TT	NN	NN	NN
3374948_21_T_C	TGCAGAATCTCCAAGATTCCCTTTCCTCAATTCGCGCCAAACTCCTACACCCAGAACCCAACTTACAGA	Chr08	7818429	plus	T	C	0.850829	0.812155	0.038674	0.149171	21	0.452395	98.4375	0.347	TT	NN	TT	TT	TT	NN	NN	CC	NN	CC	NN	CC	TT	NN	TT	TT	CC	TT	TT	CC	TT	CC	CC	TC	TT	CC	TT	TT	CC	CC	NN	TT	CC	TT	CC
3374972_29_G_A	TGCAGAATTGAATCTGAGGTACCTGGAGAGTGTCCATCTTCTTCAAGCCATCGGGATGATTCTGGACAT	Chr03	49878788	minus	G	A	0.756906	0.756906	0	0.243094	29	0.279397	100	0.168	AA	GG	NN	GG	NN	GG	GG	GG	GG	GG	GG	GG	GG	GG	NN	AA	GG	NN	GG	GG	AA	GG	GG	GG	AA	GG	GG	GG	GG	GG	GG	NN	GG	GG	GG
3374976_63_T_C	TGCAGTCTGCACTGACAGTAGCACTGTCCATTATCTGAAACTAATAATAATAAAAAATGATTATTATTA	Chr02	44006376	plus	T	C	0.696133	0.679558	0.0165746	0.303867	63	0.497166	100	0.464	TT	CC	TT	CC	TC	CC	CC	CC	NN	NN	CC	CC	CC	NN	TT	TT	NN	TT	CC	NN	TT	CC	NN	NN	TT	NN	NN	NN	CC	NN	CC	TT	NN	NN	NN
3374979_11_G_T	TGCAGTTTTTTGTTTTATAATAACAACATATATATGTTACAGATCGGAAGAGCGGTTCAGCAGGAATGC	-	-	-	G	T	0.541436	0.541436	0	0.458564	11	0.453145	100	0.347	NN	GG	NN	TT	NN	GG	TT	TT	TT	NN	GG	TT	TT	TT	TT	NN	TT	NN	TT	TT	NN	TT	GG	GG	NN	GG	TT	NN	NN	GG	GG	NN	TT	TT	GG
3374985_6_T_A	TGCAGCTTGTGTTCTGAAGTTTTCTTGCAAGCTTTTTACAGATCGGAAGAGCGGTTCAGCAGGAATGCC	-	-	-	T	A	0.734807	0.734807	0	0.265193	6	0.341003	100	0.218	AA	TT	AA	TT	NN	NN	TT	TT	TT	TT	TT	TT	TT	TT	TT	NN	TT	AA	TT	TT	NN	TT	TT	TT	NN	TT	TT	NN	TT	TT	TT	AA	TT	NN	TT
3374993_8_C_T	TGCAGAAACATTGCCAAATAGCTAAAAATTCTCAAAATTTGATTATATTTATACTGAGAATATGATTCA	Chr04	2005664	plus	C	T	0.541436	0.535912	0.00552486	0.458564	8	0.495731	100	0.454	TT	NN	CC	TT	TT	TT	CC	NN	TT	NN	NN	NN	NN	NN	NN	NN	NN	CC	NN	CC	CC	NN	NN	NN	CC	NN	NN	NN	NN	TT	NN	CC	NN	NN	TT
3374999_54_G_C	TGCAGCCAACGCTAGGGTAGTGACCTTGGTAGACTTTGATACTTCCAAGGAATGGCAAATTAGTGGAAG	Chr10	2306502	plus	G	C	0.535912	0.535912	0	0.464088	54	0.466787	100	0.371	GG	CC	GG	NN	GG	NN	NN	GG	NN	NN	NN	NN	NN	NN	GG	GG	NN	GG	NN	NN	GG	NN	CC	NN	GG	NN	NN	NN	CC	CC	NN	GG	CC	NN	NN
3375003_58_T_G	TGCAGACCATATATTTTTTTCTCTTCAATGAATATTGTAATTGCATAAATTTTAGAATTGAGGTGAAAT	-	-	-	T	G	0.569061	0.569061	0	0.430939	58	0.489396	100	0.427	NN	NN	NN	NN	NN	TT	TT	GG	GG	GG	TT	GG	TT	GG	NN	NN	GG	NN	TT	TT	NN	NN	GG	GG	NN	GG	TT	GG	GG	TT	TT	NN	TT	TT	TT
3375024_49_C_G	TGCAGGGAAAATGTATTCTAATTTGTAGGGTGTCAATGCGGATTCACCCCGCATAGGTCTCCTCCACGT	Chr05	22337514	plus	C	G	0.646409	0.646409	0	0.353591	49	0.493827	100	0.444	GG	NN	GG	NN	GG	CC	NN	NN	CC	NN	NN	NN	CC	CC	CC	GG	NN	GG	GG	NN	GG	NN	NN	CC	GG	CC	NN	CC	NN	NN	NN	GG	CC	NN	NN
3375036_42_A_G	TGCAGAAAAAATAGGCTTGTATTTGGACTTATGATAGACTAGATATAAATTTGATTGACCCTTATTTGA	Chr03	171810	minus	A	G	0.508287	0.491713	0.0165746	0.491713	42	0.468218	100	0.375	GG	AA	GG	NN	GG	AA	AA	AG	AA	NN	AA	AA	NN	AA	NN	GG	NN	GG	NN	NN	GG	NN	NN	AA	NN	NN	NN	NN	NN	AA	NN	NN	AA	GG	NN
3375037_51_T_C	TGCAGGAGAGACTCTTTTGCATCGGTATACTCCAGCTGAATTGTCCGAATTTTGCCAAGGTAGAAGAGA	Chr01	338452	minus	T	C	0.685083	0.679558	0.00552486	0.314917	51	0.476262	100	0.391	CC	NN	CC	NN	CC	NN	NN	NN	NN	TT	TT	NN	TT	NN	CC	CC	NN	CC	CC	TT	CC	TT	TT	TT	CC	NN	NN	TT	NN	NN	NN	CC	TT	TT	NN
3375039_18_A_T	TGCAGCACACACAACTCCAATGAGGACTATTGTGGACAAGGCTATGATGGTGATTCTCTTTCTGCTTTT	Chr11	46581625	plus	A	T	0.624309	0.607735	0.0165746	0.375691	18	0.454382	100	0.35	NN	AA	TT	TT	NN	AA	AA	NN	AA	NN	AA	AA	AA	AA	NN	NN	TT	NN	TT	AA	NN	AA	AT	AA	NN	AA	AA	TT	AA	AA	AA	NN	AA	AA	TT
3375062_36_T_C	TGCAGATTGGTGAGAGTGTTATAAGTGATGGAGATTTCACATCGACTAGAGATTAGAACCTTTCATTGT	Chr10	1474071	minus	T	C	0.618785	0.61326	0.00552486	0.381215	36	0.49992	100	0.496	NN	NN	NN	TT	TT	TT	TT	CC	CC	TT	CC	CC	TT	NN	NN	NN	CC	NN	CC	CC	NN	TT	CC	CC	NN	CC	TT	TT	CC	CC	CC	NN	CC	CC	TT
3375076_39_T_A	TGCAGAATAAAGAATCAACCTAAGTTCTAGGGTGTAAGCTAACATGAGTAAAAACACACTAGAAAGAGC	Chr04	7102212	minus	T	A	0.723757	0.723757	0	0.276243	39	0.496475	100	0.458	AA	TT	NN	AA	NN	TT	TT	TT	TT	TT	TT	TT	AA	TT	TT	NN	TT	AA	AA	AA	NN	AA	TT	TT	NN	TT	TT	TT	TT	TT	TT	NN	TT	AA	TT
3375085_34_C_G	TGCAGTTTGATAGTTTGCTATGTGTTTTGTTTTGCTATCTGGTAGGTAGTCTCTGTTTTCGTTTGAACA	Chr10	4041870	plus	C	G	0.574586	0.574586	0	0.425414	34	0.497041	100	0.462	GG	CC	GG	CC	GG	NN	CC	CC	CC	NN	NN	NN	NN	NN	GG	GG	CC	GG	CC	NN	GG	CC	NN	NN	GG	CC	NN	NN	NN	CC	CC	GG	NN	CC	NN
3375092_60_A_T	TGCAGTTCTCTTGCTGTTCAGTATTAGGGTGTGGTCTGGTGGCCCCAGCAGGAGGTTCTGAGACAGCCC	Chr08	19877623	minus	A	T	0.801105	0.756906	0.0441989	0.198895	60	0.4956	96.875	0.462	TT	AA	NN	TT	NN	AA	AA	AA	AA	AA	AA	AA	TT	AT	TT	NN	AA	NN	TT	AA	TT	TT	AT	AA	NN	AA	TT	TT	AA	AA	AA	TT	AA	TT	AA
3375125_32_T_C	TGCAGATGAATCTCAATATCCGGAAGCCTGAGTGTATGGTTACAGATCGGAAGAGCGGTTCAGCAGGAA	Chr01	45666795	minus	T	C	0.59116	0.569061	0.0220994	0.40884	32	0.336798	99.2188	0.215	CC	NN	CC	NN	CC	NN	NN	TC	CC	NN	NN	TT	NN	CC	CC	CC	NN	CC	NN	NN	CC	NN	NN	NN	CC	NN	NN	CC	NN	NN	NN	CC	TT	NN	NN
3375161_65_C_G	TGCAGTAAAACACCAGGGGTGGCTGGAAGTGAGTCAGCACTAACCATTTACTTTCAATCTGAATTCTGA	Chr08	52218510	minus	C	G	0.519337	0.519337	0	0.480663	65	0.409461	100	0.287	CC	GG	CC	NN	CC	NN	NN	GG	GG	NN	NN	GG	NN	NN	NN	CC	NN	CC	NN	NN	CC	NN	CC	GG	CC	NN	NN	NN	NN	GG	GG	CC	NN	NN	NN
3375200_49_C_T	TGCAGAAAAACAACCGATTGTTTCCTCGAAACAACCGATTATTTCTCCTCTGACGACACTGTGAAGAAT	Chr08	47692406	plus	C	T	0.751381	0.745856	0.00552486	0.248619	49	0.485673	100	0.415	TT	CC	TT	CC	TT	CC	NN	CC	NN	NN	NN	NN	CC	NN	CC	TT	NN	TT	CC	NN	NN	CC	CC	CC	TT	NN	CC	CC	CC	CC	CC	TT	CC	CC	NN
3375262_27_C_A	TGCAGGGTCTGTGAATGCAGAGGTGTGCAAGACTCCACGACAGCCCTCAAATGCTTTCTGCAACCCATC	Chr04	1261414	plus	C	A	0.756906	0.745856	0.0110497	0.243094	27	0.488145	99.2188	0.423	AA	NN	CC	AA	CC	AA	CC	AA	NN	AA	NN	CC	AA	NN	AA	CC	NN	CC	NN	AA	CC	NN	AA	AA	CC	AA	NN	AA	NN	NN	NN	CC	AA	AA	AA
3375267_6_T_C	TGCAGTTTGTATTGAAAAAACAGTGTAAGAGCAAATTATTCACTGGCATGAAAGAGAAGTATTGAGTAA	Chr09	32339167	plus	T	C	0.701657	0.668508	0.0331492	0.298343	6	0.496373	100	0.465	CC	NN	CC	TT	CC	TT	TT	NN	TT	TT	TT	NN	NN	NN	TT	CC	NN	CC	NN	TT	CC	NN	TT	TT	CC	NN	TT	NN	NN	NN	NN	CC	NN	NN	NN
3375275_33_C_T	TGCAGAGCGGGCCGCACCACTGTCAAACGAGCGCCGCCGCATAGACCCAACCACCGTGAAACCCTAAAT	Chr06	17101633	minus	C	T	0.524862	0.524862	0	0.475138	33	0.497285	100	0.463	TT	CC	TT	NN	TT	NN	NN	NN	NN	NN	CC	CC	NN	CC	NN	NN	CC	TT	CC	CC	TT	NN	CC	CC	NN	NN	CC	NN	CC	NN	CC	NN	CC	TT	CC
3375276_44_G_A	TGCAGAAATACCCTATGTGATATTATTCTGAATACTTGAGAAGAGTAAAATATTTTGTCTATTCCTAAA	Chr03	2643971	plus	G	A	0.574586	0.569061	0.00552486	0.425414	44	0.471061	100	0.38	GG	NN	GG	NN	GG	NN	AA	AA	NN	NN	NN	NN	NN	NN	AA	GG	AA	GG	NN	NN	GA	NN	AA	GG	GG	AA	NN	AA	NN	AA	NN	GG	NN	AA	AA
3375313_28_G_C	TGCAGTTCATCTTTCTTTGGTTTGAAAAGAAAAAACTGAGTGGTCACAATGCAGAAGATATGATAAAGA	Chr04	3637252	plus	G	C	0.60221	0.596685	0.00552486	0.39779	28	0.486323	100	0.417	GG	CC	GG	CC	GG	NN	CC	NN	CC	CC	NN	NN	CC	CC	CC	GG	CC	GG	NN	CC	GG	NN	NN	NN	NN	NN	NN	CC	NN	CC	NN	GG	CC	NN	CC
3375318_25_T_A	TGCAGAAAAATAAAAGATAAAAAAATTATTTTTCATAAAGTTGAGTGTTGTAATTACAGATCGGAAGAG	Chr10	16800749	plus	T	A	0.640884	0.640884	0	0.359116	25	0.487961	100	0.422	AA	TT	AA	NN	AA	NN	TT	TT	NN	TT	TT	NN	NN	NN	AA	AA	NN	AA	NN	TT	AA	NN	TT	NN	AA	NN	TT	TT	TT	TT	NN	AA	NN	NN	TT
3375335_17_T_C	TGCAGAATATGGTACAATGGGTGTTGTTTTCTGGTTCCTTGGGAGCTCTTACAGATCGGAAGAGCGGTT	Chr05	30779726	plus	T	C	0.801105	0.773481	0.0276243	0.198895	17	0.480761	100	0.403	NN	TT	TT	CC	TT	CC	CC	CC	TT	CC	CC	CC	CC	TT	NN	TT	CC	NN	TT	CC	NN	CC	CC	NN	TT	CC	CC	TT	CC	CC	CC	NN	TT	CC	CC
3375361_9_C_T	TGCAGAGTACTCGTCCACTTTATCTTCGTTACAAGACCGGGTATATCTCAGTGAATCTACGGCCTGTTT	Chr08	55412758	minus	C	T	0.906077	0.889503	0.0165746	0.0939227	9	0.324918	100	0.204	CC	CC	CC	NN	CC	TT	CC	NN	TT	CC	TT	CC	CC	TT	TT	CC	CC	CC	TT	CC	CC	CC	CC	CC	CC	NN	TT	NN	CC	TT	CC	CC	TT	CC	CC
3375377_66_T_G	TGCAGAATAAATAGGAACATAATAGAACGCCACAAACTGCTGCAACGGTGGAAACAACTATTGGAATCG	Chr11	38174683	plus	T	G	0.845304	0.834254	0.0110497	0.154696	66	0.493742	100	0.444	GG	NN	GG	NN	GG	TT	TT	TT	NN	TT	TT	TT	TT	NN	TT	GG	TT	GG	NN	TT	GG	TT	TT	TT	GG	TT	NN	TT	TT	TT	TT	GG	NN	NN	TT
3375401_39_A_T	TGCAGAATCAGGTATAAAGTAAATCATCCACATCAACAAATTTTTTTTACAGATCGGAAGAGCGGTTCA	Chr10	38605957	plus	A	T	0.856354	0.801105	0.0552486	0.143646	39	0.490406	98.4375	0.439	TT	AA	TT	NN	TT	NN	AA	AA	AA	AA	AA	AA	AA	AA	TT	AT	AA	TT	AA	AA	TT	NN	AA	AA	TT	AA	AA	NN	AA	AA	NN	TT	NN	AA	AA
3375414_43_G_A	TGCAGGACCACAAGTATAGTAGCTTCACATTGTAGTAAAAAAAGCTTTACAGATCGGAAGAGCGGTTCA	Chr11	42973977	plus	G	A	0.674033	0.640884	0.0331492	0.325967	43	0.272911	99.2188	0.164	GG	GG	AA	GG	GG	GG	GG	GG	NN	NN	GG	GG	NN	GG	NN	NN	GG	NN	GG	NN	NN	GG	GG	NN	GG	GG	GG	NN	GG	NN	NN	GG	GG	GG	GG
3375427_27_T_G	TGCAGACATGCAATGTGAAAAGTGCCATAGAAGGGTCACTGACATTATTGCAAAAATGAGTGGTAAGCC	Chr03	3441561	minus	T	G	0.607735	0.60221	0.00552486	0.392265	27	0.454959	100	0.35	TT	GG	TT	NN	TT	GG	NN	NN	GG	TT	GG	NN	GG	GG	NN	TT	NN	TT	NN	GG	TT	NN	GG	TT	TT	GG	GG	NN	TT	GG	NN	TT	NN	NN	GG
3375431_12_G_A	TGCAGAAAAAAAGAGAGTTGATATTTCAGTTTTATTTATGGATGATTCATTACAGATCGGAAGAGCGGT	Chr02	43983967	minus	G	A	0.712707	0.690608	0.0220994	0.287293	12	0.495884	100	0.457	GG	AA	GG	AA	GG	AA	AA	AA	NN	NN	AA	AA	AA	NN	GG	GG	NN	GG	AA	NN	GG	AA	NN	NN	GG	NN	NN	GG	AA	NN	AA	GG	NN	AA	NN
3375448_31_A_G	TGCAGCCGATCACGCTCCGACGCCCAAGTCAACGACTGAACCACCAATTACTTACAGATCGGAAGAGCG	Chr10	26692501	minus	A	G	0.685083	0.651934	0.0331492	0.314917	31	0.300989	100	0.185	GG	AA	NN	AA	NN	AA	AA	NN	NN	AA	AA	AA	AA	AA	NN	NN	AA	GG	AA	AA	NN	AA	AA	AA	GG	AA	AA	AG	AA	AA	AA	GG	AA	NN	AA
3375452_32_C_A	TGCAGTAAAATAAATAAATGAGAGAAAGAGTACAAGAAATGCAATTTTGACCAATTACAGATCGGAAGA	Chr10	7904617	plus	C	A	0.585635	0.569061	0.0165746	0.414365	32	0.431915	100	0.316	CC	AA	CC	NN	CC	NN	AA	NN	AA	NN	AA	AA	AA	AA	CC	CC	NN	CC	NN	NN	CC	NN	AA	NN	CC	NN	AA	AA	NN	NN	NN	CC	AA	NN	NN
3375453_9_A_C	TGCAGGCAAAACTCAAAGCATTCGCTTCGAGTCAAAACCTTCCTTTGTTACAGATCGGAAGAGCGGTTC	Chr06	20149957	minus	A	C	0.889503	0.834254	0.0552486	0.110497	9	0.484009	98.4375	0.416	CC	NN	CC	AA	AC	NN	AA	AA	NN	AA	AA	AA	AA	NN	AC	AA	AA	CC	AC	AA	CC	AA	AA	AA	CC	AA	AA	NN	AA	AA	AA	CC	AA	CC	AA
3375465_17_A_C	TGCAGTTGAGAGCCAAAAGGGGAAAAGAAATTTGACCCATAAAATTCAAGGTAAAAGAAATCAAGACAT	Chr01	41283868	plus	A	C	0.955801	0.933702	0.0220994	0.0441989	17	0.48154	100	0.405	CC	AA	CC	AA	CC	AA	AA	AA	AA	AA	AA	NN	AA	AA	CC	CC	AA	CC	AA	AA	CC	AA	AC	NN	CC	AA	NN	NN	AA	AA	AA	CC	AA	AA	AA
3375497_29_T_C	TGCAGGTGGGCCTAGGGCAAGAATGTATTTTAGCTAGCAAGGTCTGGACCCGTATTTACACTATTCACC	Chr09	14776764	plus	T	C	0.883978	0.845304	0.038674	0.116022	29	0.475117	96.875	0.391	NN	TT	CC	TT	CC	TT	TT	TT	TT	TT	TT	TT	TT	TT	CC	CC	TT	TC	TT	TT	CC	TC	TT	TT	CC	CC	TC	TT	TT	CC	TT	NN	TT	TT	CC
3375528_55_A_G	TGCAGAACAAAGAATAGTTGTTCCCTGCATTGGCTTGAACTCCAGCTTCAACCTTATTTACAGATCGGA	Chr08	3755666	minus	A	G	0.674033	0.662983	0.0110497	0.325967	55	0.456329	99.2188	0.352	NN	AA	NN	AA	AA	AA	AA	AA	GG	GG	AA	AG	AA	GG	GG	NN	AA	NN	AA	AA	GG	AA	AG	AA	NN	AA	AA	AA	AA	AA	AA	NN	GG	NN	AA
3375557_9_T_G	TGCAGGCAATGTGTCAAGGACACTCAGCTGGTGGTGCTTTACAGATCGGAAGAGCGGTTCAGCAGGAAT	-	-	-	T	G	0.629834	0.607735	0.0220994	0.370166	9	0.449523	100	0.342	NN	GG	TT	TT	NN	GG	TT	GG	TG	TT	NN	GG	GG	TT	NN	TT	GG	NN	TT	NN	NN	TT	TG	TT	NN	TT	GG	GG	TT	GG	TT	NN	TT	TT	TG
3375599_57_T_C	TGCAGCTTGAAAACGATGTACCAACTTGTTGTCCAGAGAGTGCAGTTGGAAAAATACTAATGTTTCTTT	Chr05	37498160	minus	T	C	0.61326	0.61326	0	0.38674	57	0.328545	100	0.207	NN	NN	CC	TT	CC	NN	TT	NN	TT	TT	TT	TT	NN	TT	NN	TT	TT	CC	TT	TT	NN	TT	TT	TT	CC	TT	TT	NN	TT	NN	TT	NN	TT	TT	TT
3375617_30_T_A	TGCAGAGCGTGGGAATTTGGCATGGAAGTTTGGAGTAGGTAACATTCCTTCCTTTCTTATGTATCCTTT	Chr07	2393448	minus	T	A	0.928177	0.895028	0.0331492	0.0718232	30	0.476403	97.6562	0.393	TT	AA	TT	AA	TA	AA	AA	AA	AA	AA	NN	AA	TA	AA	TT	TT	AA	TT	AA	AA	TT	AA	AA	AA	TA	TT	AA	AA	AA	NN	AA	TT	AA	AA	AA
3375629_38_A_T	TGCAGGACCTTTACTAATTTGTGAGGATATATGGCTCCATACAGTTTTACAGATCGGAAGAGCGGTTCA	Chr04	41721320	plus	A	T	0.513812	0.502762	0.0110497	0.486188	38	0.499248	100	0.484	TT	NN	AA	NN	AA	NN	NN	NN	TT	NN	NN	AA	NN	NN	TT	AA	NN	TT	NN	TT	TT	NN	NN	TT	AA	NN	NN	TT	NN	NN	NN	AA	TT	NN	TT
3375635_28_T_C	TGCAGAAAAAAAAGAAAAAAGAATAACATTCCACCAACTATATATTTACAGATCGGAAGAGCGGTTCAG	-	-	-	T	C	0.906077	0.872928	0.0331492	0.0939227	28	0.42787	98.4375	0.311	CC	TT	CC	TT	NN	TT	TT	TT	TT	TT	TT	TT	TT	TC	TT	CC	TT	CC	TT	TT	CC	TT	TT	TT	CC	TT	TT	TT	TT	TT	TT	CC	TT	TT	TT
3375656_5_T_A	TGCAGTTTGAGATGCTTTTTTTGTATTTCCTTTTTGTCTATGAAAGTTTACAGATCGGAAGAGCGGTTC	Chr07	50014120	plus	T	A	0.624309	0.59116	0.0331492	0.375691	5	0.493852	99.2188	0.451	NN	TT	NN	AA	NN	TT	TT	TT	TA	TT	TT	TT	AA	AA	NN	NN	TT	NN	AA	TT	NN	TA	TA	AA	NN	TT	TT	AA	TT	TT	AA	NN	TT	AA	TT
3375666_16_T_C	TGCAGAAAGGGAAAATTGAATCGAATAGAATTGAGAAACGTAGGTCTATGAAAAAATGAAAAAATGAAA	Chr06	23672268	minus	T	C	0.546961	0.541436	0.00552486	0.453039	16	0.418325	100	0.298	CC	TT	CC	NN	CC	NN	TT	NN	NN	NN	NN	TT	NN	NN	CC	NN	NN	CC	NN	NN	CC	NN	NN	NN	CC	NN	TT	NN	CC	NN	NN	CC	NN	CC	NN
3375670_39_A_G	TGCAGATGCTTGCCCACACGCAATTTTCTCATTTACCTCACTCTCCAGTCGGCGGATTTCCCTTGTTGC	Chr08	59087522	minus	A	G	0.767956	0.707182	0.0607735	0.232044	39	0.496455	98.4375	0.486	GG	NN	GG	GG	GG	AA	AA	AA	AA	AA	AA	AA	NN	AA	GG	GG	AA	NN	NN	NN	GG	NN	AA	AA	GG	AA	NN	NN	AA	AA	AA	GG	AA	NN	NN
3375704_38_T_C	TGCAGCCTCCCCAAATTCCTCCTCATCAAGAAGCTCTATCAGAAAAAAAAAATATATCTGATGTTACAG	Chr03	32217040	minus	T	C	0.59116	0.585635	0.00552486	0.40884	38	0.485807	99.2188	0.416	NN	CC	NN	TT	NN	CC	CC	CC	CC	CC	TT	TT	CC	CC	NN	NN	CC	NN	TT	CC	NN	CC	TC	TT	NN	CC	TT	TT	CC	TT	TT	NN	CC	TT	CC
3375717_21_G_A	TGCAGCTGAAAGCTAGCAGAGGTGGAGTTTTTTTTATATATTTTATGTAACCTACTAAATTGGAGGAGG	Chr02	12902470	plus	G	A	0.59116	0.58011	0.0110497	0.40884	21	0.315311	100	0.196	NN	AA	NN	GG	NN	GG	GG	GG	NN	GG	GG	GG	GG	GG	NN	NN	GG	AA	NN	GG	NN	AA	GG	GG	GG	GG	GG	NN	GG	GG	GG	AA	AA	AA	GG
3375728_56_G_C	TGCAGAAGAATATATAAATAACACAGGAAAAAGAAGGTATTATTAGGTAATGCATAGCATGTATTTTAC	Chr04	572766	minus	G	C	0.718232	0.707182	0.0110497	0.281768	56	0.363077	99.2188	0.238	GG	GG	GG	CC	GG	NN	GG	GG	GG	CC	GG	CC	NN	NN	GG	GG	NN	GG	NN	NN	GG	NN	GG	GG	GG	CC	NN	NN	CC	GG	NN	GG	NN	GG	NN
3375743_5_A_G	TGCAGATTTTTTTCTAGTTGTTGTAAAAGGATTGTGATACTTTTTTACAGATCGGAAGAGCGGTTCAGC	Chr02	26631523	plus	A	G	0.856354	0.823204	0.0331492	0.143646	5	0.467596	100	0.374	AA	GG	AA	GG	AA	GG	GG	GG	GG	GG	GG	GG	GG	GG	NN	AA	GG	AA	NN	GG	AA	GG	GG	GG	NN	GG	NN	GG	GG	GG	GG	AA	GG	GG	GG
3375750_34_G_T	TGCAGCATCCATTTTTGGTTCCCTACGCCGTAGTGGAATCGTCGCCACGTTGCGTTCTGGACTGGGTTG	Chr08	57236370	minus	G	T	0.618785	0.61326	0.00552486	0.381215	34	0.379385	100	0.254	NN	GG	NN	GG	NN	TT	GG	TT	TT	TT	GG	GG	GG	TT	NN	NN	TT	NN	GG	GG	NN	GG	GG	GG	NN	TT	GG	TT	TT	GG	GG	NN	TT	GG	GG
3375769_28_G_C	TGCAGTTTTCTGGTGTGATGAATTCTCTGCCATCAGAGTACCATAAGATTTCTTGAATTGAACTGGCCT	Chr10	42017683	plus	G	C	0.607735	0.60221	0.00552486	0.392265	28	0.488017	100	0.423	NN	NN	NN	CC	NN	CC	CC	CC	GG	GG	CC	CC	CC	GG	CC	GG	NN	NN	NN	CC	NN	GG	CC	GG	NN	GG	NN	NN	GG	CC	CC	CC	GG	NN	GG
3375773_14_T_G	TGCAGTACCTGCAATTACAATGGCTGTTATATAATTGGTTGCACAATTTACAGATCGGAAGAGCGGTTC	Chr09	35444152	plus	T	G	0.911602	0.895028	0.0165746	0.0883978	14	0.261157	99.2188	0.155	TT	TT	TT	TT	TT	TT	GG	TT	GG	TT	TT	TT	TT	GG	NN	NN	TT	TT	TT	GG	GG	GG	TG	TT	TT	TG	TT	TT	TT	TT	TT	TT	TT	TT	GG
3375805_25_A_G	TGCAGACACGTGGAAACCATCTACGATCCACGCCCCACTTACAGATCGGAAGAGCGGTTCAGCAGGAAT	Chr08	15738150	plus	A	G	0.596685	0.381215	0.21547	0.403315	25	0.26466	100	0.208	NN	AG	AA	AA	NN	AA	AA	AA	AG	AA	AG	AG	AA	AA	NN	NN	AA	NN	AA	AA	NN	AA	AG	AA	NN	AG	AA	NN	AA	AG	AG	NN	AG	AA	AG
3375807_13_A_G	TGCAGTTCATGGAACACTAGTGCTTTGCAAAATCCTTGGAAGTGTCTGGTTGAGAAAAGCAGAGTCTAT	Chr09	36993912	plus	A	G	0.933702	0.900552	0.0331492	0.0662983	13	0.463919	100	0.367	AA	GG	AA	GG	AG	GG	GG	GG	GG	GG	GG	GG	GG	NN	NN	AA	NN	GG	GG	GG	AA	GG	GG	NN	AA	GG	GG	GG	GG	GG	GG	AA	GG	GG	GG
3375809_9_C_T	TGCAGGTATCTCCGAAACGAGACCATACTCCGAAATTGTTTGGGTTACAGATCGGAAGAGCGGTTCAGC	-	-	-	C	T	0.618785	0.607735	0.0110497	0.381215	9	0.326212	99.2188	0.205	NN	CC	NN	CC	NN	TT	TT	CC	CC	CC	CC	TT	CC	CC	NN	NN	CC	NN	CC	CC	NN	CC	CT	CC	NN	CC	TT	CC	CC	CC	CC	NN	CC	CC	CC
3375815_68_T_C	TGCAGAATACAAAATGGGCTCCAAATTGAATTAGGGGTCTTTTAGTGGACTGTTTCTTCCTGCAACTCT	Chr03	1110394	plus	T	C	0.508287	0.491713	0.0165746	0.491713	68	0.494683	99.2188	0.451	CC	NN	TT	NN	TT	NN	NN	NN	NN	NN	NN	NN	CC	NN	TT	TT	CC	CC	NN	CC	CC	NN	NN	TC	TT	CC	NN	NN	NN	NN	NN	NN	NN	CC	NN
3375831_5_C_T	TGCAGCAGAAAAAATAGGAGGTAGCAACATGTTGTGATTACAGATCGGAAGAGCGGTTCAGCAGGAATG	Chr06	21016188	minus	C	T	0.740331	0.723757	0.0165746	0.259669	5	0.47945	98.4375	0.399	NN	NN	TT	CC	NN	CC	CC	CC	NN	NN	NN	CC	CC	NN	TT	NN	CC	TT	TT	NN	TT	CT	CC	NN	TT	CC	CC	NN	CC	CC	NN	NN	NN	TT	CC
3375873_32_C_T	TGCAGCATCTCATGGAGTATGTTATGAGGCCCCAAGGGTTGAATTGGTGTTTGAATTATTTTCGCTTAC	Chr03	36454929	plus	C	T	0.657459	0.629834	0.0276243	0.342541	32	0.345315	100	0.223	NN	CC	NN	CC	TT	CC	CC	NN	NN	CC	CC	CC	TT	TT	CC	CC	CC	NN	CC	CC	NN	TT	CT	CC	NN	CC	CC	CC	CC	CC	CC	NN	CC	TT	CC
3375889_15_T_C	TGCAGGTTCATATTATCATCCTACTGAGGATTGCTTATATTTTGTGGATTCAGAGGTATGCATTTGGAT	Chr10	2307722	plus	T	C	0.668508	0.662983	0.00552486	0.331492	15	0.483437	100	0.409	NN	CC	NN	TT	NN	CC	TT	NN	TT	CC	TT	TT	CC	CC	NN	NN	TT	NN	TT	TT	NN	TT	CC	TT	NN	TT	CC	CC	CC	CC	TT	NN	CC	TT	CC
3375899_25_T_G	TGCAGTGGTGTTTGGTTGTGTAACTTTCCAAGTCTTTTTTAGTCTTTATCTGCATCTGCATCTTCATTT	Chr02	28853170	minus	T	G	0.624309	0.624309	0	0.375691	25	0.302608	100	0.186	NN	TT	NN	TT	NN	TT	TT	TT	TT	TT	TT	TT	TT	TT	GG	NN	TT	NN	GG	TT	NN	TT	TT	TT	NN	TT	GG	TT	TT	TT	TT	NN	TT	TT	TT
3375922_19_T_C	TGCAGTGCCCAACTGATGATGTTTTGGAGAATTAGGTGGTGAAATTGGAAAGATCTATTGCCCACATTG	Chr10	42374338	minus	T	C	0.861878	0.861878	0	0.138122	19	0.497041	100	0.462	CC	TT	CC	TT	CC	CC	TT	TT	TT	NN	TT	CC	TT	TT	NN	CC	TT	CC	NN	TT	CC	TT	TT	TT	CC	TT	NN	TT	TT	TT	TT	CC	TT	TT	TT
3375972_6_A_G	TGCAGGATTGACCATTGATCATCTTGTGGATTGTTACAGACACAGTGAGTGTGTGAGCCTAGCAGAAAG	Chr03	3507300	plus	A	G	0.59116	0.58011	0.0110497	0.40884	6	0.457857	100	0.355	AA	NN	AA	NN	AA	NN	GG	NN	NN	AG	NN	GG	NN	GG	GG	AA	GG	AA	NN	NN	AA	NN	NN	AA	AA	NN	NN	GG	AA	NN	NN	AA	GG	NN	NN
3376031_17_T_C	TGCAGAGCCTGGTGAGGTTGGTCTGCCATCACTTTTTTTTTGTCAAAATCCTTTTGGAATGGTAAAGGT	Chr11	38092466	plus	T	C	0.59116	0.574586	0.0165746	0.40884	17	0.465368	100	0.369	CC	TT	CC	TT	CC	NN	TT	TT	NN	NN	TT	NN	CC	NN	NN	NN	NN	CC	TT	CC	NN	CC	NN	NN	NN	TT	NN	NN	TT	TT	NN	CC	NN	NN	NN
3376066_52_C_A	TGCAGCGCTACCACCTTGGCCGCCGCCAAGTTGTCGGGTCTGTCTCTCCATTCCGTTGCATCTTTATCA	Chr02	48898140	minus	C	A	0.674033	0.668508	0.00552486	0.325967	52	0.485152	99.2188	0.414	CC	NN	CC	NN	CC	NN	CC	AA	NN	CC	NN	CC	NN	AA	AA	CC	AA	CC	NN	AA	NN	NN	AA	AA	CC	NN	AA	NN	AA	AA	NN	NN	AA	AA	AA
3376108_6_A_G	TGCAGTAATGATTTTTTTCCATATGCTAATATGTGAATTTTTTTTTTCCAAATATGTGGAGTGTAAATT	-	-	-	A	G	0.906077	0.883978	0.0220994	0.0939227	6	0.487136	99.2188	0.421	GG	AA	GG	AA	GG	AA	AA	AA	AA	AA	AA	AA	AA	AA	NN	GG	AA	GG	AA	AA	GG	AG	AA	AA	GG	AA	AA	NN	AA	AA	AA	GG	NN	AA	AA
3376493_49_T_A	TGCAGAATTGAGGAGTCGGAACTGAGAAAACAGATATTGTCATTATCTCTCCTATTTGGGGTGGATAAC	Chr02	46252290	minus	T	A	0.861878	0.828729	0.0331492	0.138122	49	0.466387	98.4375	0.372	AA	TA	AA	TT	AA	NN	NN	TT	AA	TT	TT	NN	TT	AA	TT	AA	AA	AA	TA	TA	AA	TT	NN	TT	AA	AA	AA	AA	NN	AA	TT	AA	AA	AA	AA
3377030_33_A_G	TGCAGCATCTTTCAAATTAGTTACACGCACCTGAAAGTAACATGTATTAGCATGACTGTATTGATTACA	Chr07	51181789	minus	A	G	1	0.475138	0.524862	0	33	0.249382	96.875	0.262	AG	AA	AG	AA	AG	AA	AG	AA	AA	AG	AA	AG	AG	AA	AG	AG	AG	AG	AA	AA	AG	AA	AA	AA	AG	AG	AG	AA	AA	AG	AA	AG	AG	AA	AA
3377031_10_G_T	TGCAGGGAATGATAAAGGAAGAGCAAGTAGATAGTTTTACAGATCGGAAGAGCGGTTCAGCAGGAATGC	Chr03	48371319	plus	G	T	1	0.486188	0.513812	0	10	0.249809	100	0.257	GG	GG	GT	GT	GG	GT	GT	GT	GT	GT	GG	GT	GG	GT	GG	GG	GG	GG	GT	GT	GG	GT	GT	GT	GG	GT	GG	GT	GT	GG	GG	GG	GT	GT	GG
3377033_58_T_G	TGCAGACAATAAAACTGGATTTTCTGCTCCTACAATCCATCAAAGCATCTTTATCAGATACATTACAGA	Chr05	36251587	minus	T	G	1	0.569061	0.430939	0	58	0.245231	98.4375	0.215	TG	TT	TG	TT	TG	TT	TT	TT	TT	TT	TT	TT	TT	TT	TG	TG	TT	TG	TT	TG	TG	TT	TT	TT	TG	TT	TT	TT	TT	TT	TT	TG	TT	TG	TT
3377035_19_C_T	TGCAGTATATACCACAACCCTATGCTCTATACCTTTTACAGATCGGAAGAGCGGTTCAGCAGGAATGCC	Chr08	19147309	minus	C	T	1	0.403315	0.596685	0	19	0.240652	96.875	0.298	CT	CC	CT	CT	CT	CC	CC	CC	CC	CC	CC	CC	CT	CC	CT	CT	CC	CT	CT	CC	CT	CT	CT	CC	CT	CC	CT	CT	CC	CC	CC	CT	CC	CT	CC
3377048_23_C_T	TGCAGTCAACCCTGCAAAATGATCTCCAAGAAGTCTCAAGGTCAGTTTGCGTTGAAAAAACCTACTTTC	Chr11	12712807	plus	C	T	1	0.607735	0.392265	0	23	0.238393	99.2188	0.196	CT	CC	CT	CC	CT	CC	CC	CC	CC	CC	CC	CC	CC	CC	CC	CT	CC	CT	CC	CC	CT	CC	CC	CC	CT	CC	CC	CT	CC	CC	CC	CT	CC	CC	CC
3377051_19_G_T	TGCAGTGTGATAATGAATTGTATGCATGAGATGCAGTATATGAGTTACAGATCGGAAGAGCGGTTCAGC	Chr01	30114399	plus	G	T	1	0.453039	0.546961	0	19	0.247795	99.2188	0.207	GT	GG	GT	GT	GT	GG	GG	GG	GT	GG	GG	GG	GT	GT	GG	GG	GG	GT	GT	GG	GT	GG	GG	GG	GT	GG	GT	GG	GG	GG	GG	GT	GG	GT	GG
3377051_35_G_C	TGCAGTGTGATAATGAATTGTATGCATGAGATGCAGTATATGAGTTACAGATCGGAAGAGCGGTTCAGC	Chr01	30114415	plus	G	C	1	0.585635	0.414365	0	35	0.242667	98.4375	0.273	GC	GG	GC	GG	GC	GG	GG	GG	GC	GG	GG	GG	GG	GG	GC	GC	GC	GC	GG	GG	GC	GG	GG	GG	GC	GG	GG	GG	GG	GG	GG	GC	GG	GG	GG
3377052_8_A_G	TGCAGAATATAGTAAAGCCATTCCACTTTTGTCCCTAGAAGGCTCTTGATCTGTTTACAGATCGGAAGA	Chr02	26479887	minus	A	G	1	0.60221	0.39779	0	8	0.239553	97.6562	0.199	AA	AG	AG	AA	AA	AA	AG	AG	AG	AG	AG	AG	AA	AG	AA	AG	AA	AA	AA	AA	AA	AA	AA	AG	AA	AA	AA	AG	AG	AG	AA	AG	AA	AA	AA
3377058_68_C_G	TGCAGTGGATGATGTTGCTACAATTCGACCGTTGCTTCTGTCTACCACGTTTGCAGTGATATACTTTAC	Chr10	5777459	minus	C	G	1	0.955801	0.0441989	0	68	0.282897	99.2188	0.171	CC	CC	CC	CC	CC	CG	GG	CC	CC	GG	CC	CC	GG	CC	CC	CC	GG	CC	CC	CC	CC	CC	CC	CC	CC	GG	GG	GG	CC	CC	CC	CC	CC	CC	CC
3377061_37_T_C	TGCAGAAGCATAAAAATCACTCAGCCACCGTGCCTTCTTCCAATCAACATTCATTACAGATCGGAAGAG	Chr11	1164992	minus	T	C	1	0.845304	0.154696	0	37	0.279112	98.4375	0.177	TT	CC	TT	TT	TC	TC	TT	TT	TT	TT	CC	TT	TC	TT	TT	TT	CC	TT	TT	CC	TT	TT	TT	TC	TT	TT	TT	TT	TT	TT	TC	TT	TT	TC	TT
3377070_42_G_T	TGCAGAGAATACTTGACATGCAGGTAGCAAATAGCACACTATGGCATTTCAGTATTCATTACAGATCGG	Chr02	33674760	minus	G	T	1	0.972376	0.0276243	0	42	0.233692	100	0.135	GG	GG	GG	GG	GG	GG	GG	GG	GG	GG	GG	GG	TT	GG	GG	GG	GG	GG	GG	GG	GG	TT	GG	GG	GG	GG	GG	GG	GG	GG	TT	GG	GG	GG	GG
3377071_31_C_T	TGCAGATCTTGTAATATCTGTTTCTACCCAGCTCTCTCCCCATGAATTCTTTACAGATCGGAAGAGCGG	Chr02	33194735	plus	C	T	1	0.856354	0.143646	0	31	0.429108	96.875	0.326	TT	CC	TT	CT	CT	CC	CC	CC	CC	CC	CC	CC	CC	CC	TT	TT	CC	CT	CC	CC	TT	CC	CC	CC	TT	CC	CC	CC	CC	CC	CC	TT	CC	CC	CC
3377075_41_A_C	TGCAGTCCTTGGTGATCTGTCTGGTGACTCTCAGAATATGAATGACCAGGATGACTTTACAGATCGGAA	Chr02	716674	minus	A	C	1	0.961326	0.038674	0	41	0.241324	98.4375	0.141	AA	AA	AA	AA	AA	AA	AA	AA	AA	CC	AA	AA	AA	CC	AA	AA	AA	AA	AA	CC	AA	AA	AA	AA	AA	AA	AC	AA	AA	AA	AA	AA	AA	AA	AA
3377077_57_A_G	TGCAGTGGTCCTCTCTGCATTTACGCTGTTCTTGAATGCCCCAATCTATGGGCCCCAATTTCTTTACAG	Chr11	2920866	minus	A	G	1	0.933702	0.0662983	0	57	0.23589	100	0.138	AA	AG	AG	GG	AA	AA	AA	AA	AA	AA	AA	AA	AA	AA	GG	AA	AA	AA	GG	AA	AA	GG	AA	GG	AA	AA	AA	AA	AA	AA	AA	AA	AA	AA	AA
3377081_17_C_T	TGCAGCATGGATATGTTCCACTCATGAATTTTATTTTACAGATCGGAAGAGCGGTTCAGCAGGAATGCC	Chr08	24111763	plus	C	T	1	0.535912	0.464088	0	17	0.24871	99.2188	0.232	CT	CC	CT	CC	CT	CC	CC	CC	CC	CC	CC	CC	CT	CC	CT	CC	CC	CT	CC	CC	CT	CC	CC	CC	CT	CC	CC	CC	CC	CT	CC	CT	CC	CC	CC
3377083_9_T_G	TGCAGATGATCATGCATAGATATGAACGACTAAACAATAACACGGCATGCAAATCCATTACAGATCGGA	Chr02	46737262	plus	T	G	1	0.917127	0.0828729	0	9	0.496017	98.4375	0.483	GG	TT	GG	TT	GG	TT	TT	TT	TT	TT	GG	TT	TT	TT	GG	GG	TT	GG	TT	TT	GG	TT	TT	TG	GG	TT	TT	TT	TT	TT	TT	GG	GG	TT	TT
3377086_15_T_A	TGCAGTTGTACCACTTGCTATATGAAGAGAAAATCCATTACAGATCGGAAGAGCGGTTCAGCAGGAATG	-	-	-	T	A	1	0.928177	0.0718232	0	15	0.473001	97.6562	0.39	AA	TT	AA	TT	TA	TT	TT	TT	TT	TT	TT	TT	TT	TT	AA	AA	TT	TA	TT	TT	AA	TT	TA	TT	TA	TT	TT	TT	TT	TT	TT	AA	TT	TT	TT
3377099_54_C_G	TGCAGTTGCAATGCACACATGACACATAATGATAATCTTTTTGGAAGATGGTACCATGTATTGTGTTAC	Chr05	38788508	minus	C	G	0.994475	0.939227	0.0552486	0.00552486	54	0.362099	99.2188	0.239	CC	CG	CC	CC	CC	CC	CC	GG	GG	GG	CC	GG	CC	GG	CC	CC	GG	CC	CC	CC	CC	CC	CG	GG	CC	GG	CC	GG	GG	CC	CC	CC	CC	CC	CC
3377101_16_T_A	TGCAGAAAGATATTGCTCCTAACAGCATAACCTTCATATCTGTTCTTTCTGCATGTGCACACACAGGAA	Chr06	31429282	plus	T	A	1	0.491713	0.508287	0	16	0.249931	100	0.254	TA	TT	TT	TT	TA	TT	TT	TT	TA	TT	TT	TT	TT	TA	TT	TA	TT	TA	TT	TT	TA	TT	TT	TA	TA	TA	TT	TA	TA	TA	TA	TT	TA	TA	TT
3377106_10_A_T	TGCAGTTTACAAGATAAAGCTCTTGCAGTTTGGAGCTGATATTACAGATCGGAAGAGCGGTTCAGCAGG	Chr04	27360961	minus	A	T	1	0.596685	0.403315	0	10	0.240652	98.4375	0.227	AG	AG	AG	AA	AG	AA	AA	AA	AA	AG	AA	AA	AG	AA	AA	AG	AA	AG	AA	AA	AG	AA	AA	AA	AG	AG	AA	AA	AG	AA	AA	AG	AA	AG	AA
3377106_15_A_G	TGCAGTTTACAAGATAAAGCTCTTGCAGTTTGGAGCTGATATTACAGATCGGAAGAGCGGTTCAGCAGG	Chr04	27360956	minus	A	G	1	0.546961	0.453039	0	15	0.247795	96.875	0.202	AT	AA	AT	AA	AT	AA	AA	AA	AA	AT	AA	AA	AA	AA	AA	AT	AA	AT	AA	AA	AT	AA	AA	AA	AT	AA	AA	AA	AT	AA	AA	AT	AA	AA	AA
3377107_54_G_C	TGCAGAATGACATTGATTCATCGTCAACCGTGCGTCACACTTCCTCCCAACAATGGTTTTACAGATCGG	Chr06	16867083	plus	G	C	1	0.955801	0.0441989	0	54	0.468118	98.4375	0.376	CC	GG	CC	GG	CC	GG	GG	GG	GG	GG	GG	GG	GG	GG	CC	CC	GG	CC	GG	GG	CC	GG	GG	GG	CC	GC	GG	GG	GG	GG	GG	CC	GG	CC	GG
3377113_33_T_A	TGCAGTTTATGGGATGTTTGTAATTGCTCTACCTTATTGTTTCACCAACTAACCTGTTTTTTACAGATC	Chr04	528783	minus	T	A	0.994475	0.933702	0.0607735	0.00552486	33	0.307994	98.4375	0.192	TT	TT	TT	TT	TT	TT	TT	TT	TT	TT	TA	TT	AA	AA	TT	TT	AA	TT	AA	TT	TA	AA	TA	TT	TT	TT	AA	TT	TT	TT	AA	TT	NN	TT	TT
3377116_20_G_T	TGCAGACATATTGTCTTCAAGAATTCATTCCCACATTTCTCATCATTCTTTACAGATCGGAAGAGCGGT	Chr03	4421647	plus	G	T	1	0.436464	0.563536	0	20	0.245963	97.6562	0.282	GG	GT	GG	GT	GG	GT	GT	GT	GT	GT	GG	GT	GT	GT	GT	GG	GT	GG	GT	GT	GG	GG	GT	GT	GG	GT	GT	GG	GT	GT	GG	GG	GT	GT	GT
3377123_12_T_G	TGCAGCCTCCAATAGCTCATCACGAGTGACATTGTAATGCTTTACAGATCGGAAGAGCGGTTCAGCAGG	Chr11	49985340	plus	T	G	1	0.933702	0.0662983	0	12	0.469583	98.4375	0.381	GG	TT	GG	TT	GG	TT	TT	TT	TT	TT	TT	TT	TT	TT	GG	GG	TT	GG	TT	TT	TG	TT	TT	TT	GG	TT	TG	TT	TT	TT	TT	GG	TT	TT	TT
3377129_34_A_T	TGCAGCCACAAGACGTCATGATGTTCAAGGGCTTAGTAGAGAAATGAGGAATTTTACAGATCGGAAGAG	Chr03	39225372	minus	A	T	1	0.917127	0.0828729	0	34	0.484601	100	0.423	TT	AA	AT	AA	TT	AA	AA	AA	AA	AA	AA	AA	AA	TT	AA	TT	AA	TT	AA	AA	TT	AA	AA	AA	TT	AA	AA	TT	AA	AA	AA	TT	AT	AA	AA
3377130_59_C_A	TGCAGTGTTAGTTCCATATCCCTGACTGTACAAATTCCCATAGCCACATGCACCTCCTGCACGCATCAA	Chr08	56265047	minus	C	A	1	0.961326	0.038674	0	59	0.314581	100	0.196	CC	CC	AA	CC	CC	CC	CC	AA	CC	CC	CC	CC	CC	CC	CC	AA	CC	AA	CC	CC	CC	CC	CC	CC	CC	CC	CC	CC	CC	CC	CC	CC	CC	CC	CC
3377131_17_T_C	TGCAGAATCAAGCAAGGTATTGATTTTCCTATACCACAATTTTACAGATCGGAAGAGCGGTTCAGCAGG	Chr03	2946079	minus	T	C	0.994475	0.883978	0.110497	0.00552486	17	0.271605	96.875	0.167	TT	TT	TT	TT	TT	TT	TT	TT	CC	TT	TT	TT	CC	CC	CC	TT	TT	TT	TT	TT	TC	TT	TT	TT	TT	TT	TC	CC	TT	TT	TT	TT	CC	TT	TT
3377134_63_A_C	TGCAGATATACCAAAAAACAGCATAGGTAGACAAAATTATGATTTTGTCATCTCTTCCAAATCATTTTA	Chr06	9279480	minus	A	C	1	0.950276	0.0497238	0	63	0.385886	99.2188	0.262	CC	AA	CC	AA	CC	AA	AA	AA	AA	AA	AA	AA	AA	AA	AA	CC	AA	CC	AA	AC	CC	AA	AA	AA	CC	AA	AA	AA	AA	AA	AA	AA	AA	AA	AA
3377136_43_T_C	TGCAGTGGAACTTTCTCAAAGAAGATTTAGCCTTTTACAACTATGTGTTACGGAATTTTACAGATCGGA	Chr11	18330914	plus	T	C	1	0.911602	0.0883978	0	43	0.257623	98.4375	0.155	TC	TT	CC	TT	TC	TT	TT	TT	TT	TT	TT	TT	TT	TT	TT	TT	TT	TT	TT	TT	TT	TC	TT	TT	CC	TT	TT	TC	TT	TT	TT	TT	TT	TT	TT
3377140_64_G_A	TGCAGTGCAATGTCGGAAACAGGAGTCCTGTATACCTTTGCTCTCTCTACCCTGGAAACTCAGAGTCAT	Chr11	49180	plus	G	A	1	0.928177	0.0718232	0	64	0.247367	99.2188	0.146	GG	AA	GG	AA	GG	GG	GG	GG	GG	GG	AA	GG	GG	GG	GG	GG	GG	GG	GG	GG	GG	GA	GA	GG	GG	GG	GG	AA	GG	GG	GG	GG	GG	GG	GG
3377141_28_A_T	TGCAGTATCAAATCAGGCTGTCACTAAAAGTAGCTGTTACTTGATCGTCTTCTAGCTTGTAAAAGATTT	Chr03	38843635	minus	A	T	0.98895	0.928177	0.0607735	0.0110497	28	0.465092	99.2188	0.372	TT	AA	AT	AA	AT	AA	AA	AA	AA	AA	AA	AA	AA	AA	AA	TT	AA	TT	AA	AA	TT	AA	AA	AA	TT	AT	AA	AA	AA	AA	AA	TT	AA	AA	AA
3377146_17_C_A	TGCAGAAATCATCACAACAAATCAAGAAATTCTACAAATCTGTTACAGATCGGAAGAGCGGTTCAGCAG	Chr03	50623949	minus	C	A	1	0.955801	0.0441989	0	17	0.245047	98.4375	0.144	CC	CC	CC	CC	CC	CC	CC	CC	CC	CC	CC	AA	CC	AA	CC	CC	AA	CC	AA	CA	CC	CC	CC	CC	CC	AA	CA	CC	CC	CC	CC	CC	CC	CC	CC
3377148_8_T_G	TGCAGTGTTTCTTCACTTGCTTGGTTTATGTCAAACCAGGAGACAAGTTTTGTCACCATTGGCCAAAGA	Chr06	13336262	plus	T	G	1	0.933702	0.0662983	0	8	0.342114	100	0.221	TT	GG	TT	TT	TT	TT	TT	TT	TG	TT	TT	GG	TT	GG	GG	TT	GG	TT	TT	TT	TT	TT	TT	GG	TT	GG	TT	GG	GG	TT	GG	TT	TG	GG	TT
3377149_30_A_T	TGCAGCATCCATGTGACAGAAACCAAGAACAGTACCAGAATGTGGACTGCTGTTAGACAGGTTATTACA	Chr08	57227389	minus	A	T	1	0.939227	0.0607735	0	30	0.363298	98.4375	0.24	AA	AA	AA	AA	AA	AA	TT	AA	AA	AA	TT	TT	AA	AA	AA	AA	AA	AA	AA	AA	AT	AA	AA	AT	AA	AA	TT	AA	AA	AA	TT	AA	AA	AA	AA
3377154_62_A_G	TGCAGCAGCTGGAAGTGGGTGCAGATGTGGTTCAGGTTGCGCATGTGTCTCTTGCCGCTCCTAAATAAT	Chr08	20909003	plus	A	G	1	0.933702	0.0662983	0	62	0.451635	98.4375	0.348	GG	AA	GG	AA	GG	AA	AA	AA	AA	AA	AA	AA	AA	AA	AA	GG	AA	AG	AA	AA	GG	AA	AA	AA	GG	AA	AA	AA	AA	AA	AA	GG	AA	AA	AA
3377157_45_C_T	TGCAGACCCTAACACAAACAGACCCCGGGACAGTGTTTCCACTGCCAAATTATTTACAGATCGGAAGAG	Chr11	928240	minus	C	T	1	0.906077	0.0939227	0	45	0.397912	96.875	0.279	CC	TT	CC	CC	CC	TT	CC	CC	TT	CC	CC	CC	CC	TT	CC	CC	CC	CC	TT	CC	CC	CT	CT	CC	CC	TT	CC	CC	CC	TT	CC	CC	TT	CC	TT
3377159_21_G_A	TGCAGTTGTTTGTGTCTGCATGTGCTATTCATTTGCCATGTTGGTGCATGAGTCTATCTATACATCCTT	Chr02	24540611	minus	G	A	1	0.928177	0.0718232	0	21	0.338634	97.6562	0.218	GG	GG	GG	GG	GG	GG	AA	GG	AA	AA	GG	AA	GG	AA	GG	GG	GG	GG	AA	AA	GG	GG	GA	GG	GG	AA	GG	GA	AA	GG	GG	GG	AA	GG	GG
3377163_42_G_A	TGCAGAAACAATTGATCCCTCCAATTCCTGCTAAAGATAAGGGTTCTGCAATAGGAAATTACAGATCGG	Chr09	35858972	plus	G	A	1	0.933702	0.0662983	0	42	0.316474	98.4375	0.199	GG	GG	GG	GG	GG	GG	GG	GG	GG	GA	AA	GG	GG	GG	GG	GG	GG	GG	GG	GG	GG	GG	GG	GG	GG	GG	GA	GA	GG	AA	AA	GG	GG	GG	GG
3377169_24_G_A	TGCAGGCTGTTTGTTCCACTTCTGGGAGCATCTTTTTACAGATCGGAAGAGCGGTTCAGCAGGAATGCC	-	-	-	G	A	1	0.867403	0.132597	0	24	0.414273	96.875	0.304	AA	GG	GA	GA	GA	GG	GG	GG	GG	GG	GG	GG	GG	GG	GA	AA	GG	AA	GG	GG	AA	GG	GG	GG	AA	GG	GG	GG	GG	GG	GG	AA	GG	GG	GG
3377171_15_A_T	TGCAGAATTTCTGGCAAGAGTTTATCCATTATCGAGTCTTTGGAATGAAGTATACAGAGGATGCAACCC	Chr11	865931	plus	A	T	0.994475	0.966851	0.0276243	0.00552486	15	0.348364	98.4375	0.225	AA	AA	AA	NN	AA	AA	AA	TT	AA	TT	AT	AA	TT	AA	TT	AA	TT	AA	AA	TT	AA	AT	AA	TT	AA	AA	TT	AA	TT	AA	TT	AA	AA	TT	AA
3377172_46_A_T	TGCAGCTCACTGCATATCTTGCTTATTAGCCTCCTTTCAGCCTCTCAGGATTTCTTGTTTTACAGATCG	Chr11	5878087	minus	A	T	1	0.944751	0.0552486	0	46	0.458777	99.2188	0.359	TT	AA	TT	AA	TT	AA	AA	AA	AA	AA	AA	AA	AA	AA	AA	TT	AA	AT	AA	AA	TT	AA	AA	AA	TT	AA	AA	AA	AA	AA	AA	TT	AA	AA	AA
3377173_29_A_T	TGCAGAATTGATCTTGATACTGGTGCTCAAACTGTCCTTCACATTACAGATCGGAAGAGCGGTTCAGCA	Chr11	6841974	minus	A	T	1	0.955801	0.0441989	0	29	0.452856	100	0.348	TT	AA	TT	AA	TT	AT	AA	AA	AA	AA	AA	AA	AA	AA	AA	TT	AA	TT	AA	AA	TT	AA	AA	AA	TT	AA	AA	AA	AA	AA	AA	TT	AA	AA	AA
3377176_24_C_T	TGCAGATGGGCTTCTCCTTGTTCACACTCACGATGTAGCAAATGCAACACTTTTACAGATCGGAAGAGC	Chr02	4320399	minus	C	T	1	0.911602	0.0883978	0	24	0.442966	96.875	0.337	TT	CC	TT	CC	TT	CC	CC	CC	CC	CC	CC	CC	CC	CC	TT	TT	CC	CT	CT	CC	TT	CC	CC	CC	TT	CT	CC	CC	CC	CC	CC	TT	CC	CC	CC
3377177_32_C_A	TGCAGTTGCTAACGTGCCACAACATTCATGTCCAAAGAAAAATATGAACTTCTTTACAGATCGGAAGAG	Chr06	16466730	plus	C	A	1	0.955801	0.0441989	0	32	0.403773	99.2188	0.282	CC	AA	CC	AA	CC	AA	CC	CC	CC	AA	CC	CC	CA	CC	CC	CC	CC	CC	AA	CC	CC	AA	CC	CC	CC	CC	AA	CC	AA	CA	CC	CC	AA	CC	CC
3377181_29_A_T	TGCAGCCATCATTCAATTAGGATCATTCAAAAACAATTACAGATCGGAAGAGCGGTTCAGCAGGAATGC	Chr08	55602568	plus	A	T	0.961326	0.922652	0.038674	0.038674	29	0.4964	97.6562	0.463	AA	TT	AA	NN	AA	TT	TT	AA	TT	TT	TT	AA	TT	TT	AA	AA	TT	AA	TT	TT	AA	TT	AT	TT	AA	NN	TT	AA	TT	TT	TT	AA	TT	TT	TT
3377182_57_A_G	TGCAGTCAAATGCTCTACCACTGAGCTATGGACCCCTTGTATTGGTTTACTACACTTATTCTTTACAGA	Chr02	29105913	minus	A	G	1	0.878453	0.121547	0	57	0.419951	96.875	0.309	GG	AA	GG	AA	GG	AA	AA	AA	AA	AA	AA	AA	AA	AA	AA	GG	AA	AG	AA	AA	GG	AA	AA	AA	GG	AA	AA	AA	AA	AA	AA	GG	AA	AA	AA
3377183_42_T_C	TGCAGTCTTAGCAGATGTTTCCATGTAGAACATTCCATTCTCTTGAGCAAATTGCTCTCCTACCTGCAA	Chr05	39453577	plus	T	C	1	0.883978	0.116022	0	42	0.438326	97.6562	0.334	TT	CC	TT	TT	TC	CC	TT	CC	TT	TT	TT	CC	CC	TT	CC	TT	CC	CC	TC	TT	TT	TT	TC	TT	CC	TT	TC	CC	TT	CC	TT	TT	TT	CC	TC
3377186_9_T_C	TGCAGGGTGTGATGTATCTATGAGAAGGAAACAAAATATTCCTGCATAGTCTTCATTGAGATAGATTAC	Chr08	50125544	minus	T	C	0.994475	0.867403	0.127072	0.00552486	9	0.242932	96.875	0.147	TT	TC	TT	TC	TC	TT	TT	TT	TC	TT	TT	TT	TT	CC	CC	TT	TC	TT	TT	TT	TT	TT	TC	TT	TT	TT	TC	CC	TT	TT	TT	TT	TT	TT	TT
3377189_42_A_T	TGCAGAAAGGGTTCCCGCTGCTGATTATGACCTCTCCAGCAAATTGGAAACAAAATTATTACAGATCGG	Chr03	42186536	minus	A	T	1	0.933702	0.0662983	0	42	0.469583	98.4375	0.381	TT	AA	TT	AA	AT	AA	AA	AA	AA	AA	AA	AA	AA	AA	AA	TT	AA	TT	AA	AA	TT	AA	AA	AA	TT	AA	AT	AA	AA	AA	AA	TT	AA	AA	AA
3377191_54_T_G	TGCAGATGCTCACCCACTAACGCCACGTAAGTTATGCAGTTTGTTGCATTGCAGTGCCGAAGCGAAGCT	Chr07	40409408	minus	T	G	1	0.928177	0.0718232	0	54	0.475382	98.4375	0.395	GG	TT	GG	TT	GG	TT	TT	TT	TT	TT	TT	TT	TT	TT	TG	GG	TT	GG	TT	TT	GG	TT	TG	TT	GG	TT	TT	GG	TT	TT	TT	GG	TT	TT	TT
3377198_18_A_G	TGCAGATGAAATGAAACTAAACCTCTGCTACAATGTGTGTGTATACACATTGAGTTTTCATCAGTGAGA	Chr10	8374428	plus	A	G	1	0.933702	0.0662983	0	18	0.43332	99.2188	0.32	AA	AA	AA	AA	AA	AA	GG	GG	AA	GG	AA	AA	AA	AA	AA	AA	AA	AA	GG	GG	AA	AG	AA	AA	AA	AA	GG	GG	GG	GG	AA	AA	AA	GG	GG
3377201_14_C_A	TGCAGATTTTGGATCATCGGAAAAGACTTCTGCTTCCTTCATTGCACACAATGCTCCAGTTTTTCTGCG	Chr02	2292639	plus	C	A	1	0.928177	0.0718232	0	14	0.413846	96.875	0.296	AA	CC	AA	CC	AA	CC	CC	CC	CC	CC	CC	CC	CC	CC	AA	AA	CC	CA	CC	CC	AA	CC	CC	CA	AA	CC	CA	CC	CC	CC	CC	AA	CC	CC	CC
3377202_33_A_T	TGCAGGAATGTGAGGGCTTATTCCAATGATCACAAATGGAAAAGCTTAGTCATGCGAATTACAGATCGG	Chr05	32159326	minus	A	T	0.994475	0.933702	0.0607735	0.00552486	33	0.44071	99.2188	0.331	TT	AA	TT	AA	TT	AA	AA	AA	AA	AA	AA	AA	AA	AA	TT	TT	AA	TT	AA	AA	TT	AA	AA	AA	TT	AA	AA	AA	AA	AA	AA	TT	AA	AA	AA
3377204_48_T_C	TGCAGGAGACAGCTTCATTTGATAACCCAGTCAGTTCACTACAGATGTTGCTAGTTTTTCTTACAGATC	Chr02	29055539	plus	T	C	0.994475	0.889503	0.104972	0.00552486	48	0.29034	97.6562	0.181	CC	TT	CC	TC	TT	TT	TT	TT	TT	TC	TT	TT	TT	TC	TT	TT	TT	CC	TC	TT	TT	TT	TT	TT	TT	TT	TT	TT	TT	TT	TT	TT	TT	TT	TT
3377205_12_A_T	TGCAGTGTCAATAGATGCCCATGCAACCATGTTTTCTGTCAACAGAGAAAGCAGGTTCTCTGGTTTGTA	Chr06	19567540	plus	A	T	1	0.983425	0.0165746	0	12	0.272702	100	0.163	AA	TT	AA	TT	AA	AA	TT	AA	AA	AA	AA	AA	AA	AA	AA	AA	AA	AA	AA	AA	AA	TT	AA	AA	AA	TT	AA	TT	AA	AA	AA	AA	AA	AA	TT
3377207_28_G_A	TGCAGCCTTTTTCCTGTGCACAAGACAGGAAATAAATTACAGATCGGAAGAGCGGTTCAGCAGGAATGC	-	-	-	G	A	0.994475	0.906077	0.0883978	0.00552486	28	0.47821	96.875	0.406	GA	NN	AA	GG	AA	GG	GG	GG	GG	GG	AA	GA	GG	GG	AA	AA	GG	AA	GG	GG	AA	GG	GG	GG	AA	GG	GG	GG	GG	GG	GG	AA	GG	GA	GG
3377208_47_T_A	TGCAGTCAGATGTGGATAACAGAAGGATTATAAATCAATCCCAGGACTAGGAAATTACAGATCGGAAGA	Chr08	47075209	plus	T	A	1	0.955801	0.0441989	0	47	0.452856	99.2188	0.348	AA	TT	AA	TT	AA	TT	TT	TT	TT	TT	TT	TT	TA	TT	TT	AA	TT	AA	TT	TT	AA	TT	TT	TT	AA	TT	TT	TT	TT	TT	TT	AA	TT	TT	TA
3377209_33_C_T	TGCAGGTTGGTTTGTGCTTAGATTGCTGGTGTCCCCTTCTTGTTTGGGAAAATGTTTACGTGCTAAGAT	Chr02	41192094	plus	C	T	0.994475	0.895028	0.0994475	0.00552486	33	0.453272	97.6562	0.356	CT	CC	TT	CC	TT	CC	CC	CC	CC	CC	CC	CC	CC	CC	TT	TT	CC	TT	CC	CC	TT	CC	CC	CC	TT	CC	CC	CC	CC	CC	CC	CC	CC	CC	CC
3377211_53_A_T	TGCAGTGTGACATTTTGCTAATGAAATCCCTAAAACGAATCAACGTTCACGTTACATCGTATTACAGAT	Chr05	38660499	plus	A	T	1	0.966851	0.0331492	0	53	0.453283	100	0.348	TT	AA	TT	AA	TT	AA	AA	AA	AA	AA	AA	AA	AA	AA	TT	AA	AA	TT	AA	AA	TT	AA	AA	AA	TT	AA	AA	AA	AA	AA	AA	TT	AA	AA	AA
3377215_9_A_C	TGCAGCTGCACTCCTGGACTTCGGAACCATCCTTTATAGTAGCTCTCAGCAAGCCCTTGTCCCGTGAGG	Chr09	37315658	plus	A	C	1	0.950276	0.0497238	0	9	0.346143	99.2188	0.224	AA	CC	AA	CC	AA	AA	AA	AA	AA	AA	CC	AA	AA	AA	CC	AA	AA	AA	CC	AA	AA	AA	CC	AC	AA	CC	CC	AA	CC	CC	AA	AA	AA	CC	CC
3377218_40_T_C	TGCAGTTATTGGTCAGAGAAGCTCCATTGAGCTTGCTGCTTTAGGTATTGAAACGGATTACAGATCGGA	Chr11	3481291	plus	T	C	1	0.900552	0.0994475	0	40	0.466836	97.6562	0.381	TC	TT	CC	TT	CC	TT	TC	TT	TC	TT	TT	TT	TT	TT	TT	CC	TT	CC	TT	TT	CC	TT	TT	TT	CC	TT	TT	TT	TT	TT	TT	CC	TT	TT	TT
3377219_7_A_C	TGCAGCAAAGAAGGATTGCACCTGACAACCACACCACAGATAAGAGAGAACCAACTAGACGCAAACAGA	Chr08	7576618	plus	A	C	1	0.933702	0.0662983	0	7	0.420866	99.2188	0.304	AA	AA	AA	AA	AA	AA	AA	CC	AC	CC	AA	CC	AA	AA	AA	CC	CC	AA	AA	AC	AA	CC	CC	CC	AA	CC	AA	AA	CC	CC	AA	AA	CC	AA	CC
3377220_14_C_T	TGCAGTAATTTGGACTTGGAACTCTGGAAGGGCAACCACCTTGAAGGACAAAGCCACAAGCTAAAGTTA	Chr01	37691597	minus	C	T	1	0.458564	0.541436	0	14	0.280761	100	0.309	CC	TT	CC	CT	CC	CT	CT	CT	TT	CC	CT	CT	CT	TT	CC	CC	CT	CC	CT	CT	CC	CT	CT	CT	CC	CT	CT	CT	CT	CT	CT	CC	CT	CC	CT
3377221_51_A_C	TGCAGAATGACCTCACCCTGTCATGCATGGTCATGGCATGATAAATAGCCAAAAAATTTACAGATCGGA	Chr09	31848851	minus	A	C	0.994475	0.955801	0.038674	0.00552486	51	0.402932	99.2188	0.281	AA	AA	AA	CC	AA	CC	AA	NN	AA	AA	AA	CC	CC	AA	AA	AA	CC	AA	CC	AA	AA	CC	CC	AA	AA	CC	AA	CC	CC	CC	AA	AA	CC	CC	AA
3377223_62_G_A	TGCAGTAGCAGAAGGATGATGGTGGACGCCCACTTGGATTACATCTACACACAATACCACAAGCCTTGA	Chr07	46273693	plus	G	A	1	0.939227	0.0607735	0	62	0.471231	99.2188	0.384	AA	GG	AA	GG	AA	GG	GG	GG	GG	GG	GG	GG	GG	GG	AA	AA	GG	AA	GG	GG	GA	GG	GA	GG	AA	GG	GG	GG	GA	GG	GG	AA	GG	GG	GG
3377224_24_A_G	TGCAGCGTGTGATGCTGTTACTTGATTTGGATTTATTACAGATCGGAAGAGCGGTTCAGCAGGAATGCC	-	-	-	A	G	1	0.895028	0.104972	0	24	0.474711	96.875	0.401	GG	AA	AG	AA	GG	AA	AA	AA	AA	AA	AA	AA	AA	AA	GG	GG	AA	GG	AA	AG	GG	AA	AA	AA	GG	AA	AA	AA	AA	AA	AA	AA	AA	AA	AA
3377226_13_C_G	TGCAGTACACACACTACTTACTCAGGAAGAGTTTCATAGGAAGACATGGCATTCCATACATCACAAACA	Chr02	44040763	plus	C	G	1	0.944751	0.0552486	0	13	0.429962	98.4375	0.315	CC	CC	CC	CC	CC	CC	CC	CC	GG	GG	CC	CC	CC	GG	CC	CC	GG	CC	CC	CG	CC	CC	GG	GG	CC	CG	GG	GG	CC	CG	CC	CC	GG	CC	GG
3377227_61_C_A	TGCAGACAGGGAATGCAATGGTGAATGTAATGTTGCATCCTATAAGCCAAGTTCAGATTTGCGAAATAT	Chr09	13683855	plus	C	A	1	0.961326	0.038674	0	61	0.424468	98.4375	0.307	CC	AA	CC	AA	CA	CC	AA	CC	CC	CC	AA	AA	AA	CC	CC	CC	AA	CC	AA	CC	CC	AA	AA	CC	CC	CC	AA	AA	CC	CC	CC	CC	CC	CC	CC
3377229_23_T_C	TGCAGAGTGGTCCTCAACAATGTTCTTAGCAATGTACAAATTACAGATCGGAAGAGCGGTTCAGCAGGA	-	-	-	T	C	0.994475	0.872928	0.121547	0.00552486	23	0.476728	96.875	0.411	TC	TT	CC	TT	CC	TT	TT	TT	TT	TT	TT	TT	TT	TT	CC	CC	TC	CC	TT	TT	CC	TT	TC	TC	CC	TT	TT	CC	TT	TT	TC	CC	TT	TT	TT
3377232_65_A_C	TGCAGCAATGGCGCGCCTTTCCTTCCTTTGTCGAATTCCACAAGCATTGCAAAGTGACTGTAACAACAA	Chr09	34353559	minus	A	C	1	0.939227	0.0607735	0	65	0.476115	97.6562	0.395	CC	AA	AC	AA	CC	AA	AA	AA	AA	AA	AA	AA	AA	AA	CC	CC	AA	AA	AA	AC	CC	CC	AA	AC	CC	AA	CC	AA	AA	AA	AA	CC	AA	AA	AA
3377235_38_G_C	TGCAGTGGTGAAGCCTGAAGATGAAGAAATAAAGAATAGCCACGAGACATTCGCCAACTAATTACAGAT	Chr05	37586213	plus	G	C	1	0.955801	0.0441989	0	38	0.459327	98.4375	0.359	CC	GG	CC	GG	CC	GG	GG	GG	GG	GG	GG	GG	GG	GG	CC	GG	GG	CC	GG	GG	CC	GG	GG	GG	GC	GG	GG	GG	GG	GG	GG	CC	GG	GG	GG
3377238_16_G_C	TGCAGTGCCATTTTATGTGTGAAAAAGCAAGATTGCTGTAAGGACCAAAATTCTTACAGATCGGAAGAG	Chr09	1002363	minus	G	C	1	0.966851	0.0331492	0	16	0.480755	98.4375	0.403	CC	GG	CC	GG	GC	GG	GG	GG	CC	GG	GG	GG	GG	GG	CC	CC	GG	CC	GG	GG	CC	GG	GG	GG	CC	GG	GG	GG	GG	GC	GG	CC	CC	CC	GG
3377239_58_C_G	TGCAGCAGAAAGGATTGCTATGAACATCAAGAGACATACTTGTGCATTTGAATTCATGCATACAAATTA	Chr06	29492266	minus	C	G	1	0.955801	0.0441989	0	58	0.473368	99.2188	0.387	GG	CC	GG	CC	GG	CC	CC	CC	CC	CC	CC	CC	CC	CC	GG	GG	CC	GG	CG	CC	GG	CC	CC	CC	GG	CC	CC	CC	CC	CC	CC	GG	CC	CC	CC
3377240_56_T_A	TGCAGGGATCAATCAAAGACTCATGGGACAATTTCCCAACGTGCTTGTGTTGCTAATTCCATACAACAA	Chr08	3735038	minus	T	A	1	0.928177	0.0718232	0	56	0.475382	97.6562	0.395	AA	AA	AA	TT	AA	TT	TT	TT	TT	TT	TT	TT	TT	TT	AA	AA	TT	AA	TT	TT	AA	TT	TT	TT	TA	TT	TT	TT	TT	TT	TT	AA	TT	AA	TT
3377242_40_G_A	TGCAGGTCTTCACGTGGGCTATCATGATGTGAGTTTTCTTGTTGGTTTCTGCTTTCTTGTGATTTTACA	Chr08	9378538	minus	G	A	1	0.900552	0.0994475	0	40	0.409206	98.4375	0.293	GG	GG	GG	GG	GG	AA	GA	AA	GG	AA	GG	AA	GG	GG	GG	GG	AA	GG	GG	AA	GG	GG	GA	AA	GG	AA	GG	GG	GA	AA	GA	GG	GG	GG	AA
3377243_6_T_G	TGCAGTTACAGGTAAAATGTCTTCTTCCCCAATCTTTCAACTTATTCTTCATTCAAAACCATTACAGAT	Chr03	14349536	minus	T	G	1	0.966851	0.0331492	0	6	0.471231	100	0.381	GG	TT	GG	TT	GG	TT	TT	TT	TT	TT	TT	TT	TT	TT	GG	GG	TT	GG	TT	TT	GG	TT	TT	TT	GG	TT	TT	TT	TT	TT	TT	GG	TT	TT	TT
3377245_36_C_T	TGCAGGAAGTAGATTTGGACGTGCAGAAGGAATTTCCCATTGAAGAGATGTGTTTTACAGATCGGAAGA	Chr04	3049123	minus	C	T	0.972376	0.889503	0.0828729	0.0276243	36	0.460712	97.6562	0.366	TT	CC	TT	CC	TT	CC	CC	CC	CC	CC	CC	CT	NN	CC	CC	TT	CC	CT	CC	TT	TT	CC	CC	CC	CC	CC	CC	CC	CC	CC	CC	TT	CC	CC	CC
3377246_24_G_T	TGCAGTCTTGTTTTATGAGCTCTTGATGTATCCAAATGTCCTGTTCCAATGAAGAAATTTACAGATCGG	Chr02	47311181	minus	G	T	1	0.950276	0.0497238	0	24	0.440096	97.6562	0.329	TT	GG	TT	GG	GT	GG	GG	GG	GG	GG	GG	GG	GG	GG	GG	TT	GG	GT	GG	GG	TT	GG	GG	GG	TT	GG	GG	GG	GG	GG	GG	TT	GG	GG	GG
3377251_19_G_A	TGCAGAAGGCATGTGGACTGTACCAAATCCTTTTCCCTTTCGCATGATGCAAAATAAGAAAAAGAGATT	Chr06	9982024	plus	G	A	1	0.944751	0.0552486	0	19	0.46476	99.2188	0.37	AA	GG	AA	GA	AA	GG	GG	GG	GG	GG	GG	GG	GG	GG	GG	AA	GG	AA	GG	GG	AA	GG	GG	GG	AA	GG	GG	AA	GG	GG	GG	AA	GG	AA	GG
3377252_14_C_T	TGCAGTGCCATCAGCGCAAGCAAGATATTTCTTGAGAGCTGAAGAGAAGCAGCTACTTCCACTAGAGCA	scaffold_526	1527	plus	C	T	0.696133	0.303867	0.392265	0.303867	14	0.302658	99.2188	0.361	CC	TT	NN	CT	CC	CC	CT	CC	CT	CT	TT	CT	CT	CC	CC	NN	CT	NN	CT	CT	NN	CT	CT	CC	NN	CT	CT	CC	CT	TT	CT	CC	CT	CT	CC
3377252_25_T_C	TGCAGTGCCATCAGCGCAAGCAAGATATTTCTTGAGAGCTGAAGAGAAGCAGCTACTTCCACTAGAGCA	scaffold_526	1538	plus	T	C	1	0.745856	0.254144	0	25	0.467324	99.2188	0.486	TC	CC	CC	TT	TC	TT	TT	TC	TT	TT	CC	TT	TT	TT	TC	CC	TT	CC	TT	TT	CC	TT	TC	TC	CC	TC	TT	TC	TT	CC	TT	TC	TT	TT	TC
3377254_44_T_G	TGCAGTATCAAAGTTGAATGAAGATCATGCATGTCCTCAAAAGATGCTTTACAGATCGGAAGAGCGGTT	Chr02	46460748	plus	T	G	1	0.939227	0.0607735	0	44	0.487836	99.2188	0.428	GG	TT	GG	TT	GG	TT	TT	TT	TT	TT	GG	TT	TT	TT	GG	GG	TT	TG	TT	TT	GG	TT	TT	TT	GG	TT	TT	TT	TT	TT	TT	GG	TT	TT	TT
3377255_22_G_A	TGCAGTCAAAAGTGATGCTGGTGCAAGTGTCGCTGTATGGAGCCCTGTAGTTATTTTGTGAGAATTATT	Chr02	4136155	minus	G	A	1	0.889503	0.110497	0	22	0.454199	97.6562	0.359	AA	GA	AA	GG	GA	GG	GG	GG	GG	GG	GG	GG	GG	GG	AA	AA	GG	AA	GG	GG	AA	GG	GG	GA	AA	GG	GG	GG	GG	GG	GG	AA	GG	GG	GG
3377262_52_A_G	TGCAGTACACATTTTCAGCAAAACATGCATCACCAATTCTTATAAAGGTTGGACAAAATTTTACAGATC	Chr07	42773208	plus	A	G	1	0.828729	0.171271	0	52	0.471597	97.6562	0.417	GG	AA	GG	AA	GG	AA	AG	AA	AA	AG	AA	AG	AA	AA	GG	GG	AA	GG	AA	AA	GG	AA	AG	AA	GG	AA	AA	GG	AA	AA	AA	GG	AA	AA	AA
3377263_22_G_C	TGCAGACTGCTCCACATATGTGGAGGAAAGAAAAGACATGAAAGAAAATACTCACTGAATTACAGATCG	Chr02	47058702	minus	G	C	1	0.977901	0.0220994	0	22	0.290834	100	0.177	GG	GG	GG	GG	GG	CC	CC	CC	CC	GG	GG	CC	GG	CC	GG	GG	GG	GG	GG	GG	GG	GG	GG	CC	GG	GG	GG	CC	CC	GG	GG	GG	CC	GG	GG
3377266_34_G_A	TGCAGAAATGAAGATCAATGAACTAATCATGATTGCATTAGTTTACAGATCGGAAGAGCGGTTCAGCAG	Chr08	1491010	minus	G	A	1	0.900552	0.0994475	0	34	0.471842	97.6562	0.392	AA	GG	AA	GG	AA	GG	GG	GG	GG	GG	GG	GG	GG	GG	AA	AA	GG	AA	GG	GG	AA	GG	GG	GG	AA	GA	GG	AA	GG	GG	GG	AA	GG	AA	GG
3377267_30_C_T	TGCAGTCTACTGATCTTCCAAAAACAACACCAAAGCATGTTACAGATCGGAAGAGCGGTTCAGCAGGAA	Chr10	6622341	plus	C	T	1	0.917127	0.0828729	0	30	0.254266	96.875	0.152	CC	TT	CC	CC	CC	CC	CC	CC	CT	CC	CC	CC	CC	CT	CT	CC	CC	CC	CT	CC	CC	CC	CC	CT	CC	CC	TT	TT	CC	CC	CC	CC	TT	CC	CC
3377270_44_T_C	TGCAGGCAGCACCACTGTGCTCTCGATAACCGTAAAAAGACAAATACATGTATGTGATTTGCTTACAGA	Chr04	45014495	plus	T	C	1	0.889503	0.110497	0	44	0.447727	96.875	0.348	CC	TT	CC	TT	CC	TT	TT	TT	TT	TT	TT	TT	TC	TT	TT	CC	TT	CC	TT	TT	CC	TT	TT	TT	CC	TC	TT	TT	TT	TT	TT	TC	TT	TT	TT
3377271_17_T_G	TGCAGCACAGTCAAATTTAGTGCAGTGTAAAGCATTACAGATCGGAAGAGCGGTTCAGCAGGAATGCCG	-	-	-	T	G	0.98895	0.922652	0.0662983	0.0110497	17	0.471521	98.4375	0.385	GG	TT	GG	TT	TG	TT	TT	TT	TT	TT	TT	TT	TT	TT	TG	GG	TT	GG	TT	TG	GG	TT	TT	TT	GG	TT	TT	TT	TT	TG	TT	GG	TT	TT	TT
3377274_55_C_G	TGCAGCCTTTGAATCAACCATAAAGAGATTTTTCACCTGGGCATACAAGTGAACACAACATTACAGATC	Chr09	10516552	plus	C	G	1	0.944751	0.0552486	0	55	0.472818	98.4375	0.387	GG	CC	GG	CC	CG	CC	CC	CC	CC	CC	CC	CC	CC	CC	GG	GG	CC	GG	CC	CC	GG	CG	CC	CC	GG	CC	CC	CC	CC	CC	CC	GG	CC	GG	CC
3377275_6_T_G	TGCAGTTTCACACATAACGTAGCTCCTTTTTGTTTTACAGATCGGAAGAGCGGTTCAGCAGGAATGCCG	Chr06	28266028	minus	T	G	1	0.541436	0.458564	0	6	0.315741	100	0.301	TG	TT	TG	TT	TG	TT	TT	TT	TT	TT	TT	TT	TT	TT	TG	TG	TT	TG	TT	TG	TG	GG	GG	TT	TG	GG	TT	TT	TT	TT	TT	TG	TT	TG	TT
3377278_8_T_G	TGCAGTGATTCAAAGAGAAGATTCATTACAGCTCAATGAGGAATTGCAAACTTTAGTGTACAACAAATT	Chr03	37960583	minus	T	G	1	0.922652	0.0773481	0	8	0.495772	97.6562	0.475	GG	TT	GG	TT	GG	TT	TT	TT	TT	TT	TT	TT	TT	TT	TT	GG	TT	GG	TT	TT	GG	TT	TG	TT	GG	TG	TT	TT	GG	TT	GG	GG	TT	TT	TT
3377279_35_C_T	TGCAGCATTTCCTTTAGCCTCACAATCTGCCTAATCCCTGTCACTTTGCAGCCTACACCGCTATCCATT	Chr09	33154578	plus	C	T	1	0.933702	0.0662983	0	35	0.407314	99.2188	0.287	CC	CC	CC	CC	CC	TT	CC	CC	CC	TT	CC	TT	CC	CC	TT	CC	CC	CC	CC	CC	CC	TT	CT	TT	CC	CC	TT	TT	TT	CT	TT	CC	CC	TT	CC
3377280_62_C_G	TGCAGAGCAGAAACCAATGATGCGACCCATTCAACACCTGGTGAATCCTTTGCTCAGTATTACAATTCC	Chr01	48655653	plus	C	G	1	0.955801	0.0441989	0	62	0.459327	99.2188	0.359	GG	CC	GG	CC	CG	CC	CC	CC	CC	CC	CC	CC	CC	CC	GG	GG	CC	GG	CC	CC	CC	CC	CC	CC	GG	CC	CC	CC	CC	CC	CC	GG	CC	CC	CC
3377283_29_T_A	TGCAGCACTTTTTGTCTACACACAGACAATGTACACCCAAATCCAAAACATTCATTAGTTTACAGATCG	Chr09	29483987	minus	T	A	1	0.939227	0.0607735	0	29	0.48051	96.875	0.406	AA	TT	AA	TT	AA	TT	TT	TT	TT	AA	TT	TT	TT	TT	AA	AA	TT	AA	TT	TT	AA	TT	TT	TT	AA	TA	TA	TT	TT	TT	TT	AA	TT	TT	TT
3377290_68_G_C	TGCAGCTTATCTCCACTCAGAAGAGAGAACCTGACCAATTCAGGACCATATCTGTTATGTTGCCATGAG	Chr08	59102926	plus	G	C	1	0.961326	0.038674	0	68	0.47233	98.4375	0.384	CC	GG	CC	GG	CC	GG	GG	GG	GG	GG	GG	GG	GG	GG	CC	CC	GG	GG	GG	GG	CC	GG	GG	GG	CC	GG	GG	GG	GG	GG	GG	CC	GG	GG	GG
3377294_45_C_T	TGCAGACAATAAGTTTTATTTGGTTCAGCATAAGTAGTAGTAGTACACACAAAATATTACAGATCGGAA	Chr05	39484562	plus	C	T	1	0.895028	0.104972	0	45	0.467568	98.4375	0.384	CC	CC	CC	TT	CT	CC	TT	CT	TT	TT	CC	CC	CC	TT	CC	TT	CC	CC	TT	CC	CC	TT	CT	TT	CC	TT	CC	CC	CT	CC	TT	CC	TT	TT	TT
3377295_68_T_A	TGCAGCTTTGGAATGGATGCTAAAGGATCAATCTCTACCAAGTTTACAATTCTGTTGTTAGTGAGGACT	Chr09	1657432	plus	T	A	1	0.41989	0.58011	0	68	0.243582	100	0.29	TT	TA	TT	TA	TT	TA	TA	TA	TA	TA	TA	TA	TT	TA	TT	TT	TA	TA	TA	TA	TA	TA	TA	TA	TT	TA	TA	TA	TA	TA	TA	TT	TA	TA	TA
3377297_27_G_T	TGCAGCAGTATCATCTACACCAATGTTGGTAACACCTAAATTAGTAAGCATAGTCTCACATTGGACAAG	Chr06	26220058	plus	G	T	0.994475	0.944751	0.0497238	0.00552486	27	0.411944	96.875	0.292	GG	TT	GG	TT	GG	TT	GG	TT	TT	TT	TT	GG	GG	TT	GG	TT	GG	GG	GG	TT	GG	GT	TT	TT	GG	GT	GG	TT	TT	GT	TT	GG	TT	GG	GG
3377298_6_A_G	TGCAGCATATTGGGTTAGTTCACTTCTTACATTTCTCTCATGCGCATGCATGCATATCATTACAGATCG	Chr02	44100484	minus	A	G	0.994475	0.895028	0.0994475	0.00552486	6	0.467778	96.875	0.383	GG	AG	GG	AA	GG	AA	AA	AA	AG	AA	AA	AA	AA	AG	GG	GG	AA	GG	AA	AG	GG	AG	AA	AA	GG	AA	AA	NN	AA	AA	AA	GG	AA	AA	AA
3377300_18_A_G	TGCAGCAATTTCTTGTTGATGAATGGATGAATGTAACTAGAGACTGCACCCTTTCTGCATTTCAAATAA	Chr09	5950413	minus	A	G	1	0.900552	0.0994475	0	18	0.476359	96.875	0.403	GG	AA	GG	AA	AG	AA	AA	AA	AA	AA	AG	AA	AA	AA	AG	GG	AA	GG	AA	AA	GG	AA	AA	AG	GG	AA	AA	AA	AA	AA	AG	GG	AG	GG	AA
3377301_40_A_C	TGCAGCTATAGTATCCTCCATTATGTAAAAATTGTTGTGAAAAATTCTTTACAGATCGGAAGAGCGGTT	Chr01	50825612	minus	A	C	1	0.895028	0.104972	0	40	0.482525	97.6562	0.423	CC	AA	CC	AA	AC	AA	AA	AA	AA	AA	AA	AA	AA	AA	CC	CC	AA	AA	CC	AA	CC	AA	AC	AA	CC	AA	AA	AA	AA	AA	AA	CC	AA	AA	AA
3377302_52_A_T	TGCAGAAGCCTCTGATGGTAGGCATATTCAGGGAATGGGCTCAACTGGGAACATAGCAGAATTTACAGA	Chr02	44524657	minus	A	T	1	0.950276	0.0497238	0	52	0.4636	100	0.367	TT	AA	TT	AA	AT	AT	AA	AA	AA	AA	AA	AA	AA	AA	TT	TT	AA	TT	AA	AA	TT	AA	AA	AA	TT	AA	AA	AA	AT	AA	AA	TT	AA	AA	AA
3377304_16_G_C	TGCAGAAAACATTTTAGAGTGCACATAAAGTGTTTACTCAAAAGATTCCAATGTTCTTCTTTTTACAGA	Chr08	6006689	plus	G	C	1	0.939227	0.0607735	0	16	0.431672	98.4375	0.318	GG	GG	GG	CC	GC	GC	GG	GG	CC	GG	GG	GG	CC	CC	GG	CC	CC	GG	CC	CC	GG	CC	GC	GG	GG	CC	CC	CC	GG	GG	GC	GG	GG	GG	CC
3377305_66_T_A	TGCAGTTTGAATAAAAGCAAGTCAGTAAGTTAGATGTATTCAGTGTATAATGGATTGATCAAATAATTT	Chr05	6349856	minus	T	A	1	0.939227	0.0607735	0	66	0.459998	99.2188	0.362	AA	TT	AA	TT	AA	TA	TT	TT	TT	TT	TT	TT	TT	TT	TT	AA	TT	AA	AA	TT	TT	TT	TT	TT	AA	TA	TT	TT	TT	TT	TT	TT	TT	TT	TT
3377306_31_C_T	TGCAGAATTTCTCGTTCGAGCTTTCTCCTGTCTATGTACATGCTCCTGCACTTATGCTTACTTTGCAGC	Chr11	42421512	plus	C	T	1	0.640884	0.359116	0	31	0.230152	100	0.18	CT	CC	CT	CC	CT	CC	CC	CC	CC	CC	CC	CC	CC	CC	CC	CT	CC	CT	CC	CC	CT	CC	CC	CC	CT	CC	CC	CC	CC	CC	CC	CT	CC	CC	CC
3377309_57_A_G	TGCAGAGATGATGCCTTCTAGCTTTAGTGAGGATGAAACTGCTGAAACCAGTTCCTCACTAGATTATTA	Chr08	50964996	minus	A	G	0.994475	0.878453	0.116022	0.00552486	57	0.472068	97.6562	0.397	GG	AA	AG	AA	GG	AA	AA	NN	AA	AA	AA	AA	AG	AA	AA	GG	AA	GG	AA	AA	AG	AG	AG	AA	GG	AA	AA	AA	AA	AG	AA	GG	AA	AG	AA
3377311_21_C_A	TGCAGCTAAATTACTTGAACACCTTGCATCCATGCTCTTCTTTCTCGTAAACTATTGATTACAGATCGG	Chr05	237253	plus	C	A	0.939227	0.883978	0.0552486	0.0607735	21	0.475848	99.2188	0.394	AA	CC	CA	CC	AA	CC	CC	CC	CC	CC	CC	CC	NN	CC	AA	AA	NN	AA	CC	CC	AA	CC	CC	CC	AA	CC	NN	CC	CC	CA	CC	AA	CC	CC	CC
3377312_35_A_G	TGCAGATACAATTCCTCAAAACAAAATATTTGCTAAAACTTTACAGATCGGAAGAGCGGTTCAGCAGGA	Chr06	20232999	minus	A	G	1	0.895028	0.104972	0	35	0.494429	97.6562	0.494	GG	GG	GG	AA	GG	GG	AA	AA	GG	AA	AA	AA	AA	AG	GG	AA	AA	GG	GG	AG	GG	GG	AA	AA	GG	AA	AA	GG	AA	AA	AA	GG	AA	GG	AG
3377314_13_A_G	TGCAGTGAAGTCAAAGCATAAAATCTGAGAAGGAAGATCATATAAAATGTGTTACAGATCGGAAGAGCG	Chr07	11751766	minus	A	G	1	0.861878	0.138122	0	13	0.48167	97.6562	0.434	GG	AA	GG	AA	AG	AA	AG	AA	AA	AA	AA	AA	AA	AA	GG	GG	AG	GG	AA	AA	GG	AA	AA	AA	GG	AA	AG	AA	AA	AA	AA	GG	AA	GG	AA
3377316_6_G_A	TGCAGTGGACTGTGTAAAGTGCTCATATTCTCTGTCTTCATTCCATATAAAGAAAGACATAAGAGATTA	Chr07	7294510	minus	G	A	1	0.933702	0.0662983	0	6	0.329538	98.4375	0.21	GG	GG	AA	GG	GG	GG	GG	GG	GG	GG	GG	GG	GG	GG	GG	GG	GG	GA	GG	GG	AA	GG	GG	GG	GG	GG	GG	GG	GG	GG	GG	GG	GG	GG	GG
3377317_56_T_A	TGCAGTTTTCTTGATTTTACATGGATTTGATTAGTCTTCCATGATTTGATGTAATTTCTTTTACAGATC	Chr02	12732225	minus	T	A	1	0.977901	0.0220994	0	56	0.442966	98.4375	0.331	AA	TT	AA	TT	AA	TT	TT	TT	TT	TT	TT	TT	TT	TT	TT	AA	TT	TA	TT	TT	AA	TT	TT	TT	AA	TT	TT	TT	TT	TT	TT	AA	TT	TT	TT
3377318_37_A_C	TGCAGCTTCAAGGACCAAATAAAACACTTCACTGCAAAAGATCTTCAATTTCAAAACAATATTACAGAT	Chr05	35122369	plus	A	C	0.98895	0.922652	0.0662983	0.0110497	37	0.453918	98.4375	0.352	CC	AA	AC	AA	CC	AA	AA	AA	AA	AA	AA	AA	AA	AA	CC	CC	AA	CC	AA	AA	CC	AA	AA	AA	CC	AA	AA	AA	AA	AA	AA	CC	AA	AA	AA
3377321_64_A_T	TGCAGTAGGGCCTACAAGCACTTCAATTTGGAATCCAATCTGTGAAACATCATTCCAAAGAAAAATTTC	Chr05	1143476	plus	A	T	1	0.944751	0.0552486	0	64	0.393334	97.6562	0.271	TT	TT	AA	TT	AA	TT	TT	TT	TT	TT	TT	TT	TT	TT	AA	AA	TT	TT	TT	TT	TT	TT	TT	AT	AA	TT	TT	TT	TT	TT	TT	TT	TT	TT	TT
3377322_29_T_C	TGCAGCAATATCATCAAAATGCTAAAGGTTTGATCAGTTTACAGATCGGAAGAGCGGTTCAGCAGGAAT	Chr08	57021931	minus	T	C	0.994475	0.900552	0.0939227	0.00552486	29	0.399228	98.4375	0.281	TT	TT	TT	CC	TT	TT	TT	TT	TT	TT	TT	CC	TT	TT	TT	TT	TT	TT	TC	TT	TT	TT	TT	CC	TT	TT	CC	CC	TC	TT	CC	TC	TT	TT	TT
3377324_58_A_G	TGCAGTGCAGGGTTTCAAAACCCACTAGAAGCACCTTGTGGTAAAATCCTAGCCACCAATGCCCAAGTG	Chr02	35579048	plus	A	G	0.994475	0.889503	0.104972	0.00552486	58	0.468488	96.875	0.386	GG	AA	GG	AA	GG	AA	AA	AA	AG	AA	AA	AA	AA	AA	GG	GG	AA	GG	AA	AG	GG	AA	AA	AA	GG	AG	AA	AA	AA	AA	AA	AA	AA	AA	AA
3377325_15_C_T	TGCAGATTTACCATTCGGGGGCAAACGGACTTTCTTCTTCTTCTTTTTCTTTCCTGAAACGTTTACAGA	Chr03	43959979	plus	C	T	1	0.895028	0.104972	0	15	0.464943	97.6562	0.378	CC	TT	CC	TT	CC	TT	CC	TT	CC	TT	TT	TT	TT	CT	TT	CC	TT	CT	CC	TT	CC	CC	CC	TT	CC	TT	CT	CT	CT	CC	TT	CC	CC	CC	CT
3377329_25_A_C	TGCAGCACCCTCTAACCCTCTATAAAGCACCAATTTTGATGCTCACAACATTACAGATCGGAAGAGCGG	Chr06	12462897	plus	A	C	0.955801	0.762431	0.19337	0.0441989	25	0.367202	99.2188	0.263	AC	AA	CC	AA	AC	AA	AA	AA	AA	AA	AA	AA	AA	AA	AA	CC	AA	AC	AA	AA	CC	AA	AA	NN	AC	AA	AA	AA	NN	AA	AA	CC	AA	AA	AA
3377331_19_A_T	TGCAGAAGTTACACCTGACACTCAGAACATTGCCTCTAGCTTTTACCTTGAGGAATCTGATTTACAGAT	Chr10	5821657	minus	A	T	1	0.977901	0.0220994	0	19	0.237844	98.4375	0.138	AA	AT	AA	AA	AA	AA	AA	AA	AA	AA	TT	TT	AA	AA	AA	AA	AT	AA	AA	AT	AA	AA	TT	AA	AA	AA	AA	AA	TT	AA	AA	AA	TT	AA	TT
3377332_27_C_A	TGCAGTGTTGGTGTTTGGAGATTCGATCATGGACACTGGCAACAACAACAACAAATTGGCAACATCAGC	Chr01	386650	minus	C	A	1	0.944751	0.0552486	0	27	0.485638	99.2188	0.42	AA	CC	AA	CC	AA	CC	CC	CC	CC	CC	CC	CC	CC	CC	AA	AA	CC	CA	AA	CC	AA	CC	CC	CC	AA	CC	CC	CC	CC	CC	CC	AA	CC	CC	CC
3377333_52_A_T	TGCAGCCAACGTAAACAAGAATGACTGAAATTAGCAACGCAGCCACAAAATTACAATCTTACAGATCGG	Chr06	22539825	plus	A	T	1	0.972376	0.0276243	0	52	0.364763	100	0.24	AA	AA	TT	AA	AA	AA	AA	AA	AA	AA	AA	AA	AA	AA	TT	AA	AA	TT	AA	AA	TT	AA	AA	AA	TT	AA	AA	AA	TT	AA	AA	AA	AA	TT	AA
3377334_48_A_G	TGCAGTTTCTGATAGATCCCTCCTCATCTCTGAAATTTTGGACCCCACATGTTCTTTACAGATCGGAAG	Chr06	31299098	plus	A	G	1	0.895028	0.104972	0	48	0.470071	98.4375	0.39	GG	AG	GG	AA	AG	AA	AA	AA	AG	AA	AA	AA	AA	AA	GG	GG	AG	GG	AA	AA	GG	AA	AA	AA	GG	AA	AA	AA	AA	AA	AA	GG	AA	AA	AA
3377335_48_T_C	TGCAGCAAAAACATACTTTATGAAGCACTCGAGCTAGTGTTATACAAATAGCCAAAAAAAATTACAGAT	Chr06	25083192	minus	T	C	1	0.928177	0.0718232	0	48	0.413846	98.4375	0.296	TT	TT	TT	TT	TT	CC	CC	CC	CC	TT	TT	CC	TT	TT	TT	TT	TT	TT	CC	TT	TT	TC	TT	TT	TT	TT	CC	CC	TT	TT	TC	TT	TT	CC	TT
3377336_22_C_A	TGCAGCAGATTTCATGAGAAGACCATGAGAGACAGTTCCTTTTACAGATCGGAAGAGCGGTTCAGCAGG	Chr02	35471418	plus	C	A	1	0.955801	0.0441989	0	22	0.438448	99.2188	0.326	AA	CC	AA	CC	AA	CC	CC	CC	CC	AA	CC	CC	CC	CC	CC	CC	CC	AA	CC	CC	AA	CC	CC	CC	AA	CC	CC	CC	AA	CC	CC	AA	CC	CC	CC
3377337_52_A_C	TGCAGTTACACTCGCACTCCACCTCGTCACAGCAACCACCAGTTTTCCTCCCAACTCTTCTTTACAGAT	Chr03	31190913	plus	A	C	1	0.955801	0.0441989	0	52	0.422087	100	0.304	AA	CC	AA	AA	AA	CC	CC	CC	CC	CC	CC	CC	CC	AA	AA	AA	AA	AA	AA	CC	AA	AA	AC	AA	AA	CC	AA	AA	CC	CC	AA	AA	AA	AA	CC
3377338_25_A_T	TGCAGAACATATAATATTCAGCTCAAAACTTGCTTTACGTGTTAGAAAACTTCACTCACGTCAAAAACC	Chr02	33317589	plus	A	T	0.983425	0.546961	0.436464	0.0165746	25	0.25303	100	0.228	AA	AT	AA	AT	AA	AT	AA	AT	TT	AT	AA	AA	AT	AT	AA	AA	AT	AA	AT	AA	AA	AT	AA	AT	AA	AT	AT	AA	AA	AT	AT	AA	AT	AT	AT
3377341_25_T_C	TGCAGAAATACCTGTGTTCACCCATTGCATGGAATAGAAGGCCGCGCAAATGATAAGCTCTTGCAAACC	Chr03	46070922	minus	T	C	0.98895	0.917127	0.0718232	0.0110497	25	0.381948	98.4375	0.26	CC	TT	CC	TT	CC	TT	TT	TT	TT	TT	TT	TT	TC	TT	TC	CC	TT	CC	TT	TT	CC	TT	TT	TT	TT	TT	TT	TT	TT	TT	TT	TT	TT	TT	TT
3377342_65_T_C	TGCAGCAAGGAAGGGAATAACAGGATTGGTAATAATGGAATGAAATTGACAGCTTGCTGAGAAATTTTA	Chr01	3455662	minus	T	C	0.994475	0.856354	0.138122	0.00552486	65	0.487747	97.6562	0.464	CC	CC	TC	TT	CC	TT	TC	TT	TT	TC	TT	TT	TT	TT	CC	CC	TT	CC	TT	TT	CC	TT	TT	TT	CC	TC	CC	CC	TT	TT	TT	CC	CC	TT	TT
3377343_10_C_T	TGCAGCTCAACATTTTTCTTTCTGCACCCCTACATTCTTTACAGATCGGAAGAGCGGTTCAGCAGGAAT	Chr08	38868621	plus	C	T	0.994475	0.944751	0.0497238	0.00552486	10	0.452068	98.4375	0.347	TT	CC	TT	CC	TT	CC	CC	CC	CC	CC	CC	CC	CC	CC	CC	TT	CC	TT	CC	CC	TT	CC	CC	CC	TT	CC	CC	CC	CC	CC	CC	TT	CC	CC	CC
3377346_40_A_T	TGCAGACACAAATGGTTAGTGATGAAACTTGGAAACTAGTAGATGATATCTGGGATAAAAAGGTTCAAA	Chr09	21825929	minus	A	T	1	0.933702	0.0662983	0	40	0.376912	99.2188	0.254	AA	AA	TT	AA	AA	AT	AA	AA	AA	AA	AA	AA	AA	AA	TT	TT	AA	AT	AA	AA	TT	AA	AA	AA	TT	AA	AA	AA	AA	AA	AA	TT	AA	AA	AA
3377347_21_T_A	TGCAGATAAAGTTCAGTGTGTTACACAACAGAATATTACAGATCGGAAGAGCGGTTCAGCAGGAATGCC	-	-	-	T	A	1	0.939227	0.0607735	0	21	0.44321	97.6562	0.334	AA	TT	AA	TT	AA	TT	TT	TT	TT	TT	TT	TT	TT	TT	TT	AA	TT	AA	TT	TT	AA	TA	TT	TT	AA	TA	TT	TT	TT	TT	TT	TT	TT	TT	TT
3377348_40_T_C	TGCAGTCTTAGTTGTAAGGTCATCATCAACCACGAATGACTAATTTTTGTTTACAGATCGGAAGAGCGG	Chr03	34816891	plus	T	C	1	0.889503	0.110497	0	40	0.454199	98.4375	0.359	CC	TT	CC	TT	CC	TT	TT	TT	TT	TT	TT	TT	TT	TT	TC	CC	TT	CC	TT	TT	TC	TT	TT	TT	CC	TT	TT	TT	TT	TT	TT	CC	TT	TT	TT
3377351_19_T_G	TGCAGTTCCTTAGTCTGCTTGACAACAATATTACGAAGAAACCAAATTATAGGCTTTATGTTATTACAG	Chr03	92087	minus	T	G	1	0.895028	0.104972	0	19	0.370868	96.875	0.251	TT	TT	TT	TG	TT	TT	TT	TT	TT	GG	TT	TT	TT	TT	TG	TT	GG	TT	GG	GG	TT	TT	TG	TG	TT	GG	GG	GG	GG	TG	TT	GG	TT	TT	GG
3377352_18_T_C	TGCAGAAGCATTGGCCTATCTGCATTCTGCTGCACACACTCCCATCTACCATAGAGATGTTACAGATCG	Chr01	44926218	minus	T	C	1	0.911602	0.0883978	0	18	0.490583	98.4375	0.448	CC	TT	CC	TT	CC	TT	TT	TT	TT	TT	TT	TT	TT	TT	TC	CC	TT	CC	TT	TT	CC	TT	TC	TT	CC	TT	TT	TT	TT	TT	TT	CC	TT	TT	TT
3377353_33_G_A	TGCAGTTACACCTGTAAATGCTAGTGCTCCGTTGGTAATATTACAGATCGGAAGAGCGGTTCAGCAGGA	Chr05	38954147	minus	G	A	0.944751	0.917127	0.0276243	0.0552486	33	0.285079	99.2188	0.173	AA	GG	GG	GG	GG	GG	GG	GG	GG	GG	GG	GG	GG	NN	GG	GG	GG	GG	GG	GG	AA	GG	GG	GG	AA	GG	GG	GG	GG	GG	GG	AA	GG	NN	GG
3377354_37_A_G	TGCAGAGTGAGTCACTCACCGACATTCTCAGACAAGGAAAAATTTTGTCTCTTGCATGATTTACAGATC	Chr03	28539326	minus	A	G	0.994475	0.928177	0.0662983	0.00552486	37	0.470556	98.4375	0.383	GG	AA	AG	AA	GG	AA	AA	AA	AA	AA	AA	AA	AA	AA	GG	GG	AA	GG	AA	AA	GG	AA	AA	AA	GG	AA	AA	AA	AG	AA	AA	GG	AA	AA	AA
3377357_8_C_T	TGCAGTCCCATATTCCTAAGAGTTTTCAAAAATTTGGATGATCCTGCCTTTTACAGATCGGAAGAGCGG	Chr03	50155117	plus	C	T	1	0.922652	0.0773481	0	8	0.420073	99.2188	0.304	CC	TT	CT	CC	CC	CC	TT	TT	CC	TT	TT	CC	CC	CC	CC	CC	TT	CC	TT	TT	CC	TT	CT	CC	CC	TT	TT	TT	TT	CC	TT	CC	TT	CC	TT
3377358_24_T_C	TGCAGCCTTGGCTATTCATAGAGGTAATACAGTTTCAGTATCACATGCACTGATTACAGATCGGAAGAG	Chr10	1738342	plus	T	C	0.994475	0.911602	0.0828729	0.00552486	24	0.459475	97.6562	0.364	CC	TT	CC	TC	CC	TT	TT	TT	TT	TT	TT	TT	TT	TT	CC	CC	TC	CC	TC	TT	CC	TT	TT	TT	CC	TT	TT	TT	TT	TT	TT	CC	TT	TT	TT
3377360_20_C_T	TGCAGATCCTCAATTGTTAGCCCTCCACGCAGACTGAGGTCTCCTAACTGTTTACAGATCGGAAGAGCG	Chr11	46881615	minus	C	T	0.939227	0.861878	0.0773481	0.0607735	20	0.230588	96.875	0.135	CC	CC	CC	CC	CC	CC	CC	TT	NN	CT	CT	CC	NN	CT	CC	CC	CT	CT	CC	CC	CC	CC	CC	CC	CC	CC	TT	CC	TT	TT	CC	CC	NN	TT	CC
3377362_11_C_T	TGCAGTGAGGACTATTCTTTGAGGGTCAAATTTTGCTCTTCCACCTCTCACTTGTTCCATGAAGCTTGC	Chr04	45330724	minus	C	T	0.994475	0.950276	0.0441989	0.00552486	11	0.305432	99.2188	0.189	CC	CC	TT	CC	TT	CC	CC	CC	CC	CC	CC	CC	CC	CC	CC	CC	CC	CC	CC	CC	TT	CC	CC	CC	TT	CC	CC	CC	CC	CC	CC	TT	CT	CC	CC
3377364_32_T_G	TGCAGTGATGTAGCTGAGGGCATGGCCTATCTTCACCATTACTCTCCAGTGAAAGTAGTGCATTGTGAT	Chr03	35877861	plus	T	G	1	0.972376	0.0276243	0	32	0.24169	98.4375	0.141	TT	GG	TT	TT	TT	TT	GG	GG	TT	TT	GG	TT	TT	TT	GG	TT	GG	TT	TT	TT	TT	TT	TG	GG	TT	TG	TT	GG	TT	TT	TT	TT	TT	TT	TT
3377367_58_G_C	TGCAGCTCCACAGCAACTGTCCCAGATGTGCATAATGCAACTCTACTGGCCTACAACAGAGTTCATTTA	Chr03	2434191	minus	G	C	1	0.972376	0.0276243	0	58	0.479839	100	0.401	CC	GG	CC	GG	CC	GG	GG	GG	GG	GG	GG	GG	GG	GG	GG	CC	GG	CC	GG	GG	CC	GG	GG	CC	CC	GG	GG	GG	GG	GG	GG	CC	GG	GG	GG
3377370_15_C_T	TGCAGTTCTTCAAAACCAATTCAAGCATCCCTCTTTCTTTACAGATCGGAAGAGCGGTTCAGCAGGAAT	Chr02	29925210	plus	C	T	1	0.933702	0.0662983	0	15	0.451635	96.875	0.348	CC	TT	CC	TT	CC	TT	TT	TT	TT	TT	TT	TT	CC	TT	CT	CC	TT	CC	CT	TT	CC	CC	TT	TT	CC	TT	CT	TT	TT	TT	TT	CC	CC	CC	TT
3377372_21_C_G	TGCAGATGGGTTTTGGAGACCCTAGTTCAGTTTTCCTCAGACCCTTTGATAAAGTTACAGATCGGAAGA	Chr05	35700738	plus	C	G	0.994475	0.933702	0.0607735	0.00552486	21	0.457994	97.6562	0.358	GG	CC	GG	CC	CG	CC	CC	CC	CG	CC	CC	CC	CC	CC	GG	CC	CC	GG	CC	CC	GG	CC	CC	CC	GG	CC	CC	CC	CC	CC	CC	GG	CC	CC	CC
3377373_63_G_A	TGCAGCTTTAGTGCAAATGGAATACTTCAAAACCACCTCAAATTGACCTTTTGCAGCTTCACCGTGTAT	Chr07	37456519	plus	G	A	1	0.878453	0.121547	0	63	0.432038	96.875	0.326	AA	GG	AA	GG	AA	GG	GG	GG	GG	GG	GG	GG	GG	GG	GG	AA	GG	AA	GG	GG	GG	GA	GA	GG	AA	GA	GG	AA	GG	GG	GG	AA	GG	GG	GG
3377374_30_T_C	TGCAGCAGAAACTTGAAACACCAACTTGTGTTTTATGATCCTTGTAATGCTATAATGCGTGCAATATAT	Chr02	37574689	minus	T	C	1	0.911602	0.0883978	0	30	0.257623	96.875	0.155	TT	CC	TT	TC	TC	TC	TT	TT	CC	TT	TT	TT	TT	TC	TT	TT	TT	TT	TT	TT	TT	TT	TT	TC	TT	TC	TT	CC	TT	TT	TT	CC	TC	TT	TT
3377376_57_G_C	TGCAGAAGAATAAACCAGTTCCTAGAATCAAGTATCAATAAAATGGAAGACAAGACTGAGGACGTTACA	Chr01	51945363	minus	G	C	1	0.961326	0.038674	0	57	0.340466	98.4375	0.218	GG	GG	GG	GC	GG	CC	GG	CC	CC	GG	GC	GG	GG	GC	GG	GG	CC	GG	GG	GG	GG	CC	GG	GG	GG	CC	CC	CC	GG	GG	GG	GG	CC	GG	GG
3377377_30_T_A	TGCAGTTGCTATGGATTTTGAATCAACATTTGCATTACAGATCGGAAGAGCGGTTCAGCAGGAATGCCG	-	-	-	T	A	1	0.944751	0.0552486	0	30	0.46476	97.6562	0.37	AA	TT	AA	TT	AA	TT	TT	TT	TT	TT	TT	TT	TT	TT	AA	AA	TT	AA	TT	TA	AA	TT	TT	TT	AA	TT	TT	TT	TT	TT	TT	AA	TT	TT	TT
3377380_30_C_T	TGCAGAAGCAATAACAGTGCATAATCTCAACGTGTAACCAAACATGGATTATAATGCAAAACCAAAACT	Chr11	3922520	plus	C	T	1	0.972376	0.0276243	0	30	0.467324	97.6562	0.373	TT	CC	TT	CC	TT	CC	CC	CC	CC	CT	CC	CC	CC	CC	CT	TT	CC	CT	CC	CC	TT	CC	CC	CC	TT	CC	CT	CC	CC	CC	CC	TT	CC	CC	CC
3377381_40_A_T	TGCAGCAATGACAGAATCTCATTCAAGCTGCTTCAATGAAATATTATTACAGATCGGAAGAGCGGTTCA	Chr11	39803500	plus	A	T	1	0.966851	0.0331492	0	40	0.275999	99.2188	0.166	AA	TT	AA	TT	AA	AA	AA	AA	AA	AA	AA	AA	AA	AA	AA	AA	AA	AA	TT	AA	AA	AA	AA	AT	AA	AA	TT	AA	AA	AA	AA	AA	TT	TT	AA
3377382_24_A_G	TGCAGTAATGAAGTTTAGTGGTAAACCCACAGAGGATATTGTTTGTGAAAAGGAGAAAATCCTGCGCTC	Chr09	29517752	minus	A	G	1	0.872928	0.127072	0	24	0.479961	96.875	0.423	GG	AG	GG	AG	AG	AG	AA	AA	AG	GG	AG	AA	AA	AA	GG	GG	AA	GG	AA	AA	GG	AG	AA	AA	GG	AA	AA	AA	AA	AA	AA	GG	AA	AA	AA
3377384_27_C_T	TGCAGTATACATATTTTTGTCAGACATCATTTGTTCTTCCTTTTCATTCTCAAAGGAAGATGTTATTAC	Chr03	49954409	plus	C	T	1	0.928177	0.0718232	0	27	0.262751	98.4375	0.157	CC	CT	CC	CC	CC	CC	TT	CC	CC	TT	CC	CC	CC	CC	CC	CC	CT	CC	CC	TT	CC	CC	CT	CC	CC	CC	TT	CC	CC	CC	CC	CC	CC	CC	CC
3377388_26_G_C	TGCAGCAAAAAGAAATGTTTGGTTGTGGTTGGTTGCTACTTCACAATAATCAAATTACAGATCGGAAGA	Chr05	4377169	plus	G	C	0.917127	0.906077	0.0110497	0.0828729	26	0.247278	100	0.145	CC	GG	GG	GG	GG	GG	GG	GG	GG	GG	GG	GG	NN	GG	NN	GG	GG	CC	CC	GG	GG	GG	GG	GG	GG	NN	GG	GG	NN	GG	GG	GG	GG	GG	GG
3377390_15_C_T	TGCAGAAACATTGAGCGCAGAGTTTTGCAGGAATATTGAGAAATTGAAGGCAGAAAAACAACAATTACA	Chr07	5242200	plus	C	T	0.994475	0.928177	0.0662983	0.00552486	15	0.462222	96.875	0.367	TT	CC	TT	CC	TT	CC	CC	CC	CC	CC	CC	CC	CC	CC	TT	TT	CC	CT	CC	CC	TT	CC	CC	CC	TT	CC	CC	CC	CC	CT	CC	TT	CC	CC	CC
3377393_11_G_T	TGCAGGAATAAGTGTTTTCTTTTATTCTTCTCAAGATTTTAGTATTGTTTTACAGATCGGAAGAGCGGT	Chr10	495666	minus	G	T	1	0.961326	0.038674	0	11	0.440585	98.4375	0.329	GG	TT	GG	GG	GT	TT	GT	GG	GG	GG	TT	TT	GG	GG	GG	GG	TT	GT	TT	GG	GG	GG	GT	GG	GG	TT	TT	TT	TT	TT	GG	GG	GG	GG	TT
3377394_33_C_T	TGCAGTGATGCTACAACATTGGTATGATCCTATCTCAATTACAGATCGGAAGAGCGGTTCAGCAGGAAT	Chr03	41515420	plus	C	T	1	0.922652	0.0773481	0	33	0.468789	100	0.381	TT	CT	TT	CC	TT	CC	CC	CC	CC	CC	CC	CC	CC	CC	CC	TT	CC	TT	CC	CC	TT	CC	CC	CC	TT	CC	CC	CC	CC	CC	CC	TT	CC	CC	CC
3377395_21_G_T	TGCAGATAAACTCTGTAACAAGTGCTATGCTATATTTTACAGATCGGAAGAGCGGTTCAGCAGGAATGC	Chr08	22878244	plus	G	T	1	0.961326	0.038674	0	21	0.45139	98.4375	0.345	TT	GG	TT	GG	TT	GG	GG	GG	GG	GG	GG	GG	GG	GG	GG	TT	GG	TT	GG	GG	TT	GG	GG	GG	TT	GG	GG	GG	GG	GG	GG	TT	GG	GG	GG
3377397_11_A_T	TGCAGCTATAAATCAAGAACTGACCATTCTACATCTACTGATATGATTGAGTTATTTACAGATCGGAAG	Chr06	19726539	plus	A	T	1	0.977901	0.0220994	0	11	0.356155	100	0.232	AA	TT	AA	TT	AA	AA	TT	TT	AA	AA	AA	AA	TT	AA	AA	AA	AA	AA	AA	AA	AA	TT	AA	TT	AA	TT	AA	TT	AA	AA	TT	AA	AA	AA	TT
3377399_32_A_G	TGCAGCCAAACAACAAATTCCTAATTTCCTACATAACAATTTTACAGATCGGAAGAGCGGTTCAGCAGG	Chr11	32284323	plus	A	G	0.994475	0.950276	0.0441989	0.00552486	32	0.47179	100	0.383	GG	AA	GG	AA	GG	AA	AA	AG	AA	AA	AA	AA	AA	AA	AA	GG	AA	GG	AA	AA	GG	AA	AA	AA	GG	AA	GG	AA	AA	AA	AA	GG	AA	AA	AA
3377409_27_C_T	TGCAGAAGACTTGTGCCACTGTATATCCAAACAAACAAACCAGTTGTCCAACTTGAATTTTGAAAACCG	Chr10	38606858	minus	C	T	1	0.966851	0.0331492	0	27	0.275999	99.2188	0.166	CC	CC	CC	TT	CC	TT	CC	CC	CC	CC	CC	CC	CC	CC	CC	CC	CC	CC	CC	CC	CC	TT	CT	CC	CC	CC	CC	CC	CC	CC	TT	CC	TT	CC	CC
3377411_68_T_C	TGCAGATAGTAATCATGAAGGTGTGAGAAGCAAAAGCACCAAACGTATTTTTGACATTACACTCAAAAT	Chr08	55742874	minus	T	C	0.98895	0.906077	0.0828729	0.0110497	68	0.496239	98.4375	0.489	CC	TT	CC	NN	CC	TT	TT	CC	TT	TT	TT	CC	TT	TT	CC	CC	TT	CC	TT	TT	CC	TC	TT	TT	CC	CC	TT	TT	TT	TT	TT	CC	TT	TT	TT
3377414_25_G_T	TGCAGTTCCTATATATGGGTAAGAAGTGGCCATTAGCTCCTAAGTTTACAACAAATAGCGTAATGTCTT	Chr02	40978400	minus	G	T	1	0.972376	0.0276243	0	25	0.467324	98.4375	0.373	TT	GG	TT	GG	TT	GG	GG	GG	GG	GG	GG	GG	GG	GG	TT	TT	GG	TT	GG	GG	TT	GG	GG	GG	TT	GG	GG	GG	GG	GG	GG	GG	GG	GG	GG
3377415_42_A_G	TGCAGCCAGATCCCCATATGAGAAATACAAATCACTAAGTACAAAGAAGGTCATTACAGATCGGAAGAG	Chr06	15737181	plus	A	G	0.994475	0.911602	0.0828729	0.00552486	42	0.442809	99.2188	0.336	GG	AG	GG	AA	GG	AA	AA	AA	AA	AA	AA	AA	AA	AA	AA	GG	AA	GG	AA	AA	GG	AA	AA	AA	GG	AA	AA	AA	AA	AA	AA	GG	AA	AA	AA
3377417_19_G_C	TGCAGCAAGATGGTGATGTGACTAAGGCATAACCATTACAGATCGGAAGAGCGGTTCAGCAGGAATGCC	Chr02	41652682	plus	G	C	1	0.944751	0.0552486	0	19	0.46476	98.4375	0.37	GG	CC	GG	GG	GG	CC	CC	CC	CC	CC	GG	CC	GG	CC	GG	GG	CC	GG	GG	CC	GG	GG	GC	GG	GG	GC	CC	GG	CC	CC	CC	GG	CC	GG	CC
3377419_24_A_T	TGCAGTTCAGGATCTGAAGAAAACAAATGACCTGGCATCACAATTTGAAGCAAGAGAAAACAGAAAGTT	Chr10	4506689	plus	A	T	1	0.944751	0.0552486	0	24	0.403223	98.4375	0.282	AA	AT	AA	TT	AT	AA	TT	TT	TT	AA	AA	AA	AA	TT	AA	AA	TT	AT	AT	AA	AA	TT	AA	AA	AA	TT	AA	AA	AA	AT	TT	AA	AA	TT	AA
3377420_30_A_C	TGCAGATTCATTGAAGGACCTGAAGCATTGAATTTTACAGATCGGAAGAGCGGTTCAGCAGGAATGCCG	-	-	-	A	C	1	0.906077	0.0939227	0	30	0.444248	98.4375	0.34	CC	AA	CC	AA	AC	AA	AA	AA	AA	AA	AA	AA	AA	AA	CC	CC	AA	AC	AA	AA	CC	AA	AA	AA	AC	AA	AA	AA	AA	AA	AA	AA	AA	AA	AA
3377422_58_T_A	TGCAGGAAAGACGGGGAATGAAAAGGAAAGAGCAAAAAGATTTCTTTGACTATGTGATTGAAGAACTTA	Chr02	29600589	minus	T	A	0.994475	0.950276	0.0441989	0.00552486	58	0.379506	100	0.256	TT	AA	TT	AA	TA	AA	AA	AA	AA	TA	TT	TT	TT	AA	TT	TT	AA	TT	TT	TT	TT	TT	TA	TT	TT	AA	TT	TT	TT	AA	AA	TT	AA	TT	AA
3377423_49_C_A	TGCAGGTATGCTTCGCACTTGTAACTATTTTCTTCTATTGATACTTGATCTTTGTTTTACAGATCGGAA	Chr09	2395855	plus	C	A	1	0.933702	0.0662983	0	49	0.461158	97.6562	0.365	AA	CC	CA	CC	AA	CC	CC	CC	CC	CC	CC	CC	CC	CC	CA	AA	CC	AA	CC	CC	AA	CC	CC	CC	AA	CC	CC	CC	CC	CC	CC	AA	CC	AA	CC
3377424_17_A_G	TGCAGCAAAATGGGATGATAATCCGAGTTGTTTCTGCCCATGGTTTCACAACCAATCTTATCAAACATG	Chr03	33086409	plus	A	G	1	0.939227	0.0607735	0	17	0.263484	99.2188	0.157	AA	AA	AA	AG	AG	AA	AA	AA	AA	AA	AA	AA	AA	AA	AA	AA	AA	AA	GG	AA	AA	AA	AG	AG	AA	AA	GG	GG	AA	AA	GG	AA	AA	GG	AA
3377425_14_G_A	TGCAGTATGCACCTGGTTTGGTTTGATGGTTATTTTGCTTTAGAGTTTACATATTACAGATCGGAAGAG	Chr09	11265180	plus	G	A	0.98895	0.933702	0.0552486	0.0110497	14	0.332886	99.2188	0.212	AA	GG	AA	GG	AA	GG	GG	GG	GG	GG	GG	GG	GG	GG	GG	GG	GG	GG	GG	GG	GG	GG	GA	GG	GG	GG	GG	GG	GG	GG	GG	GG	GG	AA	GG
3377426_49_C_T	TGCAGAAAGTGAACGTACCATTCATTCAGTTACACAGAACAGACCCATTCACATAACTGTTCCAGAAGA	Chr02	41538634	minus	C	T	1	0.922652	0.0773481	0	49	0.460364	100	0.365	TT	CC	TT	CC	CT	CC	CT	CC	CC	CC	CC	CC	CC	CC	TT	TT	CC	TT	CC	CC	TT	CC	CC	CC	TT	CC	CC	CC	CC	CC	CC	CC	CC	CC	CC
3377428_45_G_A	TGCAGTTTTTGCTGCTATATATGCAAGTACAAAGTTGTAGTAACCGAACCAGTTTTACAGATCGGAAGA	Chr11	44769759	minus	G	A	1	0.911602	0.0883978	0	45	0.470437	96.875	0.387	AA	GA	AA	GG	AA	GG	GG	GG	GA	AA	GG	GG	AA	GG	GG	AA	GG	GA	GG	GG	GA	GA	GG	GG	AA	GG	GG	GG	GG	GG	GG	AA	GG	GA	GG
3377429_37_A_T	TGCAGTTCTTTAGTAACATTCCATACAAATGGTAAGAACTGCTTACCTGGCTGGGGAATTCTCAGTTAC	Chr07	3647676	plus	A	T	1	0.977901	0.0220994	0	37	0.344068	99.2188	0.221	TT	AA	TT	AA	TT	AA	AA	AA	AA	AA	AA	AA	AA	AA	TT	TT	AA	AT	AA	AA	AA	AA	AA	AA	TT	AA	AA	AA	AA	AA	AA	AA	AA	AA	AA
3377431_8_T_C	TGCAGAGGTCCACTGTCACAGAGTTGGCACAATTTTATGTTACAGATCGGAAGAGCGGTTCAGCAGGAA	Chr04	4958211	plus	T	C	1	0.546961	0.453039	0	8	0.387839	97.6562	0.431	TT	TC	TT	TC	TT	TC	CC	TC	TC	TC	CC	TC	TC	CC	CC	TC	TC	TT	TC	TC	TT	CC	TC	TC	TT	TC	CC	TC	TC	TC	TC	TT	CC	TC	TC
3377433_29_A_C	TGCAGCTGTAAGCAAGAGAAGAGAAGAGAATAGAGCATGATATGCAGTCAAACTTGCTGACCATCTTGG	Chr02	1290934	minus	A	C	0.994475	0.966851	0.0276243	0.00552486	29	0.462562	100	0.364	CC	AA	CC	AA	CC	AA	AA	AA	AA	AA	AA	AA	AA	AA	CC	CC	AA	CC	AA	AA	CC	AA	AA	AA	CC	AA	AA	AA	AA	AA	AA	CC	AA	AA	AA
3377436_28_T_A	TGCAGTCACTGACTTGTTACATATGTGTTTTGCCTTTATTCAAGCTGTAAAGTGATTCCTACTTTTACA	Chr01	43733439	plus	T	A	1	0.950276	0.0497238	0	28	0.358109	99.2188	0.235	AA	TT	TT	TT	TA	TT	TT	TT	TT	TT	TT	TT	TT	TT	AA	TT	TT	TT	TT	TA	TT	TT	TT	TT	TT	TT	TT	TT	TT	TT	TT	AA	TT	TT	TT
3377437_64_A_G	TGCAGCAATTTCTCTGATATCTTTGATGATGAGTGGTTTATTAGTTCTCTAGCTAATGATATAAAGATC	Chr09	7165564	minus	A	G	1	0.447514	0.552486	0	64	0.247245	96.875	0.276	AA	AG	AA	AG	AA	AG	AG	AG	AA	AG	AG	AG	AG	AA	AA	AA	AG	AG	AA	AG	AA	AG	AG	AG	AA	AG	AA	AA	AG	AG	AG	AA	AG	AA	AG
3377439_30_G_A	TGCAGTTCACATCACGCAACCAAAATAAAAGTTCCAATCAATTACAGATCGGAAGAGCGGTTCAGCAGG	Chr08	57702892	plus	G	A	1	0.867403	0.132597	0	30	0.474589	98.4375	0.409	AA	GG	AA	AA	AA	AA	AA	GA	GG	GG	GG	GG	GG	GG	AA	AA	AA	GA	GG	GG	AA	GG	GA	GG	AA	AA	GG	AA	GG	GG	GG	AA	GA	GG	GG
3377440_53_A_G	TGCAGGACTGTAAAGAATCTCTGCTCCATTTTCTGTCTAGAATTGTAAACCAGAGTCAACAGGTTACAG	Chr02	46933503	plus	A	G	1	0.900552	0.0994475	0	53	0.384787	96.875	0.265	GG	AA	GG	AA	AG	AA	AA	AA	AA	AA	AA	AA	AA	AA	GG	AG	AA	GG	AA	AA	GG	AA	AA	AA	GG	AA	AA	AG	AA	AG	AA	GG	AA	AA	AA
3377441_19_T_G	TGCAGAAGGGAGCAATGAATCTGCATAACCAACAAAGAAAGTTTGATTCTTTACAGATCGGAAGAGCGG	Chr11	26038	minus	T	G	0.98895	0.906077	0.0828729	0.0110497	19	0.4875	98.4375	0.433	GG	GG	GG	GG	GG	TT	TT	TT	TT	TT	GG	TT	TT	TT	TT	GG	TT	GG	TG	TT	GG	TG	TG	TT	GG	TT	TT	GG	TT	TT	TT	GG	TT	TG	TT
3377442_60_T_A	TGCAGTACACCAAATTTGAAGCCAAAATAAGCTGCATAATACATCAGCTTCATAAATACATATTCTTAC	Chr09	17503955	plus	T	A	1	0.569061	0.430939	0	60	0.245231	99.2188	0.215	TA	TT	TA	TT	TA	TT	TT	TT	TT	TT	TT	TT	TT	TT	TA	TA	TT	TA	TT	TT	TA	TT	TT	TT	TA	TT	TT	TA	TT	TT	TT	TA	TT	TT	TT
3377443_18_G_A	TGCAGTTGTGTGATGCGAGCAGCAGTTTACTACATGCTTTACAGATCGGAAGAGCGGTTCAGCAGGAAT	Chr05	9749659	minus	G	A	0.98895	0.39779	0.59116	0.0110497	18	0.288318	97.6562	0.372	GG	GA	GG	GA	GA	GA	GA	GA	GA	GA	GA	GA	GA	GA	GA	GG	GA	GG	GA	GA	GG	GA	GA	GA	GG	GA	GA	GA	GA	GA	GA	GG	GA	GA	GA
3377444_39_A_T	TGCAGACCATGCTTTGAGACTGTTTGTTTGGTGAGAAAAATTTTACAGATCGGAAGAGCGGTTCAGCAG	Chr10	40508389	plus	A	T	1	0.939227	0.0607735	0	39	0.468606	98.4375	0.378	TT	AA	TT	AA	TT	AA	AA	AA	AA	AA	AA	AA	AA	AA	AA	TT	AA	TT	AA	AA	TT	AA	AA	AA	TT	AA	AA	AA	AA	AA	AA	AT	AA	AA	AA
3377445_49_A_G	TGCAGATCTTGCTTTGCTTGTTCAATAGTATCTTTCTCCTTTTGCAAAAACACTTTGTTTACAGATCGG	Chr03	45406220	minus	A	G	1	0.939227	0.0607735	0	49	0.484417	97.6562	0.417	GG	AA	GG	AA	GG	AG	AA	AA	AA	AA	AA	AA	AA	AA	GG	GG	AA	GG	AG	AA	GG	AA	AA	AA	GG	AA	AA	AA	AA	AA	AA	GG	AA	AA	AA
3377446_14_G_T	TGCAGAACAGACCGGGCCAACCTCATTTCTTCTGCTCCATGGTTGGTACCAAAAACATCTCTCAAAATA	Chr09	13968966	plus	G	T	1	0.944751	0.0552486	0	14	0.421538	99.2188	0.304	GG	GT	GG	TT	GG	GG	GT	GG	GG	GG	TT	TT	TT	GG	GG	GG	TT	GG	TT	GG	GG	TT	GT	GG	GG	GG	TT	TT	GG	GG	GG	GG	GG	GG	GG
3377447_11_T_A	TGCAGAAGTACTTCATGCAAATTTCTAAAATCATATTACAGATCGGAAGAGCGGTTCAGCAGGAATGCC	Chr06	30225304	plus	T	A	1	0.950276	0.0497238	0	11	0.460609	97.6562	0.362	AA	TT	TA	TT	TA	TT	TT	TT	TT	TT	TT	TT	TT	TT	AA	TT	TT	TA	TT	TT	AA	TT	TT	TT	AA	TT	TT	TT	TT	TT	TT	AA	TT	TT	TT
3377450_16_C_A	TGCAGCAATCATATAACAGAAGATTATGAAGCATTTGTTACAGATCGGAAGAGCGGTTCAGCAGGAATG	Chr11	33244179	plus	C	A	1	0.994475	0.00552486	0	16	0.242056	100	0.141	CC	AA	CC	AA	CC	CC	CC	CC	CC	CC	CC	CC	CC	CC	CC	CC	CC	CC	AA	CC	CC	CC	CC	CC	CC	CC	CC	CC	CC	CC	CC	CC	AA	AA	CC
3377454_29_G_C	TGCAGTGTGTACATAGATACATGGTACTTGTGTAGTTTACAGATCGGAAGAGCGGTTCAGCAGGAATGC	Chr08	5937762	plus	G	C	1	0.966851	0.0331492	0	29	0.426788	99.2188	0.309	GG	GG	GG	CC	GG	GG	GG	GG	CC	GG	GG	GG	CC	GC	GG	CC	CC	GG	CC	CC	GG	CC	GC	GG	GG	CC	CC	CC	GG	GG	GG	GG	GG	GG	CC
3377458_38_G_T	TGCAGATTTGGGAGGAATGGATTTGTGACAATTTTACTGGTGGAATTCTGATTTGCCAAAATGAGTTAC	Chr09	6373702	minus	G	T	1	0.944751	0.0552486	0	38	0.470254	97.6562	0.381	TT	GG	GT	GG	TT	GG	GG	GG	GG	GG	GG	GG	GG	GG	TT	TT	GG	GT	GG	GT	TT	GG	GG	GG	TT	GG	GG	GG	GG	GG	GG	TT	GG	TT	GG
3377460_53_T_A	TGCAGACCAATCCTACGCCGAAACATTTTCTTTGGGCCGCTACTCAAATGCTATGGTCCATTACAGATC	Chr05	35162980	plus	T	A	1	0.966851	0.0331492	0	53	0.438875	100	0.326	AA	TT	AA	TT	AA	TT	TT	TT	TT	TT	TT	TT	TT	TT	AA	AA	TT	AA	TT	TT	AA	TT	TT	TT	AA	TT	TT	TT	TT	TT	TT	AA	TT	TT	TT
3377461_25_A_C	TGCAGATTATGATACAAGTGTAACCATAACTCAGTAAAAAGGATGCAGCACAAATCATTGTCAGGTTTT	Chr09	34031989	minus	A	C	0.994475	0.950276	0.0441989	0.00552486	25	0.47179	100	0.383	CC	AA	CC	AA	CC	AA	AA	AA	AA	AA	AA	AA	AA	AA	CC	CC	AA	CC	AA	AA	AA	AA	AA	CC	CC	AA	AA	AA	AA	AA	AA	CC	AA	AA	AA
3377462_20_T_A	TGCAGGAAATGGATGAAAACTATGAATAAGCATTTTCACAGAACCAAAACCACTAGAACAACAGCACAT	Chr04	10819882	minus	T	A	1	0.972376	0.0276243	0	20	0.448277	100	0.34	AA	TT	AA	TT	AA	TT	TT	TT	TT	AA	TT	TT	TT	TT	TT	TT	TT	AA	TT	TT	AA	TT	TT	TT	AA	TT	TT	AA	AA	TT	TT	AA	TT	TT	TT
3377464_26_G_T	TGCAGCTCAGTGCTATAAATAATCTTGATCTAAAGAAGGACCGAAGGGACGATATTGAAATGAAATGCT	-	-	-	G	T	1	0.944751	0.0552486	0	26	0.49504	98.4375	0.459	TT	GG	TT	GG	GT	GG	GG	GG	GG	TT	TT	TT	GG	GG	TT	TT	GG	TT	GG	GG	TT	GG	GG	GG	GT	GG	GG	GG	GG	GG	GG	TT	GG	TT	GT
3377465_22_T_A	TGCAGCATTGCCAATCCACCATTTGATGGCACAATCATTTGGTGTGTCAATGATAAATTCATCAGTGAT	Chr02	42068822	plus	T	A	1	0.955801	0.0441989	0	22	0.260554	100	0.155	TT	TT	TT	AA	TT	AA	TT	TT	TT	TT	TT	AA	AA	TT	TT	TT	TT	TT	TT	TT	TT	AA	TT	TT	TT	TT	TT	TT	TT	TT	TT	TT	TT	AA	TT
3377469_34_C_G	TGCAGACATGATTTTTGCATTTATGTGAAAAATACAAACATGGATATGTTGAAGTATTACAGATCGGAA	Chr05	550037	plus	C	G	1	0.950276	0.0497238	0	34	0.369586	98.4375	0.246	CC	CC	CC	CC	CC	GG	CC	CC	CC	CC	CC	GG	GG	GG	CC	CC	CC	CC	CC	GG	CC	CG	CG	CG	CC	CC	CC	CC	CC	CC	CC	CC	GG	CC	CC
3377471_18_G_A	TGCAGGCAAGATAACTCTGCTAACAGCACCAAACTCATCTCCCCTAGGATGTGGAAGACTTACAGATCG	Chr10	40696469	minus	G	A	1	0.933702	0.0662983	0	18	0.444675	97.6562	0.337	AA	GG	AA	GG	AA	GG	GG	GG	GA	GG	GG	GG	GG	GG	GG	AA	GG	AA	GG	GG	AA	GG	GG	GG	AA	GA	GG	GG	GG	GG	GG	GG	GG	GG	GG
3377472_45_G_T	TGCAGCTAATTCTTTGAATTTCAAGCACTTTATCTCTTTCAAATAGCATGCTGTCTTAGACACATCTTT	Chr02	3940879	minus	G	T	1	0.933702	0.0662983	0	45	0.441012	96.875	0.331	TT	GG	TT	GG	TT	GG	GG	GG	GG	GG	GG	GG	GG	GG	TT	TT	GG	GT	GG	GG	TT	GG	GG	GG	TT	GG	GT	GG	GG	GG	GG	GG	GG	GG	GG
3377476_51_T_A	TGCAGATGTGAGTTTGATTCTGAACAAATAACTCATTATTTGGTCACATGGTTTTTACAGATCGGAAGA	Chr09	14807935	minus	T	A	1	0.950276	0.0497238	0	51	0.493819	99.2188	0.45	AA	TT	AA	TT	AA	TT	TT	TT	TT	TT	TT	TT	TT	TT	AA	TA	TT	AA	TT	TT	AA	TT	TT	TA	AA	AA	TT	TT	TT	AA	TT	AA	TT	TT	AA
3377478_16_C_T	TGCAGAGTGTATTTGCCACGGTGCTCTCCAACAAAACCCATCATTCTTTTTCATTTTTTACAGATCGGA	Chr08	34202220	minus	C	T	0.994475	0.895028	0.0994475	0.00552486	16	0.443086	96.875	0.339	TT	CC	TT	CC	TT	CC	CC	CC	CC	CC	CC	CC	CC	CC	CC	TT	CC	TT	CT	CC	TT	CC	CC	CC	TT	CC	CC	CC	CC	CC	CC	TT	CC	CC	CC
3377480_32_T_G	TGCAGCTGTCACTCACAAAGACATTTCCTATTTGCAGGAGGCATATGTAAAAGCACTAGGGAAGGGCTT	Chr07	37430642	plus	T	G	1	0.972376	0.0276243	0	32	0.440951	99.2188	0.329	GG	TT	GG	TT	GG	TT	TT	TT	TT	TT	TT	TG	TT	TT	TT	GG	TT	GG	TT	TT	TT	TT	TG	TT	GG	TT	TT	GG	TT	TT	TT	GG	TT	TT	TT
3377481_10_G_A	TGCAGTTAGGGTAAAGGAATGTACCATAAACAAATTTTACAGATCGGAAGAGCGGTTCAGCAGGAATGC	Chr02	33154545	plus	G	A	1	0.911602	0.0883978	0	10	0.484967	96.875	0.425	GG	AA	GG	AA	GG	AA	GG	AA	AA	GG	GG	GG	GA	AA	GG	GG	AA	GG	AA	GG	GG	AA	GG	AA	GG	AA	AA	GG	GG	AA	AA	GG	AA	AA	AA
3377483_9_G_A	TGCAGAAGGGTAACAATAAATTCTATGCCAAACCAGTTCAGTCTAACAGGCTTCTGATTTTACAGATCG	Chr11	7219523	minus	G	A	1	0.933702	0.0662983	0	9	0.451635	100	0.348	AA	GG	AA	GG	AA	GG	GG	GG	GG	GG	GG	GG	GG	GG	GG	AA	GG	AA	GG	GG	AA	GG	GG	GG	AA	GG	GG	GG	GG	GG	GG	AA	GG	GG	GG
3377485_27_T_C	TGCAGGCATGTTACAGATTTATGCTTTTGGGTCATTCATTACAGATCGGAAGAGCGGTTCAGCAGGAAT	Chr04	3652991	plus	T	C	1	0.872928	0.127072	0	27	0.476298	97.6562	0.412	TT	TT	TT	TT	TT	CC	TC	CC	TT	TT	TC	CC	TT	TT	TT	TT	TC	TT	TC	TT	TC	CC	CC	CC	CC	CC	CC	TT	CC	TC	CC	TT	TT	CC	TT
3377487_56_A_G	TGCAGCTGATTGGATTAGAAAACGCTGCATTCCTGTACTACTTGAAGCTCATCATCAATACCCCCACTT	Chr02	26789073	minus	A	G	1	0.469613	0.530387	0	56	0.249077	97.6562	0.265	AG	AA	AG	AA	AG	AA	AA	AA	AA	AG	AA	AG	AA	AA	AG	AG	AG	AG	AG	AA	AG	AA	AA	AA	AG	AG	AA	AA	AA	AA	AA	AG	AA	AA	AA
3377488_64_T_G	TGCAGAACTCATAACGGAATTATGAACTTTTCTATCTTACCATGTTTCCAGTTCATATTTTACATCTTT	Chr08	20647241	minus	T	G	1	0.961326	0.038674	0	64	0.45139	100	0.345	GG	TT	GG	TT	GG	TT	TT	TT	TT	TT	TT	TT	TT	TT	TT	GG	TT	GG	TT	TT	GG	TT	TT	TT	GG	TT	TT	TT	TT	TT	TT	GG	TT	TT	TT
3377490_18_G_A	TGCAGATTGCCACAATGTGCGACACCCACCCAAATGTCGTTTTATAGATTTATCTGCACTTCCAATAAA	Chr02	41572438	plus	G	A	1	0.950276	0.0497238	0	18	0.346143	99.2188	0.224	GG	GG	GG	AA	GG	GG	GG	GG	GG	GG	GG	GG	AA	GG	GG	GG	GG	GG	AA	GG	GG	AA	GA	GG	GG	GG	GG	GG	GG	GG	GG	AA	GG	AA	GG
3377491_23_G_C	TGCAGTAAACGGACCTCCTAAGTGTCAAATTATCATAAAGTTTACAGATCGGAAGAGCGGTTCAGCAGG	Chr03	30523368	minus	G	C	1	0.977901	0.0220994	0	23	0.318427	97.6562	0.199	GG	GG	GG	GG	GG	CC	GG	GG	CC	CC	GC	CC	GG	CC	GG	GG	CC	GG	GG	GG	GG	GC	GG	GC	GG	GG	GG	GG	GG	CC	GG	GG	CC	GG	GG
3377492_66_T_A	TGCAGATGGCCTTATGCAAAGGATGTGCAACAAGATGGAGTTTCTTTCTCAACTGGGAAGCAACTCTTT	Chr09	32995961	plus	T	A	0.994475	0.972376	0.0220994	0.00552486	66	0.454753	99.2188	0.35	AA	TT	AA	TT	AA	TT	TT	TT	TT	TT	TT	TT	TT	TT	TT	AA	TT	AA	TT	TT	AA	TT	TT	TT	AA	TT	TT	TT	TT	TT	TT	AA	TT	TT	TT
3377493_12_C_A	TGCAGAACTACGCATGCTCTGTTTCACTTCTTATCTTACAGATCGGAAGAGCGGTTCAGCAGGAATGCC	Chr02	4878801	plus	C	A	1	0.972376	0.0276243	0	12	0.257318	98.4375	0.152	CC	CC	CC	CC	CC	CC	CC	CC	CC	CC	CC	CC	AA	CC	AA	CC	CC	CC	CC	CA	CC	CC	CC	CC	CC	CC	CA	CC	CC	CC	AA	CC	CC	CC	CC
3377494_24_A_C	TGCAGAAAAATCATGGCAAATTGTATTGGTGCTCAATTTTTACAGATCGGAAGAGCGGTTCAGCAGGAA	-	-	-	A	C	0.994475	0.966851	0.0276243	0.00552486	24	0.434414	100	0.319	CC	AA	CC	AA	AC	AA	AA	AA	AA	AA	AA	AA	AA	AA	AA	CC	AA	CC	AA	AA	CC	AA	AA	AA	CC	AA	AA	AA	AA	AA	AA	AA	AA	AA	AA
3377499_37_T_A	TGCAGGTAGACAAATCTGATGGTACTGAAGTTGGTCATACAATTACAGATCGGAAGAGCGGTTCAGCAG	Chr10	43194592	minus	T	A	1	0.961326	0.038674	0	37	0.477214	98.4375	0.395	AA	TT	AA	TT	AA	TT	TT	TT	TT	TT	TA	TT	TT	TT	AA	AA	TT	AA	TT	TT	AA	TT	TT	TT	AA	TT	TT	AA	TT	TT	TT	AA	TT	TT	TT
3377500_37_A_G	TGCAGTTGGATTGAAGGTATGCATGTGGTTCATAACCATTACAGATCGGAAGAGCGGTTCAGCAGGAAT	Chr08	4971664	minus	A	G	1	0.861878	0.138122	0	37	0.489912	96.875	0.483	GG	GG	GG	AG	AG	AA	AA	GG	AA	GG	AA	AG	AA	AA	GG	GG	GG	GG	AA	AA	GG	AA	AA	AG	GG	GG	AG	AA	AA	AA	AA	GG	AA	GG	AA
3377501_24_C_T	TGCAGAATAGCAAGATTCTCTTCCCATTGATGGGGAAGGAATATATTGCTAGTCTATTTTACAGATCGG	Chr08	4048741	minus	C	T	1	0.900552	0.0994475	0	24	0.458411	97.6562	0.365	TT	CT	CT	CC	TT	CC	CC	CC	CC	CC	CC	CC	CC	CC	TT	TT	CC	CT	CT	CC	TT	CC	CC	CC	TT	CC	CC	CC	CC	CC	CC	TT	CC	TT	CC
3377502_52_C_T	TGCAGTTATACAACATTCAGTTTCTCAACTAACTATATTTGCGCCCGGAATTCGCTTTTACAGATCGGA	Chr02	3388346	minus	C	T	1	0.961326	0.038674	0	52	0.241324	98.4375	0.141	CC	CC	CC	CC	TT	CC	CC	CC	CC	CC	CC	CC	CC	CC	CC	CT	CC	CC	CC	CC	CT	CC	CC	CC	CC	CC	CC	CC	CC	CC	CC	CC	CC	CC	CC
3377503_32_T_C	TGCAGTAGACCAACAATCATTCATGAGTCAACTACACAACACGTATTTATTAGGCTTTACAGATCGGAA	Chr06	15589324	plus	T	C	1	0.922652	0.0773481	0	32	0.443881	98.4375	0.337	CC	TT	TC	TT	CC	TT	TT	TT	TT	TT	TT	TT	TT	TT	TT	CC	TT	CC	TT	TT	CC	TT	TT	TT	CC	TT	TT	TT	TT	TT	TT	CC	TT	TT	TT
3377505_30_A_G	TGCAGTTGCAGAGTATGAAATAATGTCTCTATTTTGGTTTCGTTGGAAATTTGTTGCAAGGACTAAATC	Chr05	35586494	plus	A	G	1	0.933702	0.0662983	0	30	0.458106	99.2188	0.359	GG	AA	GG	AA	GG	AA	AA	AA	AA	AA	AA	AA	AA	AA	GG	GG	AA	AG	AA	AA	GG	AA	AA	AA	GG	AA	AA	AA	AA	AA	AA	GG	AA	AA	AA
3377506_5_C_G	TGCAGCTCTTTTGAAACGCCAGCATCTGAGAAATGTTTTGGATGTTTTGTGTTGATTGGTTTACAGATC	Chr03	46104792	plus	C	G	1	0.939227	0.0607735	0	5	0.468606	98.4375	0.378	GG	CC	CG	CC	CG	CC	CC	CC	CC	CC	CC	CC	CC	CC	CC	GG	CC	GG	CC	CG	GG	CC	CC	CC	GG	CC	CC	CC	CC	CC	CC	GG	CC	CC	CC
3377509_27_T_G	TGCAGCTTATGTGGAACAAAAATGGATTTTTTCCCAATTGAATTGTGAAAGAAACTCTTTTTACAGATC	Chr02	29517667	minus	T	G	1	0.961326	0.038674	0	27	0.483624	99.2188	0.412	TT	TT	TT	TT	TT	TT	TT	TT	TT	GG	GG	GG	TG	TT	GG	TT	TT	TT	GG	GG	TT	GG	TG	GG	TT	TT	GG	GG	GG	TT	TT	TT	TT	GG	TT
3377510_13_T_C	TGCAGAAAGAACATAAAGAATATCAAGATATTGCAAAAGCTCCACTATAACATGGATTACAGATCGGAA	Chr06	26023366	minus	T	C	1	0.944751	0.0552486	0	13	0.445347	98.4375	0.337	TT	TT	CC	TT	CC	TT	TT	TT	TT	TT	TT	TT	TT	TT	CC	TT	TT	TC	TT	TT	TT	TT	TT	TT	CC	TT	TT	TT	TT	TT	TT	CC	TT	TT	TT
3377512_27_C_G	TGCAGTAGCAAGAAGTACGGCAAGCTTCTGTTGAACAGAAATACAAACGTGCAAATAATTACAGATCGG	Chr08	50015574	plus	C	G	0.751381	0.723757	0.0276243	0.248619	27	0.499081	99.2188	0.489	GG	NN	GG	CC	GG	CC	NN	CC	CC	CC	CC	CC	NN	CC	CC	GG	CC	GG	NN	CC	GG	NN	CC	NN	GG	CC	CC	CC	NN	NN	CC	GG	NN	CC	CC
3377512_50_G_C	TGCAGTAGCAAGAAGTACGGCAAGCTTCTGTTGAACAGAAATACAAACGTGCAAATAATTACAGATCGG	Chr08	50015597	plus	G	C	0.651934	0.61326	0.038674	0.348066	50	0.492172	99.2188	0.445	NN	CC	NN	GG	NN	GC	CC	GG	GG	GG	GG	GG	CC	GG	GG	NN	GG	NN	CC	GG	NN	CC	GG	CC	NN	GG	GG	GG	CC	CC	GG	NN	CC	GG	GG
3377513_12_G_T	TGCAGAGCGTGCGAAAATTGCATTACTGTGAATTTTCAGCTACAAAGCATCAGTTAGATCAATTGTTGA	Chr08	26049765	plus	G	T	1	0.961326	0.038674	0	12	0.454748	100	0.351	TT	GG	TT	GG	TT	GG	GG	GG	GG	GG	GG	GG	GG	GG	GG	TT	GG	TT	GG	GG	TT	GG	GG	GG	TT	GG	GG	GG	GG	GG	GG	TT	GG	GG	GG
3377517_26_G_A	TGCAGAGTATCTTCAGAGAATGCAGTGTGATGGATATAAACCAGATGATGTTACTTATATTACAGATCG	Chr02	3491476	plus	G	A	0.994475	0.933702	0.0607735	0.00552486	26	0.454784	98.4375	0.353	AA	GG	AA	GG	AA	GG	GA	GG	GA	GG	GG	GG	GG	GG	AA	AA	GG	AA	GG	GG	AA	GG	GG	GG	AA	GG	GG	GG	GG	GG	GG	GG	GG	GG	GG
3377520_5_A_C	TGCAGAGTCACTAGGAAAAGGTAAATCCAATGATATCTCTAGTGTTTTACAGATCGGAAGAGCGGTTCA	Chr10	43113714	minus	A	C	0.994475	0.922652	0.0718232	0.00552486	5	0.468858	99.2188	0.381	CC	AA	CC	AA	AC	AA	AA	AA	AA	AA	AA	AA	AA	AA	CC	CC	AA	CC	AA	AA	CC	AA	AC	AA	CC	AA	AA	AA	AA	AA	AA	CC	AA	AA	AA
3377521_13_G_C	TGCAGGAATCAAAGTTAGGTAGGTAAGTACACTGTAAATTTGGTTTGATGATTTATTTACAGATCGGAA	Chr04	44865207	minus	G	C	0.928177	0.872928	0.0552486	0.0718232	13	0.463931	100	0.369	CC	GG	CC	GG	CC	GG	GG	GG	GC	GG	GG	GG	GG	GG	NN	CC	GG	CC	GG	GG	CC	GG	GG	GG	CC	GG	GG	NN	GG	GG	GG	CC	GG	GG	GG
3377522_41_C_G	TGCAGAGGTACTGTTTGTGTTGAGGTATGAACTTGGTGTGACTGTCTAGTTTCTTCATATTTTTACAGA	Chr06	17006959	plus	C	G	1	0.966851	0.0331492	0	41	0.471231	100	0.381	GG	CC	GG	CC	GG	CC	CC	CC	CC	CC	CC	CC	CC	CC	GG	GG	CC	GG	CC	CC	GG	CC	CC	CC	GG	CC	CC	CC	CC	CC	CC	GG	CG	GG	CC
3377523_66_C_G	TGCAGGAGGTTGTCCAAATTGCATGATAGAAGACTCCACCCCCCTGAGAAAAATATTGACTAAACACTT	Chr08	57420340	plus	C	G	0.994475	0.950276	0.0441989	0.00552486	66	0.498951	99.2188	0.494	GG	CC	GG	CC	GG	CC	GG	CC	CC	CC	CC	CC	CC	CC	GG	GG	GG	GG	CC	CC	GG	CC	CC	CC	GG	GG	CC	CC	CC	CC	CC	GG	CG	CC	CC
3377524_22_G_C	TGCAGTGGTTAGTAGCTAGCATGAAGTCTTGACATTTACAGATCGGAAGAGCGGTTCAGCAGGAATGCC	-	-	-	G	C	0.994475	0.98895	0.00552486	0.00552486	22	0.243179	100	0.142	CC	GG	GG	GG	GG	GG	GG	GG	GG	GG	GG	GG	GG	GG	CC	GG	GG	CC	GG	GG	CC	GG	GG	GG	GG	GG	GG	GG	GG	GG	GG	CC	GG	GG	GG
3377525_7_C_A	TGCAGTACTCCTTAGTTCTCACTAGTTGCAACCTCTTTACAGATCGGAAGAGCGGTTCAGCAGGAATGC	-	-	-	C	A	1	0.939227	0.0607735	0	7	0.495162	100	0.461	AA	CC	AA	CC	CA	CC	CC	CC	CC	CC	CC	CC	AA	CC	AA	AA	AA	AA	CC	CC	AA	CC	CC	AA	AA	CC	CC	AA	CC	CC	CC	AA	CC	CC	CC
3377529_47_G_A	TGCAGGTTTGATCTGATGCCAGAAGCACTATTTGGAGCACTGTGTTGGTAAATTCCTAAATTTTACAGA	Chr07	40270990	minus	G	A	1	0.895028	0.104972	0	47	0.490583	96.875	0.456	GG	AA	GG	AA	GG	GA	AA	GG	GA	AA	GA	AA	GG	GG	GG	GG	AA	GA	AA	GG	GG	GA	GA	AA	GG	AA	AA	GG	GG	AA	AA	GG	AA	AA	AA
3377533_33_C_G	TGCAGAGCATCGTAACATTCTCATCTCCCAAGGCTGCATTGTTAGAGAGATTACAGATCGGAAGAGCGG	Chr07	44258395	plus	C	G	0.994475	0.955801	0.038674	0.00552486	33	0.475772	100	0.392	GG	CC	GG	CC	GG	CC	CC	CC	CC	CC	CC	CC	CC	CC	GG	GG	CC	GG	CC	CC	GG	CC	CG	CC	GG	CC	CC	CG	CC	CC	CC	GG	CC	CC	CC
3377535_47_G_A	TGCAGAAACTGCTGCTGCACTTGCTGCTGCATCCATTGTCTTCAGAAGGGTTGACCCTACATACTCTAA	Chr05	230452	plus	G	A	0.994475	0.928177	0.0662983	0.00552486	47	0.324383	99.2188	0.206	GG	GG	GG	GG	GG	GG	GG	AA	AA	AA	AA	GG	GG	GA	GG	GG	GG	GG	GG	GG	GG	AA	GA	AA	GG	AA	GG	GG	AA	GA	GG	GG	AA	GG	AA
3377536_39_A_G	TGCAGAACAAAGTAAATTATTGAATTTTGTTACAATTCCATAGAGAAAATAAATTACAGATCGGAAGAG	Chr03	4947881	minus	A	G	1	0.922652	0.0773481	0	39	0.466103	96.875	0.376	GG	AA	GG	AA	GG	AA	AA	AG	AG	AA	AA	AA	AA	AA	AA	GG	AA	AG	AA	AG	AG	AA	AG	AA	GG	AA	AA	AA	AA	AA	AA	GG	AA	AA	AA
3377537_52_G_A	TGCAGAAGCTTTGTGATAAAGTAAGCTTGTTATTGTTTTTCTCTTTGGCACAGGTTATTGTTTCTATTT	Chr07	47674439	plus	G	A	1	0.950276	0.0497238	0	52	0.307317	98.4375	0.191	GG	GG	GG	GG	GG	GG	GG	GG	GG	GG	GG	GG	GG	GG	GG	GG	AA	GG	AA	GG	GG	AA	GG	GG	GG	GG	AA	AA	GG	GG	GA	GG	GG	AA	GG
3377538_16_T_A	TGCAGACTGTAACAAATAAGACAAATTGCCTCCAACTTGAACCCTTTCATTGTCAAGTAATTTACAGAT	Chr02	46584253	minus	T	A	0.729282	0.701657	0.0276243	0.270718	16	0.362661	99.2188	0.239	NN	TT	NN	TT	TT	TT	TT	AA	TT	AA	AA	TT	AA	TT	AA	NN	TT	NN	TT	TA	NN	TT	TT	TT	NN	TT	TT	TT	TT	TT	TT	NN	TT	TT	TT
3377538_29_C_T	TGCAGACTGTAACAAATAAGACAAATTGCCTCCAACTTGAACCCTTTCATTGTCAAGTAATTTACAGAT	Chr02	46584240	minus	C	T	0.845304	0.756906	0.0883978	0.154696	29	0.465291	96.875	0.379	TT	CC	TT	CC	CT	CC	CC	NN	CC	NN	NN	CC	NN	CC	NN	TT	CC	TT	CC	CC	TT	CT	CC	CC	TT	CC	CC	CC	CC	CC	CC	TT	CC	CC	CC
3377542_21_T_A	TGCAGAGATGAACCAACTGAATCAGAACAATTATATTCAGATTTTACTTTGATATATTACAGATCGGAA	Chr06	19562453	minus	T	A	1	0.983425	0.0165746	0	21	0.341076	100	0.218	AA	AA	TT	AA	TT	TT	AA	TT	TT	TT	TT	TT	TT	TT	TT	TT	TT	TT	TT	TT	TT	AA	TT	TT	TT	AA	TT	AA	TT	TT	TT	AA	TT	TT	AA
3377543_27_T_C	TGCAGCAGGTTCAATTGCCACAGATACTGAAAGATGACTGAATACAGTTCCAATTCTGAATTACAGATC	Chr01	21560676	minus	T	C	1	0.922652	0.0773481	0	27	0.476115	97.6562	0.398	CC	TT	CC	TT	CC	TT	TT	TT	TC	TT	TT	TT	TT	TC	CC	CC	TT	CC	TT	TT	CC	TT	TT	TT	CC	TT	TT	TT	TT	TT	TT	CC	TT	TT	TT
3377544_38_A_G	TGCAGTTTCGCGTGATCTGACTTACTGAGTATGGGAGAAGCTGCCAAAGAAGTTTTGAGACCTTTGAAA	Chr07	4238042	plus	A	G	0.961326	0.906077	0.0552486	0.038674	38	0.476945	99.2188	0.397	GG	AA	GG	AA	GG	AA	AA	AA	NN	AA	AA	AA	AA	AA	GG	GG	AA	GG	AA	AA	GG	AA	AA	AA	GG	AA	AA	AA	AA	AA	AA	GG	NN	NN	AA
3377545_49_A_T	TGCAGCCCAAAAGAAGGCTGCACAAACAAAAATGAAGTTGAATTCAGACATGCTTTACAGATCGGAAGA	Chr06	15981882	plus	A	T	1	0.983425	0.0165746	0	49	0.452001	100	0.345	TT	AA	TT	AA	TT	AA	AA	AA	AA	AA	AA	AA	AA	AA	TT	TT	AA	TT	AA	AA	TT	AA	AA	AA	TT	AA	AA	AA	AA	AA	AA	TT	AA	TT	AA
3377548_49_G_A	TGCAGAATTTCACATGATACCAGTAAGGGATTAGAATATTCAGTCTAGTGTATTTTTACAGATCGGAAG	Chr07	2575721	plus	G	A	1	0.939227	0.0607735	0	49	0.419035	98.4375	0.301	GG	GG	GG	GG	GG	GG	AA	AA	GA	AA	AA	GG	AA	GA	GG	GG	AA	GG	AA	AA	GG	AA	AA	GG	GG	GG	GG	GG	AA	GA	AA	GG	GG	GG	AA
3377549_32_A_G	TGCAGATATAGGGAGACATACTTATTATTCCTATCCCTGCTCTTTCCTTTTTCTTTACAGATCGGAAGA	Chr04	40239270	plus	A	G	1	0.944751	0.0552486	0	32	0.452306	98.4375	0.348	GG	AA	GG	AA	GG	AA	AA	AA	AA	AA	AA	AA	AA	AA	AA	GG	AA	GG	AA	AA	AG	AA	AA	AA	GG	AA	AG	AA	AA	AA	AA	GG	AA	AA	AA
3377552_60_C_T	TGCAGTATACCATCCAAAACCAGCATAGAATGCTTGAAGGATAACCAACCAACAACATAACATGCAAGC	Chr05	26024234	minus	C	T	0.98895	0.955801	0.0331492	0.0110497	60	0.470585	99.2188	0.38	TT	CC	TT	CC	CT	CC	CC	CC	CC	CT	CC	CC	CC	CC	CC	TT	CC	TT	TT	CC	TT	CC	CC	TT	TT	CC	CC	CC	CC	CC	CC	TT	CC	CC	CC
3377554_6_G_C	TGCAGGGCCCAGTAGGTCGCATTTTCTTCACTGGAGAGCACACTAGTGAAAGATTTACAGATCGGAAGA	Chr05	2090734	minus	G	C	1	0.928177	0.0718232	0	6	0.477641	97.6562	0.401	CC	GG	CC	GG	CC	GG	GG	GG	CC	GG	GG	GG	GG	GG	CC	CC	GG	GC	CC	GG	CC	GG	GG	CC	CC	GG	GC	GG	GG	GG	GG	GG	GG	GG	GG
3377556_35_A_C	TGCAGTTGCAACTTGCTAAAAGGTGTTATTTCGTCAACTTCTGCTTATCGTCAATTTGTATTACAGATC	Chr08	5541243	minus	A	C	1	0.955801	0.0441989	0	35	0.468118	100	0.376	CC	AA	CC	AA	CC	AA	AA	AA	AA	AA	AA	AA	AA	AA	CC	AA	AA	CC	AA	AA	CC	AA	AA	AA	CC	AA	AA	AA	AA	AA	AA	CC	AA	AA	AA
3377557_16_T_A	TGCAGAAAACTCCCACTTACAGAGTGAGTACTTCCCAGCTAGCAGCAAAATTACAGATCGGAAGAGCGG	Chr02	30571457	plus	T	A	1	0.966851	0.0331492	0	16	0.44266	100	0.331	AA	TT	AA	TT	AA	TT	TT	TT	TT	TT	TT	TT	TT	TT	AA	AA	TT	TT	TT	TT	AA	TT	TT	TT	AA	TT	TT	TT	TT	TT	TT	AA	TT	TT	TT
3377559_21_G_A	TGCAGCTCTTTCCACATCTCAGCAATCCTTCAGAACCATGCCAAACAATGCACAATTCAAATAATACAC	Chr04	7713998	minus	G	A	0.983425	0.878453	0.104972	0.0165746	21	0.477118	97.6562	0.407	GA	GG	AA	NN	GA	GG	GG	GG	GG	GG	GG	GG	GG	GG	GG	AA	GG	AA	GG	GG	AA	GG	GG	GG	AA	GG	GG	AA	AA	GG	GG	AA	GG	GA	GG
3377560_60_T_C	TGCAGGAAGTGACATGAATGTGTGAATAGCATGGAAATGAAATAGGGTTACGGTGAACCTTGAAAAAAT	Chr06	1822042	plus	T	C	1	0.928177	0.0718232	0	60	0.384543	99.2188	0.262	TT	TT	TT	CC	TT	TT	TT	TT	TT	CC	TT	TT	CC	TT	TT	TT	TT	TT	CC	TT	TT	CC	TT	TT	TT	TT	TC	TT	TT	TT	CC	TT	TT	TT	TT
3377561_50_G_A	TGCAGTGAATAATAGGGATATGCACTCTTTGCTGATGCAAGTTGGTTCATGTGATGCACAAGAGTTTAT	Chr03	6167108	minus	G	A	1	0.922652	0.0773481	0	50	0.466103	96.875	0.376	AA	GG	AA	GG	AA	GG	GG	GG	GG	GG	GG	GG	GG	GG	AA	AA	GG	AA	GG	GG	AA	GG	GG	GG	AA	GG	GG	GG	GG	GG	GG	AA	GG	GG	GG
3377562_43_A_C	TGCAGAAAAGTTCAAGAAACTTCCTAAATTGATAAGGGCTAACATCCATACACATTTAGTTTCATTGGA	Chr04	4032060	plus	A	C	1	0.950276	0.0497238	0	43	0.469216	99.2188	0.378	AA	AA	AA	AA	AA	AC	AA	CC	AA	CC	AA	AA	AA	AA	AA	AA	CC	AA	AC	AA	AA	CC	CC	CC	CC	AC	AA	AA	CC	CC	AA	AA	AA	CC	CC
3377564_22_T_A	TGCAGTAGAAACACTACTATCATGTGTAGGGAAGATTACAGATCGGAAGAGCGGTTCAGCAGGAATGCC	Chr06	15241918	plus	T	A	1	0.961326	0.038674	0	22	0.436739	98.4375	0.323	AA	TT	AA	TT	AA	TT	TT	TT	TT	TT	TT	TT	TT	TT	TT	AA	TT	AA	TT	TT	AA	TT	TT	TT	AA	TT	TT	TT	TT	TT	TT	AA	TT	TT	TT
3377565_30_A_C	TGCAGTGAATAATGAACTCTTTTTCAGCATAGCAAACCACACCATGACAGTTGTTGAAGCCGATGCTGC	Chr05	37421676	minus	A	C	1	0.961326	0.038674	0	30	0.461097	98.4375	0.362	CC	AA	CC	AA	CC	AA	AA	AA	AA	AA	AA	AA	AA	AA	CC	AA	AA	CC	AA	AA	CC	AA	AA	AA	CC	AA	AA	AA	AA	AA	AA	CC	AA	AA	AA
3377566_12_C_G	TGCAGTGTGAAGCCACATAAAAGGAAGAGATGAGTACTACCACAACTTCAAAATCTTCAACATCATTAT	Chr09	35262453	plus	C	G	0.911602	0.883978	0.0276243	0.0883978	12	0.457227	99.2188	0.355	GG	CC	GG	CC	GG	CC	CG	CC	CC	CC	NN	CC	CC	CC	CC	CC	CC	NN	CC	CC	NN	NN	CC	NN	GG	CC	CC	NN	CC	CC	NN	GG	CC	CC	CC
3377567_42_T_G	TGCAGGGAACAAGAAAATCATATCCTAAATCAAAATGCAATCTAAAGACATTTGGATGTTGAGAAGCAA	Chr08	50117630	plus	T	G	1	0.972376	0.0276243	0	42	0.47758	99.2188	0.395	TT	TT	TG	GG	TT	GG	TT	GG	GG	GG	GG	GG	TT	GG	GG	TT	GG	TT	TT	GG	TT	TT	GG	TT	TT	GG	GG	GG	TT	TT	GG	TT	GG	GG	GG
3377569_35_A_G	TGCAGACTGTTTTATTTGTCCTTACCTCATTTCTAATTTATGATGATTCTATCTGTGAAACAATTTACA	Chr02	13494557	plus	A	G	1	0.939227	0.0607735	0	35	0.450292	98.4375	0.345	GG	AA	GG	AA	GG	AA	AA	AA	AA	AA	AA	AA	AA	AA	AA	GG	AA	GG	AA	AA	GG	AG	AA	AA	GG	AA	AA	AA	AA	AA	AA	GG	AA	AA	AA
3377570_52_A_G	TGCAGACTAAACAAGAAGTATACATATGCTTCATCCCTTCCCAAAGGCCCCCATACCCTGAATTACAGA	Chr02	27813282	plus	A	G	1	0.933702	0.0662983	0	52	0.441012	97.6562	0.331	GG	AA	GG	AA	GG	AA	AA	AA	AA	AA	AA	AA	AA	AA	AA	GG	AA	GG	AG	AA	GG	AA	AA	AA	GG	AA	AA	AA	AA	AA	AA	GG	AA	AA	AA
3377571_42_T_C	TGCAGCCTGTTGCCCTGAGTAACAGTGATAGTACACTAATGCTTTTTCTCCATACATTGATTGCTTCAT	Chr10	38333216	minus	T	C	1	0.922652	0.0773481	0	42	0.478313	96.875	0.403	CC	TT	CC	TT	TC	TC	TT	TC	TT	TT	TT	TT	TT	TT	CC	CC	TT	CC	TT	TT	CC	TT	TT	TC	CC	TC	TT	TT	TC	TT	TT	CC	TT	CC	TT
3377573_33_A_G	TGCAGATCAGGTTTGATTGCATTTTCTATGAAGATTGCAGAATTTGACTGTACAATTATAATGCTCCAT	Chr02	20112081	plus	A	G	1	0.966851	0.0331492	0	33	0.462806	98.4375	0.365	GG	AA	GG	AA	GG	AA	AA	AA	AA	AA	AA	AA	AA	AA	AA	GG	AA	GG	AA	AA	GG	AA	AA	AA	GG	AG	AA	GG	AA	AA	AA	GG	AA	AA	AA
3377574_35_A_C	TGCAGGCACCAACAATCATCAAATAATAAGTTTGTAAACTTTACAGATCGGAAGAGCGGTTCAGCAGGA	Chr06	19922079	plus	A	C	1	0.955801	0.0441989	0	35	0.470804	96.875	0.381	CC	AA	CC	AA	CC	AA	AA	AA	AA	AA	AA	AA	AA	AA	CC	AA	AA	AC	CC	AC	CC	AA	AA	AA	AC	AA	AA	AA	AA	AA	AA	CC	AA	CC	AA
3377575_10_C_A	TGCAGGAAAACCAGACATGATACCATCTTTTGTAAATCTCAAGAACTGATACATTTACAGATCGGAAGA	Chr04	37395297	minus	C	A	0.977901	0.933702	0.0441989	0.0220994	10	0.418526	96.875	0.299	AA	CC	AA	CC	AA	CC	CC	CC	CC	CC	CC	CC	CC	CC	CC	AA	CC	AA	CC	CC	AA	CC	CC	CC	AA	CC	CC	NN	CC	CC	CC	AA	CC	CC	CC
3377576_40_A_G	TGCAGAAAATGGTCGAAAGCCAACAACATTCTTATATCATATGCACAAAGAGAAAACCACATAATGGTT	Chr02	33984085	plus	A	G	1	0.922652	0.0773481	0	40	0.447422	96.875	0.343	GG	AA	GG	AA	AG	AA	AA	AA	AA	AA	AA	AA	AA	AA	GG	GG	AA	GG	AA	AG	GG	AA	AA	AA	AG	AG	AA	AA	AA	AA	AA	AG	AA	AA	AA
3377577_9_G_A	TGCAGCACTGATGAGTGGATTCGTGGAATGTGGGGATGACTGGTCATTGTACATGCACGACAGACACTT	Chr03	49689624	minus	G	A	0.994475	0.911602	0.0828729	0.00552486	9	0.483549	97.6562	0.419	GA	GG	AA	GG	AA	GG	GG	GG	GG	GG	GG	GG	GG	GA	AA	AA	GG	AA	GG	GG	AA	GG	GG	GG	AA	GG	GG	GG	GG	GG	GG	AA	GG	GG	GG
3377578_68_G_T	TGCAGCTTCCAACTGCTTTTGAAGTTCTTGGCCTATTGCATCATTTTCAGCCTGGAAGGCAAAATGCAG	Chr07	3011900	minus	G	T	1	0.977901	0.0220994	0	68	0.463112	100	0.365	TT	GG	TT	GG	TT	GG	GT	GG	GG	GG	GG	GG	GG	GG	TT	TT	GG	TT	GG	GG	GT	GG	GG	GG	TT	GG	GG	GG	GG	GG	GG	TT	GG	GG	GG
3377580_26_C_G	TGCAGAATCAATTGCACCTTCCTTGACAAATCCATCTATGATGCAATTATAAGTCATAGATGTGGGAAC	Chr09	14057494	plus	C	G	1	0.955801	0.0441989	0	26	0.462379	98.4375	0.365	CC	GG	CC	CC	CC	GG	CC	GG	GG	GG	CC	CC	CC	GG	CC	CC	GG	CC	GG	GG	CC	GG	GG	GG	CC	GG	CC	CC	GG	GG	GG	CC	CG	GG	GG
3377583_12_T_A	TGCAGACACAACTAACCAGTTTTACACAATTTATCCTTGAACAACATTTGGTCTCACAATTATAATTTT	Chr07	46489672	minus	T	A	1	0.972376	0.0276243	0	12	0.475199	100	0.39	AA	TT	AA	TT	AA	TT	TT	TT	TT	TT	TT	TT	TT	TT	AA	AA	TT	AA	TT	TT	AA	TT	TA	TT	AA	TT	TT	TT	TT	TT	TT	AA	TT	TT	TT
3377584_53_C_A	TGCAGAATAACCTGATTCCAAACTGAATTGATGATTCACTGTTTCAGTCTTTCCTTTGTTACAGATCGG	Chr09	37462614	minus	C	A	1	0.983425	0.0165746	0	53	0.353286	100	0.229	CC	AA	CC	AA	CC	CA	CC	CC	CC	CC	AA	CC	CC	CC	CC	CC	CC	CC	AA	CC	CC	CC	AA	CC	CC	AA	AA	CC	AA	AA	CC	CC	CC	AA	AA
3377585_22_A_G	TGCAGCTTCCGCAAGACGTTGAATGGCATTTCATTGGGCACTTGCAGAGCAACAAAGTCAAAACACTTT	Chr06	16066832	minus	A	G	1	0.883978	0.116022	0	22	0.455114	98.4375	0.362	GG	AA	GG	AA	GG	AA	AA	AA	AA	AA	AA	AA	AA	AA	GG	AG	AA	GG	AA	AA	GG	AA	AA	AA	GG	AA	AA	AA	AA	AA	AA	GG	AA	GG	AA
3377589_51_C_T	TGCAGTTATTGAAGATGCAACAATTAGAATTGTCTACAAGAAATTTGTGAGCTGTTCAATTACAGATCG	Chr01	10944882	plus	C	T	0.994475	0.950276	0.0441989	0.00552486	51	0.481173	98.4375	0.406	CT	CC	TT	CC	TT	CC	CC	CC	TT	CC	CC	CC	CC	TT	TT	TT	CC	TT	CC	CC	TT	CC	CC	CC	TT	CC	CT	CC	CC	CC	CC	TT	CC	CC	CC
3377590_63_G_C	TGCAGCACTCTCTTCGCAGCTAAATATCATGCATACAGCTATAAGCTTCGCATCTATGACAATGAGCTA	Chr02	4428705	plus	G	C	1	0.972376	0.0276243	0	63	0.440951	99.2188	0.329	CC	GG	CC	GG	CC	GG	GG	GG	GG	GG	GG	GG	GG	GG	CC	CC	GG	CC	GG	GG	CC	GG	GG	GG	CC	GG	GG	GG	GG	GG	GG	CC	GG	GG	GG
3377592_51_A_T	TGCAGCTCTCTGCCTCATCATCTCCATTACAGCTGCTCTTCGCCGTGAATCAGACTGTTGCTGCAACCT	Chr05	19721574	plus	A	T	1	0.944751	0.0552486	0	51	0.46183	98.4375	0.365	AA	AA	AA	TT	AA	AA	AA	AA	AA	TT	TT	TT	AA	AA	AA	AA	TT	AA	AA	AT	AA	AT	AT	AT	AA	AA	TT	AA	TT	AA	TT	AA	AT	TT	AA
3377594_5_C_G	TGCAGCTATCAGAAAAAATCATACGCTTCATCACTTGAGGAACCATAATCTTATTACAGATCGGAAGAG	Chr05	34883729	minus	C	G	0.994475	0.966851	0.0276243	0.00552486	5	0.452932	99.2188	0.347	GG	CC	GG	CC	GG	CC	CC	CC	CC	CG	CC	CC	CC	CC	GG	GG	CC	GG	CC	CC	GG	CC	CC	CC	GG	CC	CC	CC	CC	CC	CC	GG	CC	CC	CC
3377596_50_G_A	TGCAGTCAAATGCTCTACCACTGAGCTATGGACCCAATTCGATATTCAAAGTCACATTTTTAGAATATT	Chr02	45229613	plus	G	A	0.950276	0.906077	0.0441989	0.0497238	50	0.471877	100	0.384	AA	GG	AA	GG	AA	GG	GG	GG	GG	NN	AA	NN	GG	GG	AA	AA	GG	AA	GG	GG	AA	GG	GG	GG	AA	GG	GG	GG	GG	GG	GG	AA	GG	GG	GG
3377598_38_G_T	TGCAGGTTGTGCCATCGGTTACAGCTCTATTCTGACTTGGACTCATCCAGTAAAATCAAGAAAGGAACC	Chr09	11306279	plus	G	T	1	0.944751	0.0552486	0	38	0.47526	99.2188	0.392	TT	GG	TT	GG	TT	GG	GG	GG	GG	GG	GG	GG	GG	GG	TT	TT	GG	GT	GG	GG	TT	GG	GG	GG	TT	GG	GG	GG	GG	GG	GG	TT	GT	TT	GG
3377599_10_C_T	TGCAGAAAGGCCACCAAGTGTTCAATTTCTTATCTGTTGATTTACAGATCGGAAGAGCGGTTCAGCAGG	Chr05	925720	minus	C	T	0.98895	0.933702	0.0552486	0.0110497	10	0.254611	97.6562	0.151	CC	CC	TT	CC	TT	CC	CC	CC	CC	CT	CC	CC	CC	CC	CC	TT	CC	CC	CC	CC	CC	CC	CC	CT	CT	CC	CC	CC	CC	CC	CC	CC	CC	CC	CC
3377600_49_T_G	TGCAGCATTCTCCAGCAATAATCTCAAGTTCCCCTTTTGTGAAAACTTTTCCAGTAGGATTGTGAGGAC	Chr07	45530937	plus	T	G	1	0.961326	0.038674	0	49	0.469705	98.4375	0.378	GG	TT	GG	TT	GG	TT	TT	TT	TT	TT	TT	TT	TT	TT	GG	GG	TT	GG	TT	TG	GG	TT	TG	TT	GG	TT	TT	TT	TT	TT	TT	GG	TT	TT	TT
3377601_28_C_G	TGCAGATACAAAAACATATTCTCCTTTGCTTGGGCTGCAAACCTCAAAAAATCCCGCATAGGCAGTAAA	Chr08	490309	plus	C	G	1	0.977901	0.0220994	0	28	0.4741	100	0.387	CC	GG	CC	CC	CC	GG	GG	GG	GG	GG	GG	GG	CC	GG	CC	CC	CC	CC	GG	GG	CC	CC	GG	GG	CC	GG	GG	GG	CC	GG	GG	CC	GG	CC	GG
3377602_13_A_G	TGCAGTAGAGCCTAAATTGGTATTCAAAAAATTATCATGTCACTGCATTGGTCTGCTCCTTTACAGATC	Chr08	57508861	minus	A	G	1	0.950276	0.0497238	0	13	0.256463	98.4375	0.152	AA	GG	AA	AA	AA	AA	AA	AA	AA	AA	AA	AG	AA	AA	AA	AA	AA	AA	GG	GG	AA	GG	AG	AA	AA	AA	AA	GG	AA	AA	AA	AA	AA	GG	AA
3377603_29_G_T	TGCAGCCATTTTCTGGGAAACCTGTCACTGGCTCTGGCAAACCATGACCTTCTGCCTTAGTTCAGTTTT	Chr10	38236732	minus	G	T	0.972376	0.939227	0.0331492	0.0276243	29	0.42478	99.2188	0.307	GG	GG	GG	TT	GG	GG	TT	TT	GG	GG	GG	GG	TT	GG	GG	GG	GG	GG	GG	GT	GG	TT	GG	TT	GG	GG	GG	GG	TT	TT	GT	GG	GG	GG	TT
3377604_54_T_C	TGCAGCCGCCACTGAAATGCGATCCTAGGGTTTCAGGCAAAGCTATCAAATTATTATTTTTACAGATCG	Chr09	37300258	plus	T	C	1	0.955801	0.0441989	0	54	0.361283	97.6562	0.238	TT	CC	TT	CC	TT	TT	TT	TT	TT	TT	CC	TT	TT	TT	CC	TT	TC	TT	CC	TT	TT	TT	CC	CC	TT	CC	CC	TT	CC	CC	TT	TT	TT	CC	CC
3377607_61_G_C	TGCAGCATGATTTGGTCCCTATATTCAGGAATTCAGGAATAGGAAACAAGTTCTTCCATTGGTCAGGAT	Chr07	37774203	minus	G	C	1	0.972376	0.0276243	0	61	0.475199	100	0.39	CC	GG	CC	GG	CC	GG	GG	GG	GG	GG	GG	GG	GG	GG	CC	CC	GG	CC	GG	GG	CC	GG	GC	GG	CC	GG	GG	CC	GG	GG	GG	CC	GG	GG	GG
3377608_50_A_G	TGCAGGTTCTGCTCTTGATCATAGAAACAATAATCATCACCATGGGGAAAATAATGCCACATTACAGAT	Chr11	9742931	minus	A	G	1	0.922652	0.0773481	0	50	0.471353	96.875	0.387	GG	AA	GG	AA	GG	AG	AA	AA	AA	AA	AA	AA	AA	AA	AA	GG	AA	GG	AG	AA	GG	AG	AA	AA	GG	AG	AA	AA	AA	AA	AA	AG	AA	AA	AA
3377609_24_C_T	TGCAGTATCAATCGTCATTTTTCTCACTATAGTTCTTACTGTTTCCACTGTCATGGACATCAGCTCCTT	Chr02	32726662	plus	C	T	1	0.944751	0.0552486	0	24	0.452306	97.6562	0.348	TT	CC	TT	CC	TT	CC	CC	CC	CC	CC	CC	CC	CC	CC	TT	TT	CC	TT	TT	CC	TT	CC	CC	CC	TT	CC	CC	CC	CC	CC	CC	TT	CC	CC	CC
3377611_30_T_G	TGCAGATGATTATGAAGAAGGTGCATGGGTTGTATTACAGATCGGAAGAGCGGTTCAGCAGGAATGCCG	-	-	-	T	G	1	0.966851	0.0331492	0	30	0.462806	100	0.365	GG	TT	GG	TT	GG	TT	TT	TT	TT	TT	TT	TT	TT	TT	GG	GG	TT	TT	TT	TT	GG	TT	TT	TT	GG	TT	TT	TT	TT	TT	TT	GG	TT	TT	TT
3377612_54_A_G	TGCAGATTGAAGTGAGTAGCCATGGAAAGTGGAAAAGTAAGAGAAGAAACAGAGATGTTACAGATCGGA	Chr10	41810807	minus	A	G	1	0.917127	0.0828729	0	54	0.276793	98.4375	0.169	AA	AA	AA	AA	GG	AA	AA	AA	AA	AA	AA	AA	AA	AA	AA	GG	AA	GG	AG	AA	AA	AA	AA	AA	GG	AA	AA	AA	AA	AA	AA	AA	AA	AA	AA
3377613_40_A_T	TGCAGTCCACTCCTGGTGTTTCTTCATCATTCTTCTCGCTAGTGTATAACTTACAGATCGGAAGAGCGG	Chr03	6075615	plus	A	T	1	0.972376	0.0276243	0	40	0.467324	100	0.373	TT	AA	AT	AA	TT	AA	AA	AA	AA	AA	AA	AA	AA	AA	TT	TT	AA	TT	AA	AA	TT	AA	AA	AA	TT	AA	AA	AA	AA	AA	AA	TT	AA	AA	AA
3377614_10_C_T	TGCAGTAATTCGGACTTGGAACTGTGGAAGGGCAACCACCTTGAAGAACAAAACCACAAGTTACAGATC	Chr01	37770309	minus	C	T	1	0.883978	0.116022	0	10	0.481304	96.875	0.423	CT	TT	TT	CC	TT	CC	CC	CC	TT	CC	CC	CC	CC	CT	TT	TT	CC	CT	CC	CC	TT	CC	CT	CC	TT	CC	CC	CC	CC	CC	CC	CT	CC	CC	CC
3377616_21_T_A	TGCAGCTCCAAATAGTTCTCCTGCACCCTGTAAACAACATTGTGTTCTTTACAGATCGGAAGAGCGGTT	Chr08	58734873	minus	T	A	1	0.966851	0.0331492	0	21	0.4042	97.6562	0.282	AA	TT	TT	TT	TT	TT	TT	TT	TT	TT	TT	TT	TT	TT	TA	AA	TT	TA	TT	TT	AA	TT	TT	TT	AA	TT	TT	TT	TT	TT	TT	AA	TT	TA	TT
3377617_21_G_A	TGCAGTCTCACAATATTTGGTGACTTGAAGCCCATAACTCTGACCTCAACAAGGATATTACAGATCGGA	Chr11	1807148	plus	G	A	0.674033	0.635359	0.038674	0.325967	21	0.473865	99.2188	0.389	GG	NN	GG	GG	GG	NN	NN	NN	NN	AA	AA	NN	GA	NN	AA	GG	NN	GG	NN	AA	GG	AA	NN	GG	GG	AA	AA	AA	AA	NN	NN	GG	NN	GA	AA
3377617_54_A_G	TGCAGTCTCACAATATTTGGTGACTTGAAGCCCATAACTCTGACCTCAACAAGGATATTACAGATCGGA	Chr11	1807181	plus	A	G	0.773481	0.685083	0.0883978	0.226519	54	0.493469	96.875	0.5	AA	GG	AA	AA	AA	GG	GG	GG	GG	NN	NN	GG	AA	GG	NN	AA	GG	AA	GG	NN	AA	NN	GG	AG	AG	NN	NN	NN	NN	GG	GG	AA	GG	AA	NN
3377618_56_A_C	TGCAGTCATGTTATGCTTCCATTCCCACATAACTGAAACTTTTGCAAGTGTCTAATAGCACTTGAGGAA	Chr04	5110192	plus	A	C	1	0.950276	0.0497238	0	56	0.232838	98.4375	0.135	AA	AA	AA	AA	AA	AA	AA	AA	AA	AA	CC	AA	AA	AA	AA	AA	AC	AA	AA	CC	AA	CC	AC	AA	AA	AA	AA	AA	AA	AA	AA	AA	AA	AA	AA
3377620_13_A_T	TGCAGACTATTTCATTCTTAGCATACTTGAATGTGTCATTTACAGATCGGAAGAGCGGTTCAGCAGGAA	Chr02	25725228	plus	A	T	0.977901	0.977901	0	0.0220994	13	0.355964	100	0.232	AA	AA	AA	AA	AA	AA	AA	TT	AA	NN	AA	NN	AA	AA	TT	AA	AA	AA	TT	AA	AA	TT	AA	TT	AA	AA	TT	TT	NN	AA	AA	AA	AA	AA	AA
3377621_30_G_A	TGCAGCCCCTAAACATGGTCATCGCTTTTCGAAAAGCCCTTCACCAAATGGCATGCCTAAGCGTATTAC	Chr01	41308619	plus	G	A	1	0.917127	0.0828729	0	30	0.472147	99.2188	0.39	AA	GG	AA	GG	AA	GG	GG	GG	GG	GG	GG	GG	GG	GG	AA	AA	GG	AA	GG	GG	AA	GG	GA	GG	AA	GG	GG	GG	GG	GG	GG	AA	GA	GG	GG
3377622_29_G_C	TGCAGTGACTCCAGTGATTCTATTTGCCAGTACTGTGAACTGCGTATAGTATTCAGCAACAAAATTCCT	Chr07	9059840	plus	G	C	1	0.972376	0.0276243	0	29	0.257318	100	0.152	GG	CC	GG	GG	GG	CC	GG	CC	CC	GG	GG	GG	GG	CC	GG	GG	GG	GG	GG	CC	GG	GG	GC	GG	GG	GG	GG	CC	CC	CC	CC	GG	CC	GG	GG
3377624_17_A_T	TGCAGCATGAATTTTACACGTCCTTATCTTTTATTTACAGATCGGAAGAGCGGTTCAGCAGGAATGCCG	Chr11	26754938	minus	A	T	1	0.983425	0.0165746	0	17	0.233937	99.2188	0.135	AA	AA	AA	TT	AA	AA	AA	AA	AA	AA	AA	AA	AA	AA	AA	AA	TT	AA	TT	AA	AA	AA	AA	AA	AA	AA	AA	AA	AA	AA	AA	AA	AA	AA	AA
3377625_15_T_C	TGCAGGCTCAAATTCTCTTATATCTGTGTTCTCTATTTAGTTTTACAGATCGGAAGAGCGGTTCAGCAG	Chr09	32715693	plus	T	C	1	0.878453	0.121547	0	15	0.354873	96.875	0.238	TC	TT	TT	CC	TC	TT	TT	TC	TC	TT	TT	TT	CC	CC	TT	TC	CC	TT	CC	TT	TT	TT	TT	TT	TT	CC	TT	TT	TT	CC	TT	TT	CC	TT	TT
3377626_34_T_G	TGCAGACACTTGAAGATTGTATAAGATGGTGTTCTGAGCAGATGGAACAGTTTACAGATCGGAAGAGCG	Chr01	50667697	minus	T	G	1	0.906077	0.0939227	0	34	0.492598	96.875	0.461	GG	TT	GG	TT	GG	TT	TT	TT	TT	TT	TT	TT	TT	TT	TG	GG	TT	TT	GG	TG	GG	TT	TG	TG	GG	TT	TG	TG	TT	TT	TT	GG	TT	TT	TT
3377629_64_A_T	TGCAGGATTGTATGTGTCAAAACTGACTACACAGGCAATCCAGGTCCCGTAGGGAAAATAGAGCAATAC	Chr07	2567292	plus	A	T	1	0.972376	0.0276243	0	64	0.455114	100	0.351	TT	AA	TT	AA	AT	AA	AA	AA	AA	AA	AA	AA	AA	AA	TT	TT	AA	TT	AA	AA	TT	AA	AA	AA	TT	AA	AA	AA	AA	AA	AA	TT	AA	AA	AA
3377630_56_A_G	TGCAGAAAAATCAGTCTTCTCTTGAAGTTAGACATTTTTCAATTGCAAGAGACACAAATGACATAACCT	Chr04	2034882	minus	A	G	0.939227	0.867403	0.0718232	0.0607735	56	0.327509	97.6562	0.209	GG	AA	AA	GG	GG	AA	AG	AA	AG	AA	AA	AA	GG	AA	AA	AA	AA	AA	AA	AA	AA	AA	AA	AA	AA	NN	AA	AA	AA	AA	AA	AA	AA	AA	AA
3377631_12_G_A	TGCAGGTTTGTTGTTTGTATATATGGCTTTTATTTCAATATCTCTGTCAACCTATGTTTTACAGATCGG	Chr02	3432399	plus	G	A	0.98895	0.922652	0.0662983	0.0110497	12	0.490871	99.2188	0.441	AA	GG	AA	GG	GA	GG	GG	GG	GG	GG	GG	GG	GG	GG	AA	AA	GG	AA	GG	GG	AA	GG	GG	GG	AA	GG	AA	AA	GG	GG	GG	AA	GG	GG	GG
3377633_16_T_A	TGCAGAAAAGAAAAACTTGTAAGTTGTTCTATATTTTACAGATCGGAAGAGCGGTTCAGCAGGAATGCC	Chr02	12037754	minus	T	A	1	0.977901	0.0220994	0	16	0.297915	98.4375	0.182	TT	AA	TT	TT	TT	TT	TT	TT	TT	TT	TT	TT	TT	TT	AA	TT	TT	TT	AA	TT	TT	AA	TT	TT	TT	TA	TT	AA	TT	TT	TT	TT	AA	AA	TT
3377634_31_C_G	TGCAGCCTAAAATAGTGATTGAAAATCAAGACTGGGAATTACAGATCGGAAGAGCGGTTCAGCAGGAAT	Chr06	31971162	minus	C	G	1	0.596685	0.403315	0	31	0.240652	98.4375	0.202	CG	CC	CG	CC	CG	CC	CC	CC	CC	CC	CC	CC	CC	CC	CG	CG	CC	CG	CC	CC	CG	CC	CC	CC	CG	CG	CC	CG	CC	CC	CC	CG	CC	CC	CC
3377637_56_G_A	TGCAGTATTACTTCAGCCACATTGAGGCTTTTGTATGCAGAATTGCAACTCTTGCAGTTCACTACATGG	Chr02	40220458	plus	G	A	1	0.939227	0.0607735	0	56	0.46299	99.2188	0.367	AA	GA	AA	GG	AA	GG	GG	GG	GG	GG	GG	GG	GG	GG	GG	AA	GG	GA	GG	GG	AA	GG	GG	GG	AA	GG	GG	GA	GG	GG	GG	GG	GG	GG	GG
3377639_23_C_T	TGCAGGGATTGGAATTCAGTTTGCAAGTTCAATTACTTCATCTTACAGATCGGAAGAGCGGTTCAGCAG	Chr08	9435883	minus	C	T	1	0.911602	0.0883978	0	23	0.334178	98.4375	0.215	CC	CT	CC	CC	CC	CC	CC	CC	TT	CC	TT	CC	CC	TT	TT	CC	CC	CC	CC	CC	CC	CC	CT	CT	CC	CC	CC	TT	TT	CC	CC	CC	TT	CC	CC
3377643_5_T_C	TGCAGTAACAAGAGGTTATAAACCAAAATTACATAATCAATTTGTATCATTACAGATCGGAAGAGCGGT	Chr04	7778577	plus	T	C	1	0.563536	0.436464	0	5	0.245963	99.2188	0.218	TC	TC	TC	TC	TC	TC	TT	TT	TT	TT	TT	TT	TT	TT	TT	TC	TT	TC	TT	TT	TC	TT	TT	TT	TC	TT	TT	TC	TC	TT	TT	TC	TT	TT	TT
3377644_29_T_G	TGCAGCATGGTAAGTATTTGTTGCTCATATTTCCTTGGTGACTGAATGTCAGCGATTAGTATCTTGAAA	Chr06	18336248	plus	T	G	0.994475	0.939227	0.0552486	0.00552486	29	0.496235	98.4375	0.467	GG	TT	GG	TT	GG	TT	TT	TT	TT	TT	TT	TT	TT	TT	GG	GG	TG	GG	GG	TT	GG	TT	TT	TT	GG	TT	TT	GG	TT	TT	TT	GG	GG	GG	TT
3377647_20_T_C	TGCAGAAACTATACTCGGATTAGGAAAGCTGTCAATCTCACGTAACAACTAGTGTTGAGCTAATTATCA	Chr03	32061024	minus	T	C	0.98895	0.922652	0.0662983	0.0110497	20	0.478637	98.4375	0.402	CC	TT	CC	TT	CC	TT	TT	TT	TT	TT	TT	TT	TT	TT	CC	CC	TC	CC	TT	TT	CC	TT	TT	TT	CC	TT	TT	TT	TT	TT	TT	CC	TT	TT	TT
3377649_36_A_T	TGCAGAAGAAGGGAGCTTCAAAGAATGTGTAAACATAGTAGTCCACATGCAATAATAGTCCATGATAAC	Chr02	47274699	plus	A	T	1	0.983425	0.0165746	0	36	0.441195	100	0.329	TT	AA	TT	AA	TT	AA	AA	AA	AA	AA	AA	AA	AA	AA	AA	TT	AA	TT	AA	AA	TT	AA	AA	AA	TT	AA	AA	AA	AA	AA	AA	TT	AA	AA	AA
3377650_36_C_T	TGCAGTAATAAAATACAGGTTTTCATCATCGATATACTTTACAGATCGGAAGAGCGGTTCAGCAGGAAT	Chr09	11004142	minus	C	T	1	0.900552	0.0994475	0	36	0.461341	96.875	0.37	TT	CC	TT	CC	CT	CC	CC	CC	CC	CC	CC	CC	CC	CC	TT	TT	CC	TT	CC	CC	TT	CC	CC	CC	TT	CC	CC	CC	CC	CC	CC	TT	CC	TT	CC
3377651_41_T_A	TGCAGATTTGTGGTATTGTCAACCAAAATTGAAATTCGTCTTGCAAAAGCTGAAGCTATTACAGATCGG	Chr02	30219015	plus	T	A	1	0.98895	0.0110497	0	41	0.443149	100	0.331	AA	TT	AA	TT	AA	TT	TT	TT	TT	TT	TT	TT	TT	TT	AA	AA	TT	TT	TT	TT	AA	TT	TT	TT	AA	TT	TT	TT	TT	TT	TT	AA	TT	TT	TT
3377652_48_A_C	TGCAGAATCAGTAGTTGTTCTGCTGCAAAAGTGATTGATGACAGATAAATAATACAAACAAAAAATCAG	Chr08	9821056	plus	A	C	0.994475	0.966851	0.0276243	0.00552486	48	0.316265	98.4375	0.197	AA	CC	AA	AA	AA	AA	AA	AA	CC	AA	CC	AA	AC	AC	CC	AA	AA	AA	AA	AA	AA	AA	AC	AA	AA	AA	AA	CC	CC	AA	AA	AA	CC	AA	AA
3377654_32_C_A	TGCAGGAGACAAAGATAATCACCCTTTACATGCAATTACAGATCGGAAGAGCGGTTCAGCAGGAATGCC	Chr07	13103	plus	C	A	1	0.983425	0.0165746	0	32	0.448521	100	0.34	CC	AA	CC	CC	CC	AA	AA	AA	AA	AA	AA	CC	AA	AA	CC	CC	CC	CC	AA	AA	CC	CC	CA	AA	CC	AA	CC	AA	AA	AA	CC	CC	AA	CC	AA
3377655_36_A_T	TGCAGCATTTGATACAATGAGAAATATTGATTGTCGAACATGCCCTATACAATTTTTTACAGATCGGAA	Chr08	5445862	minus	A	T	1	0.889503	0.110497	0	36	0.493147	97.6562	0.481	AA	AA	AA	TT	AA	TT	TT	AA	TT	TT	AT	AT	TT	AA	AA	AA	TT	AA	TT	TT	AA	TT	TT	TT	AA	TT	TT	AA	TT	AT	AT	AA	TT	TT	TT
3377656_6_A_C	TGCAGGAAGTCCTTCCAGGTATACTCTACAAGCATTACAGATCGGAAGAGCGGTTCAGCAGGAATGCCG	Chr04	36908188	plus	A	C	0.994475	0.972376	0.0220994	0.00552486	6	0.432531	99.2188	0.317	CC	AA	CC	AA	CC	AA	AA	AA	AA	AA	AA	AA	AA	AA	AA	CC	AA	CC	AA	AA	CC	AA	AA	AA	CC	AA	AA	CC	AA	AA	AA	CC	AA	AA	AA
3377657_5_G_A	TGCAGGAAATGATGAAACTTTTCAATTGGGTTTTGAAATGAAGTAGTGACTTTGATAATTTTGTGTAGG	Chr05	1067346	minus	G	A	1	0.972376	0.0276243	0	5	0.37044	100	0.246	GG	GG	AA	GG	AA	GG	GG	GG	GG	GG	GG	GG	GG	GG	AA	AA	GG	GG	GG	GG	GG	GG	GG	GG	AA	GG	GG	GG	GG	GG	GG	GG	GG	GG	GG
3377660_33_T_C	TGCAGTACATGGATCTGTTGGTTTCCTGAAAAGTCTTGCTCATTTACAGATCGGAAGAGCGGTTCAGCA	Chr08	50165757	minus	T	C	1	0.872928	0.127072	0	33	0.425445	96.875	0.318	TT	CC	TT	TT	TT	CC	TT	TC	TT	CC	CC	CC	TT	TT	TT	TT	CC	TT	TT	TC	TT	TT	TC	TT	TT	CC	CC	TT	TT	TT	CC	TT	CC	CC	CC
3377661_38_A_G	TGCAGCAGCAAAGGACTCAAGTTCTGCAACTTCTTCTGATGTCAGTTTGACAGACAAAGCCCCAATGTT	Chr08	1525064	minus	A	G	0.977901	0.911602	0.0662983	0.0220994	38	0.48428	97.6562	0.418	GG	AA	GG	AA	GG	AA	AA	AA	AA	AA	AA	AA	AA	AA	GG	GG	AA	AG	AA	AA	GG	AA	AA	AA	GG	AA	AA	NN	AA	AA	AG	GG	AA	GG	AG
3377662_46_A_G	TGCAGAAAACAAAAGATGAACTGATACATTGTTTCATCAATTATTGAAAAACATTGACCTTGATCTTTA	Chr11	39856836	plus	A	G	1	0.944751	0.0552486	0	46	0.34889	96.875	0.227	AA	GG	AA	GG	AG	AA	AA	AA	AA	AA	AA	AA	AG	AA	AA	AA	AA	AA	GG	AA	AA	AA	AA	AA	AA	AG	GG	GG	AA	AA	AA	AA	GG	GG	AA
3377663_34_T_A	TGCAGAATGGGCATGAGCAGTCTGTGTCAACCCATTACTAATATTTCATTCTCATTCATTACAGATCGG	Chr06	30430003	plus	T	A	0.994475	0.933702	0.0607735	0.00552486	34	0.49466	99.2188	0.458	TT	AA	TA	TT	TT	AA	AA	AA	TT	AA	AA	AA	TT	TT	TT	TT	AA	TT	TT	AA	TT	TT	AA	TT	TT	TT	AA	AA	AA	TT	AA	TT	TT	AA	AA
3377664_24_C_A	TGCAGTAAGAACCAAATTTTAGAACTAATAAGCAAATTAGTTACAGATCGGAAGAGCGGTTCAGCAGGA	-	-	-	C	A	1	0.972376	0.0276243	0	24	0.472696	100	0.384	AA	CC	AA	CC	AA	CC	CC	CC	CC	CC	CC	CC	CC	CC	AA	AA	CC	AA	CC	CC	AA	CC	CC	CC	AA	CC	CC	CC	CC	CC	CC	AA	CC	CC	CC
3377665_24_T_A	TGCAGAAAGATCAGCAACCCCAAGTACCCTCATAATGCATTTCATCACATATTGATTCTCCTCAGACTC	-	-	-	T	A	1	0.933702	0.0662983	0	24	0.481182	98.4375	0.409	AA	TT	AA	TT	AA	TT	TT	TT	TA	TT	TT	TT	TT	TT	AA	TT	TT	AA	TT	TT	AA	TT	TT	TT	AA	TT	TT	TT	AA	TT	TT	AA	TT	AA	TT
3377666_60_T_C	TGCAGCATTTCTGTATTGTCTGTGGGCTGAGTTTGGTAGTTTGGACATTCTATTCATACTTGTGATTAC	Chr05	40399183	plus	T	C	1	0.961326	0.038674	0	60	0.241324	99.2188	0.141	TT	TT	TT	TT	TT	TT	TT	TT	TT	TT	CC	TT	CC	TT	TT	CC	TT	TT	TT	TT	TC	TT	TT	CC	TT	TT	TT	CC	TT	TT	TT	TT	TT	TT	TT
3377667_66_C_A	TGCAGAAGAAGCTAATTGAATTGGAAGCATATGGTTTCGGTCTCTAATAGCAACCTATGATTCTTGCGT	Chr07	7865124	minus	C	A	1	0.922652	0.0773481	0	66	0.496261	97.6562	0.481	CA	CC	AA	CC	AA	CC	CC	CC	CC	CC	CC	CC	CC	CC	CA	AA	AA	AA	AA	CA	AA	CC	CA	CC	AA	CA	CC	CC	CC	CC	CC	AA	CC	CC	AA
3377668_47_A_C	TGCAGATTCAGATTCCCCAGACACAAATCCCAAATTGGTTTCAGTTCACAATCTTACAGATCGGAAGAG	Chr02	12722745	plus	A	C	1	0.950276	0.0497238	0	47	0.497238	97.6562	0.472	CC	CC	CC	AA	AC	AA	AA	AA	AA	AA	AA	AA	AA	AA	CC	CC	AA	CC	CC	AA	CC	CC	AC	AA	CC	AA	AA	CC	AA	AA	AA	CC	CC	CC	AA
3377669_17_C_T	TGCAGTAATTGTTAGATCCCATAATAAAATCACATGCATTACAGATCGGAAGAGCGGTTCAGCAGGAAT	-	-	-	C	T	1	0.955801	0.0441989	0	17	0.482403	99.2188	0.409	TT	CC	CT	CC	TT	CC	CC	CC	CC	CC	CC	CC	CC	CC	TT	TT	CC	TT	CC	CC	TT	CC	CC	CC	TT	CC	CC	CC	CC	CC	CC	TT	CC	CC	CC
3377671_48_G_A	TGCAGAAGCATACATACTTTCCAGGTACTCTTTCAACTCAAGAGACTCGTTTACAGATCGGAAGAGCGG	Chr05	35450070	plus	G	A	1	0.939227	0.0607735	0	48	0.453649	99.2188	0.351	AA	GG	AA	GG	AA	GG	GG	GG	GG	GG	GG	GG	GG	GG	AA	AA	GG	AA	GG	GG	AA	GG	GG	GG	AA	GG	GG	GG	GG	GG	GG	AA	GG	GG	GA
3377672_58_C_T	TGCAGTATCGTAAAAGCTTCTTCAACAAATTACTTATACAAAAGCATGCTCAGATGCCCAATCGACTCA	Chr01	19471086	plus	C	T	1	0.911602	0.0883978	0	58	0.467873	96.875	0.381	TT	CC	TT	CC	TT	CC	CC	CC	CC	CC	CC	CC	CC	CC	TT	TT	CC	TT	CC	CT	TT	CC	CC	CC	TT	CT	CC	CC	CC	CC	CT	TT	CC	CC	CC
3377673_16_G_A	TGCAGAATCAATGGAAGGAAATGTTTCCGTGCTTGATATCAAAGGCTGCAACTGTGGATGTTATATGCA	Chr10	41937240	plus	G	A	1	0.933702	0.0662983	0	16	0.429291	96.875	0.315	AA	GG	AA	GG	AA	GG	GG	GG	GG	GG	GG	GG	GG	GG	GG	GA	GA	AA	GG	GG	AA	GG	GG	GG	AA	GG	GG	GG	GG	GG	GG	GG	GG	GG	GG
3377674_15_G_C	TGCAGATTTGTGCTAGAAAAAACTCTACAGAGACTAACTTTCAACCACATGAGTGGTTCTTTTAGAGCA	Chr08	56905029	minus	G	C	1	0.955801	0.0441989	0	15	0.324288	99.2188	0.204	GG	GG	GG	GG	GG	CC	CC	CC	CC	CC	CC	GG	GG	CC	GG	GG	CC	GG	GG	GG	GG	GC	GC	GG	GG	CC	GG	GG	CC	GG	GG	GG	CC	GG	GG
3377675_47_C_T	TGCAGAAGATGTTCAGAGATAGGACTAATATGCACATTACTGGAGCACGGATATCTAACTTGACAACAA	Chr02	4427577	plus	C	T	1	0.906077	0.0939227	0	47	0.440646	97.6562	0.334	TT	CT	TT	CC	TT	CC	CC	CC	CC	CC	CC	CC	CC	CC	TT	TT	CC	TT	CC	CC	TT	CC	CC	CC	TT	CC	CT	CC	CC	CC	CC	CT	CC	CC	CC
3377676_43_T_A	TGCAGTTTCAACAAAAACAAAAAAACAGCTGCTTCAATTTAGTTTTCTGCACAGGAACAGAATAATTAC	Chr11	37590039	minus	T	A	1	0.977901	0.0220994	0	43	0.253594	99.2188	0.149	TT	AA	TT	AA	TT	TT	TT	TT	TT	TT	TT	TT	TT	TT	TT	TT	TT	TT	AA	TT	TT	TT	TT	TT	TT	TT	TT	TT	TT	TT	TT	TT	AA	AA	TT
3377677_8_G_T	TGCAGTAAGTTGAAATTTTATCTCCCATTCAACCTACAAATTACAGATCGGAAGAGCGGTTCAGCAGGA	Chr05	2041328	plus	G	T	1	0.966851	0.0331492	0	8	0.48283	98.4375	0.409	TT	GG	TT	GG	TT	GG	GG	GG	TT	GG	GG	GG	GG	GG	TT	TT	GG	TT	TT	GG	TT	GG	GG	TT	TT	GG	GG	GG	GG	GG	GG	GG	GG	GG	GG
3377679_32_C_G	TGCAGTTACAGATAAACCATTACTGAAACGCACACAAATGTTACAGATCGGAAGAGCGGTTCAGCAGGA	Chr01	43977448	minus	C	G	1	0.944751	0.0552486	0	32	0.481853	100	0.409	GG	CC	GG	CC	GG	CC	CC	CC	CC	CC	CC	CC	CC	CC	GG	GG	CC	GG	CC	CC	GG	CC	CG	CC	GG	CC	CC	CC	CC	CC	CC	GG	CC	CC	CC
3377680_32_A_T	TGCAGACTCCAATATTGTCTCAATGTGCATACAAATTACAGATCGGAAGAGCGGTTCAGCAGGAATGCC	Chr08	8950354	plus	A	T	1	0.944751	0.0552486	0	32	0.498459	97.6562	0.497	AA	TT	AA	AA	AA	TT	TT	TT	AT	TT	AT	TT	AA	TT	TT	AA	TT	AA	AA	TT	AA	AA	AT	TT	AA	TT	AT	TT	TT	TT	TT	AA	TT	AA	TT
3377681_7_G_C	TGCAGTTGTGGTGTACTACTATCTGCTCCAGATTTTCGTCTACATGCTTCAGAGTTTTTTACAGATCGG	Chr06	21490858	minus	G	C	1	0.895028	0.104972	0	7	0.470071	97.6562	0.39	GG	GC	GG	GG	GG	CC	GG	GG	GG	CC	GG	CC	GG	GG	GG	GG	CC	GC	CC	GG	GG	GG	GC	GG	GG	CC	CC	CC	CC	CC	GG	GG	GG	GG	CC
3377683_40_C_T	TGCAGCTCAAATCTCAAAGCATGACAAAAATAGATATTTACATACCTGAATTACAGATCGGAAGAGCGG	Chr10	41643278	plus	C	T	0.983425	0.955801	0.0276243	0.0165746	40	0.25303	100	0.149	CC	CC	CC	TT	CC	CC	CC	CC	CC	TT	CC	CC	CC	CC	CC	CC	CC	CC	CC	CC	CC	CC	CC	TT	CC	CC	CC	CC	CC	CC	CC	CC	CC	CC	CC
3377685_20_T_A	TGCAGTGAAACATGAACAAATTTTTACCTCAATTAGTGTGTAGTAAATGTAAGGAATGTTTTTGTTCAT	Chr02	5766404	minus	T	A	1	1	0	0	20	0.253838	100	0.149	TT	TT	TT	TT	TT	TT	TT	TT	TT	TT	TT	TT	AA	TT	AA	TT	TT	TT	TT	TT	TT	TT	TT	TT	TT	TT	AA	TT	TT	TT	AA	TT	TT	TT	TT
3377686_24_C_A	TGCAGAGTAGAAATGAATTCACTACGTAACTTTACAAAAGGACTCTGACAAACTTACAGATCGGAAGAG	Chr02	31277635	minus	C	A	1	0.972376	0.0276243	0	24	0.24169	99.2188	0.141	CC	CC	CC	CC	CC	CC	CC	AA	CC	AA	AA	AA	CC	CC	CC	CC	AA	CC	CC	AA	CC	CC	CC	CC	CC	AA	CA	CC	AA	AA	CC	CC	CC	CC	AA
3377689_51_C_G	TGCAGCAGCAATTCACTCACCATTGGAGAGAAGAATGGTATCTATGATTCTCTTCCACTTCTTACAGAT	Chr04	45622823	minus	C	G	1	0.955801	0.0441989	0	51	0.445896	99.2188	0.337	GG	CC	GG	CC	GG	CC	CC	CC	CC	CC	CC	CC	CC	CC	GG	GG	CC	GG	CC	CG	GG	CC	CC	CC	GG	CC	CC	CC	CC	CC	CC	GG	CC	CC	CC
3377690_46_T_C	TGCAGTTGAAAAGGTTTACCATCTGAATCTAGGATTCCATCATGAATCAACTTTGGAATGCAATCACAT	Chr08	2846728	minus	T	C	0.994475	0.524862	0.469613	0.00552486	46	0.292191	97.6562	0.281	TT	TT	TT	TC	TT	TC	TC	TT	TC	TT	TC	TC	TC	TC	TT	TT	TT	TT	TC	TC	TT	TC	TC	TC	TT	TT	TC	CC	TC	TC	TC	TT	CC	TT	TC
3377691_23_T_C	TGCAGCATCCCATTTGTATCTCGTTCTATCTACTCACAGATAATTGAAAACCATGTGTCAATGTTTACA	Chr09	16819155	plus	T	C	1	0.895028	0.104972	0	23	0.492293	96.875	0.467	CC	TT	CC	TT	CC	TT	TT	TT	TT	TC	TC	TT	TC	TT	CC	CC	TT	CC	TT	TC	CC	TC	TT	CC	CC	TT	TT	CC	CC	TT	TC	CC	TT	TT	TC
3377693_34_G_A	TGCAGAGGACACATGTAAACATTGCTTCATACTTGTTTGAAGTTACAGATCGGAAGAGCGGTTCAGCAG	Chr01	3200953	plus	G	A	1	0.972376	0.0276243	0	34	0.249565	99.2188	0.146	GG	GG	GG	GG	GG	AA	GG	AA	AA	AA	AA	GG	AA	GA	GG	GG	AA	GG	GG	AA	GG	GG	GA	GG	GG	AA	GG	GG	GG	GG	GG	GG	GG	GG	AA
3377694_22_C_T	TGCAGTTGTCATCAAGGTACAGCTTCTATCTTTGGCATATTATTTGCTTATTACAGATCGGAAGAGCGG	Chr04	2120573	minus	C	T	1	0.900552	0.0994475	0	22	0.494307	98.4375	0.481	TT	CC	TT	TT	TT	CC	CC	CC	CC	CC	CC	CC	TT	CC	TT	CC	CC	TT	CC	TT	TT	CT	CC	CC	TT	CC	CC	TT	CC	CC	CC	CT	CC	CC	CC
3377695_33_C_T	TGCAGTGTAGAGCAGCTGACCTGAAAAATGCTACTGTAGGTAGTTTGGAAGACCACTATTATGAAGTTT	Chr03	42521177	minus	C	T	1	0.939227	0.0607735	0	33	0.27838	99.2188	0.169	CC	CC	CC	CC	CC	CC	CT	CC	CT	CC	TT	CC	CC	TT	CC	CC	CC	CC	CC	TT	CC	TT	TT	CC	CC	TT	CT	CC	TT	TT	CC	CC	CC	CT	CC
3377697_12_A_T	TGCAGCAGAATCAAGAAACTCTGACCAAACTGAAGGCAGTAGAAGTTCTTTTGCCTTCCCTGTGTAAGT	Chr03	39402760	minus	A	T	0.994475	0.961326	0.0331492	0.00552486	12	0.428086	98.4375	0.311	AA	TT	AA	TT	AA	AA	TT	AA	AA	AA	TT	AA	TT	AT	AA	AA	TT	AA	TT	AA	AA	TT	TT	AT	AA	TT	TT	TT	AA	TT	AA	AA	AA	TT	TT
3377698_22_T_A	TGCAGTGAACTACTAATAAACCTTGAACTAGTACTTCCACTGTTTTGGTGTTGTGTAACATTACAGATC	Chr05	38060982	minus	T	A	1	0.939227	0.0607735	0	22	0.497177	96.875	0.478	AA	AA	AA	TT	AA	TT	TA	TT	AA	TT	TT	TT	TT	TA	AA	AA	TT	AA	TT	TT	AA	TA	TT	AA	AA	TA	TT	AA	TT	TT	TT	AA	AA	TT	TT
3377701_45_G_A	TGCAGAAATAGCTCTTACTGAAAACATTTCTCTGTTTACATATATGAAAGTAATACTTTACAGATCGGA	Chr01	33433324	minus	G	A	1	0.966851	0.0331492	0	45	0.468545	100	0.376	AA	GG	AA	GG	AA	GA	GG	GG	GG	GG	GG	GG	GG	GG	AA	AA	GG	AA	GG	GG	AA	GG	GG	GG	AA	GG	GG	GG	GG	GG	GG	AA	GG	GG	GG
3377702_55_C_A	TGCAGGTGGCATCTTTCGCGTGTTCCAATGAATTTGTTTTCAACGTCACCAACAACACTATTCAATTTT	Chr03	35688831	plus	C	A	1	0.955801	0.0441989	0	55	0.468118	96.875	0.376	AA	CC	AA	CC	AA	CC	CC	CC	CC	CC	CC	CC	CC	CC	CC	AA	CC	CA	CC	CC	AA	CC	CC	CC	AA	CC	CC	CC	CC	CC	CC	AA	CC	CC	CC
3377705_7_G_T	TGCAGTGGAAAAGTAGGAGTTTGAGTTGGTTGATTCTGTAAGTATAACACATCGATGTGACTTGACAGA	Chr02	2361116	minus	G	T	1	0.955801	0.0441989	0	7	0.31098	98.4375	0.193	GG	GG	GG	GG	GG	GG	TT	GG	GT	GG	GT	GG	GG	GT	GG	GG	GG	GG	TT	GG	GG	GG	GG	TT	GG	GG	TT	TT	GG	GG	GG	GG	TT	TT	TT
3377706_49_T_A	TGCAGGCTATGACAACTGCATCTACATGAGAGCTGGGTAAGTTCAATATTGGACATGATATTTGGTTAT	Chr02	46992707	minus	T	A	1	0.944751	0.0552486	0	49	0.498336	98.4375	0.492	AA	TT	AA	TT	AA	AA	AA	TT	TT	TT	TT	AA	TT	TT	AA	AA	TT	AA	TT	TA	AA	TT	TT	AA	AA	TT	TT	AA	AA	TA	TT	AA	TT	TT	TT
3377707_65_T_C	TGCAGTTTAGCTACTGTGATTCTGTGAAACTTGCAGACACTAACTGTATAGATAGGTCATGATGATTAT	Chr11	4013880	minus	T	C	1	0.944751	0.0552486	0	65	0.485638	98.4375	0.42	CC	TT	CC	TT	CC	TT	TT	TT	TT	TT	TT	TT	TT	CC	CC	CC	TC	CC	TT	TT	CC	TT	TT	CC	CC	TT	TT	CC	TT	TT	TC	CC	TT	TT	TT
3377708_44_T_G	TGCAGAGTCGATTGGTGGTTGTACCATTGACTTTCAGATATAGATTTCCCATTGTCGTGTTACAGATCG	Chr02	47343721	plus	T	G	1	0.950276	0.0497238	0	44	0.440096	99.2188	0.329	GG	TT	GG	TT	TG	TT	TT	TT	TT	TT	TT	TT	TT	TT	TT	GG	TT	GG	TT	TT	TG	TT	TT	TT	GG	TT	TT	TT	TT	TT	TT	TT	TT	TT	TT
3377709_21_G_A	TGCAGATTGGTGGTATGCTGTGATAGGTCATCTGGAAGCATGTGAAGAAGATGTGAGTCAATGCCATTG	Chr01	34450078	minus	G	A	1	0.944751	0.0552486	0	21	0.47758	98.4375	0.398	AA	GG	GA	GG	AA	GG	GG	GG	GG	GG	GG	GG	GG	GG	AA	AA	GG	AA	GA	GG	AA	GG	GA	GG	AA	GG	GG	GG	GG	GG	GG	AA	GG	GG	GG
3377710_24_A_C	TGCAGGGAAGAAAAAGAATCATGCAAATCATATAGCTCTCACGTTGTCACACCTTACAGATCGGAAGAG	Chr10	39598990	minus	A	C	1	0.966851	0.0331492	0	24	0.260981	99.2188	0.155	AA	AA	AA	AC	AA	CC	AA	AA	AA	AA	AA	AA	AA	AA	AC	AA	AA	AA	AA	AA	AA	CC	AA	CC	AA	AA	AA	CC	CC	AA	CC	AA	AA	AA	AA
3377711_50_T_C	TGCAGCTGTCACTGTAATGTTTCTAAATTAGGTTACACTTCGGACCAAAATGGATCAATGCAGACACCC	Chr05	980336	minus	T	C	1	0.944751	0.0552486	0	50	0.289552	98.4375	0.177	TT	TT	CC	TT	CC	TT	TT	TT	TC	TT	TT	TT	TT	TT	TT	CC	TT	TT	TT	TT	TT	TT	TT	TT	CC	TT	TT	TC	TT	TT	TT	TT	TC	TT	TT
3377712_22_A_T	TGCAGATTCCATGTGGAACATTAGTTCCTTTGAAACTGGTATAGGATTTATTACAGATCGGAAGAGCGG	Chr05	33167953	minus	A	T	1	0.983425	0.0165746	0	22	0.461708	100	0.362	TT	AA	TT	AA	TT	AA	AA	AA	AT	AA	AA	AA	AA	AA	TT	TT	AA	TT	TT	AA	TT	AA	AA	AA	TT	AA	AA	AA	AA	AA	AA	TT	AA	AA	AA
3377713_61_G_C	TGCAGATAGAAAGATGATTGCATGAATATGAATACATGACCGTAAAAGAAGAAACCATGCTGAATTACA	Chr06	31905300	minus	G	C	0.994475	0.961326	0.0331492	0.00552486	61	0.474753	100	0.389	CC	GG	CC	GG	CC	GG	GG	GG	GG	GG	GG	GG	GG	GG	CC	CC	GG	CC	GG	GG	CC	GG	GG	GG	CC	GG	GG	GG	GG	GG	GG	CC	GG	CC	GG
3377714_60_A_C	TGCAGAATAGAAAAGAATTTGCTTGAGTGAAAATGATTTACAAATCCTACCAAAAGTTACAAACATTAG	Chr04	2577694	minus	A	C	0.966851	0.906077	0.0607735	0.0331492	60	0.446824	99.2188	0.34	AA	AA	CC	AA	CC	AA	AA	AA	AA	AA	AA	AA	AA	AA	AA	CC	AA	CC	AA	CC	CC	CC	AC	AA	AA	AA	AA	AA	AA	AA	AA	CC	AA	AA	AA
3377715_68_A_C	TGCAGAAATAACAAACTTCAAAAACTAGTTGCTACTTCAAAGCAGGTTACATTTGTAAGGGGCATTGCA	Chr06	23658592	minus	A	C	1	0.906077	0.0939227	0	68	0.245536	100	0.146	AA	AA	AA	AC	AA	CC	AA	AA	AA	AA	AA	AA	AA	AA	AA	AA	AA	AA	CC	AA	AA	AA	CC	AA	AA	AA	AA	AA	AA	CC	AA	AA	AA	AA	AA
3377717_15_C_G	TGCAGCCACATAAAACAATGATCTAAGATTTTATTCAGAAGATTTACAGATCGGAAGAGCGGTTCAGCA	Chr02	29316525	minus	C	G	0.98895	0.961326	0.0276243	0.0110497	15	0.431634	99.2188	0.316	GG	CC	GG	CC	GG	CC	CC	NN	CC	CC	CC	CC	CC	CC	CC	GG	CC	CG	CC	CC	GG	CC	CC	CC	GG	CC	CC	CC	CC	CC	CC	GG	CC	CC	CC
3377718_39_T_C	TGCAGCAAGTTTCATCCTTTGGTTTGTTTCTGCTGGTCTTCTGACTGTTTTATGGGCTCTTGCTATTGG	Chr08	13932135	plus	T	C	1	0.944751	0.0552486	0	39	0.260004	98.4375	0.155	TT	TT	TT	TT	TT	TT	TT	TT	CC	TT	TT	TT	TT	CC	TC	TT	TT	TT	TT	TT	TT	TT	TC	TT	TT	TT	TT	CC	TT	TT	TT	TT	CC	TT	TT
3377719_20_A_G	TGCAGTGTATCATGAAGACAATTTTAGTTACCACAATGCCATTGAAGCTGATAGCATTTTACAATAATA	Chr07	48712758	minus	A	G	1	0.922652	0.0773481	0	20	0.476115	98.4375	0.398	GG	AA	GG	AA	GG	AA	AA	AA	AA	AA	AA	AA	AA	AA	GG	GG	AA	GG	AA	AA	GG	AA	AA	AA	GG	AA	AA	AA	AA	AA	AA	GG	AA	AA	AA
3377721_31_C_T	TGCAGCTCATTTACAGGATTACAAATAAATTCGTATTATTTACAGATCGGAAGAGCGGTTCAGCAGGAA	Chr03	1150402	plus	C	T	1	0.944751	0.0552486	0	31	0.323739	99.2188	0.204	CC	CC	CC	TT	CC	CC	CC	CC	CT	TT	CC	CC	CC	TT	CC	CC	CC	CC	CC	CC	CC	TT	CT	CC	CC	CC	CC	CC	CC	CC	TT	CT	CC	CC	CC
3377722_54_T_A	TGCAGACTTGTATCTTGAAGGAACAGATCAGCATCGAGGCTGGTTTCAAAGTTCTTTGTTACAGATCGG	Chr03	26123865	minus	T	A	0.994475	0.977901	0.0165746	0.00552486	54	0.417623	98.4375	0.297	AA	TT	AA	TT	TT	TT	TT	TT	TT	TT	TT	TT	TT	TT	AA	TT	TT	AA	TT	TT	AA	TT	TT	TT	AA	TT	TT	TT	TT	TT	TT	AA	TT	TT	TT
3377723_26_T_C	TGCAGTGGGTCAGATGGTAATGTTTCTATGTTTGTTTTGACCTTGATTTATGTTTCTACATCATTTCCT	Chr02	13569346	plus	T	C	1	0.933702	0.0662983	0	26	0.429291	97.6562	0.315	CC	TT	CC	TT	CC	TT	TT	TT	TT	TT	TT	TT	TT	TT	TT	CC	TT	TC	TT	TT	CC	TT	TT	TT	CC	TT	TT	TT	TT	TT	TT	CC	TT	TT	TT
3377724_51_G_C	TGCAGCTTGATCTGCTGGTAACCCCAGAAATATTTTCCCTGCATTCAATGAGGAGGACCAACGGTTCCA	Chr05	39231046	minus	G	C	1	0.889503	0.110497	0	51	0.485822	97.6562	0.436	CC	CC	CC	GG	CC	GG	GG	GG	GG	GC	GC	GG	GG	GG	GC	GG	GG	CC	GG	CC	CC	GG	GG	GG	CC	GG	GG	GG	GG	GG	GG	CC	GC	CC	GG
3377725_58_C_T	TGCAGTTATGAGCTCCTTCATTTGATTGATTATGTGAAGATAACCAGCTGCATCAGTACGCAATATGTC	Chr05	40029111	plus	C	T	1	0.917127	0.0828729	0	58	0.491621	96.875	0.45	CC	TT	CC	TT	CC	CC	TT	TT	TT	CT	CT	CT	TT	TT	CC	CC	TT	CC	CT	TT	CC	TT	TT	TT	CT	TT	CT	CC	TT	TT	TT	CC	TT	TT	CC
3377727_24_T_G	TGCAGTAGATCAATGAGCTGACATTCTTACAAAATCTCTTTCTCCTTCTCGTTTGTTTACTTCTCATTT	Chr02	44500510	plus	T	G	0.861878	0.834254	0.0276243	0.138122	24	0.488618	100	0.426	GG	TT	GG	TT	GG	TT	TT	NN	NN	TT	TT	TT	TT	NN	GG	GG	NN	GG	TT	GG	GG	TT	NN	TT	GG	NN	NN	TT	TT	NN	TT	GG	TT	NN	NN
3377727_64_C_T	TGCAGTAGATCAATGAGCTGACATTCTTACAAAATCTCTTTCTCCTTCTCGTTTGTTTACTTCTCATTT	Chr02	44500550	plus	C	T	0.651934	0.61326	0.038674	0.348066	64	0.37324	100	0.25	NN	CT	NN	CC	NN	CC	CC	TT	TT	CC	CC	CC	CC	TT	NN	NN	TT	NN	CC	TT	NN	CC	TT	CC	NN	TT	TT	CC	CC	TT	CC	NN	CC	TT	TT
3377728_23_C_A	TGCAGGGAATATCCAGCCCAGGCCATTCTTCAAGCATTACAGATCGGAAGAGCGGTTCAGCAGGAATGC	-	-	-	C	A	1	0.961326	0.038674	0	23	0.454748	99.2188	0.351	AA	CC	AA	CC	AA	CA	CC	CC	CC	CC	CC	CC	CC	CC	AA	CA	CC	AA	CC	CC	AA	CC	CC	CC	AA	CC	CC	CC	CC	CC	CC	CC	CC	CC	CC
3377729_33_A_T	TGCAGTGTTTTCGAAGAGGGTACAATCTGTATCAGGTTCACCAAATAAAGCAGTTTCCAATTACAGATC	Chr07	8574515	plus	A	T	1	0.977901	0.0220994	0	33	0.46885	99.2188	0.376	TT	AA	TT	AA	TT	AA	AA	AA	AA	AA	AA	AA	AA	AA	TT	TT	AA	TT	AA	AA	TT	AA	AA	AA	TT	AA	AA	AA	AA	AA	AA	TT	AA	AA	AA
3377732_22_G_A	TGCAGTTTTATAACTCGTTTCTGTCAATAAAAGATTACAGATCGGAAGAGCGGTTCAGCAGGAATGCCG	-	-	-	G	A	1	0.933702	0.0662983	0	22	0.472147	99.2188	0.387	AA	GG	AA	GG	GA	GG	GG	GG	GG	GG	GG	GG	GG	GG	AA	AA	GG	AA	GG	GG	AA	GG	GG	GG	AA	GG	GG	GG	GG	GG	GG	AA	GG	GG	GG
3377733_66_C_T	TGCAGTAGTGAAGAAGTTAGCAAACAAGTCTACAGTATGTACCAGACTATGTTTAGAGCACAAAACCAA	Chr11	3816039	minus	C	T	1	0.939227	0.0607735	0	66	0.468606	97.6562	0.378	TT	CC	TT	CC	TT	CC	CC	CC	CT	CC	CC	CC	CC	CC	CC	TT	CC	TT	CT	CC	TT	CC	CC	CC	TT	CC	CC	CC	CC	CC	CC	TT	CC	CC	CC
3377734_6_A_T	TGCAGCAATTTTTTCAACCTCATACATCAGCTCAAAACTAGTCCTGAATTGATGGAGAACAACTTGTAC	Chr02	48619945	plus	A	T	0.972376	0.933702	0.038674	0.0276243	6	0.334549	97.6562	0.213	AA	AA	AA	AA	AA	AA	TT	AA	TT	TT	AT	NN	AA	TT	TT	AA	AA	AA	TT	AA	AA	AA	AA	TT	AA	AA	AA	AA	NN	AA	AA	AA	TT	AA	AA
3377736_56_A_G	TGCAGAAAATTACATTATCATGTACTTGGTCAGTGAAAGAAATTCCTTTCATTACTATTTTACAGATCG	Chr03	34316026	plus	A	G	1	0.933702	0.0662983	0	56	0.476909	97.6562	0.398	GG	AA	GG	AA	AG	AA	AA	AA	AG	AA	AA	AA	AA	AA	GG	GG	AG	GG	AA	AG	GG	AA	AA	AA	GG	AA	AG	AA	AA	AA	AA	GG	AA	AA	AA
3377739_48_A_G	TGCAGAGAAAGCATCATGCAAGACACTGAAGCAGGTCATGGAGGCATCAAGGTCCTATCTGGATCTTAC	Chr06	18747381	plus	A	G	1	0.955801	0.0441989	0	48	0.47581	99.2188	0.392	GG	AA	GG	AA	GG	AA	AA	AA	AA	AA	AA	AA	AA	AA	GG	GG	AA	GG	AA	AA	GG	AA	AA	AA	GG	AA	AA	AA	AA	AA	AA	GG	AA	GG	AA
3377740_17_C_T	TGCAGTGGTTTAGTGCACCACATACTGTATCCATTGGGTTTGGACCTGAAAACCTAAACTGTCATTACA	Chr11	42659312	plus	C	T	1	0.922652	0.0773481	0	17	0.450841	97.6562	0.348	TT	CC	TT	CC	TT	CC	CC	CC	CC	CC	CT	CC	CC	CC	CT	TT	CC	TT	CC	CC	TT	CC	CC	CC	TT	CC	CC	CC	CC	CC	CC	TT	CC	CC	CC
3377742_31_T_C	TGCAGCATACAAGTGGAAGCTAAACTACAATTCAATTTGTGGGAGTTAGCATTGTCTAAACAAAATAAT	Chr03	32966384	plus	T	C	1	0.900552	0.0994475	0	31	0.494674	98.4375	0.486	CC	TT	TC	CC	CC	TT	TT	TT	TT	TC	TT	TT	TT	TT	CC	CC	TT	TC	CC	TT	CC	TT	TC	CC	CC	TT	CC	CC	TT	TT	CC	CC	TT	TC	TT
3377743_11_T_C	TGCAGAGAGTATTGTGGCATGTGCATGTGCATAGTCTTTACAAGATTGTTGGAAAGTTACAGATCGGAA	Chr09	32995887	minus	T	C	0.983425	0.950276	0.0331492	0.0165746	11	0.45998	98.4375	0.36	CC	TT	CC	TT	CC	TT	TT	NN	TT	TT	TT	TT	TT	TT	TT	CC	TT	CC	TT	TT	CC	TT	TT	TT	CC	TT	TT	TT	TT	TT	TT	CC	TT	TT	TT
3377744_8_G_C	TGCAGTCTGTTCTATTAGTGTTATGATTTCTTTTCAGAATATGAATTCTTTCTTTTACAGATCGGAAGA	Chr03	51051844	plus	G	C	1	0.944751	0.0552486	0	8	0.46476	99.2188	0.37	CC	GG	CC	GG	GC	GC	GG	GG	GG	GG	GG	GG	GG	GG	GG	CC	GG	CC	GG	GG	CC	GG	GC	GG	CC	GG	GG	GG	GG	GG	GG	CC	GG	GC	GG
3377745_40_C_T	TGCAGCTTTAGATTCAACAGCAAGTGCAACTTGCCAATCCCCAAACAAATTAGGATACTCCTCAGGATC	Chr10	42092453	minus	C	T	0.994475	0.933702	0.0607735	0.00552486	40	0.436883	97.6562	0.325	TT	CC	TT	CC	TT	CC	CC	CC	CC	CC	CC	CC	CT	CC	CC	CC	CC	TT	CC	CC	CT	CC	CC	CC	TT	CC	CC	CC	CC	CC	CC	CC	CC	CC	CC
3377747_7_C_G	TGCAGTTCAGGACAACTTGACAACAACTTATCAATGATAGGTTACAGATCGGAAGAGCGGTTCAGCAGG	Chr07	38636642	minus	C	G	1	0.966851	0.0331492	0	7	0.499069	100	0.486	CC	GG	CC	CG	CC	CC	CC	GG	GG	GG	GG	GG	GG	GG	CC	CC	GG	CC	GG	GG	CC	GG	CC	GG	CC	GG	GG	CC	GG	GG	CC	CC	CC	CC	GG
3377748_14_A_G	TGCAGAAGGTACATACCTATATGTGTAGCACAGATCGTGAGATGGTATGACATATGTTACAGATCGGAA	Chr02	4491272	minus	A	G	1	0.928177	0.0718232	0	14	0.350844	99.2188	0.229	AA	GG	AA	AA	AA	AA	AA	AA	AA	AA	AA	AA	GG	AA	GG	AA	AA	AA	AA	GG	AA	AG	AA	AA	AA	AA	GG	GG	AA	AA	AG	AG	GG	AA	AA
3377749_29_C_G	TGCAGAGACACAAGAAGCTTCAGTTCTCACATCCTTTTTCACTTCAATTATTATTCATTACAGATCGGA	-	-	-	C	G	0.98895	0.939227	0.0497238	0.0110497	29	0.480697	100	0.405	CC	GG	CG	GG	CC	CC	GG	NN	CC	CC	CC	CC	GG	CC	CC	CC	CC	CC	GG	GG	CC	GG	GG	CC	CC	GG	GG	CC	GG	GG	GG	CC	GG	GG	GG
3377751_36_T_A	TGCAGAATTGCTGTCAAAACCATCCATCTCCTGCAATTCAGTTTACAGATCGGAAGAGCGGTTCAGCAG	Chr08	57475741	minus	T	A	1	0.966851	0.0331492	0	36	0.383932	99.2188	0.26	TT	AA	TT	TT	TT	TT	TT	AA	AA	TT	TT	TT	AA	AA	TT	TT	TT	TT	AA	AA	TT	AA	AA	TT	TT	TA	AA	AA	TT	TT	TT	TT	AA	AA	AA
3377753_34_T_C	TGCAGCTCCAAGTCAAGGTGCGCTTCCCGGGTTTTACTCTTCTGCTACTATTTCTTACAGATCGGAAGA	Chr09	30622319	minus	T	C	0.994475	0.933702	0.0607735	0.00552486	34	0.472191	98.4375	0.386	CC	TT	CC	TT	CC	TT	TT	TT	TT	TT	TT	TC	TT	TT	CC	CC	TC	CC	TT	TT	CC	TT	TT	TT	CC	TT	TT	TT	TT	TT	TT	CC	TT	TT	TT
3377754_30_C_T	TGCAGATGGAACTAATCTATAAGTTCAATCCCAGAAAAACTACATTACAGATCGGAAGAGCGGTTCAGC	Chr11	9524865	minus	C	T	1	0.911602	0.0883978	0	30	0.431611	97.6562	0.32	TT	CC	TT	CC	TT	CC	CC	CC	CC	CC	CC	CC	CC	CC	CC	TT	CC	CT	CC	CC	TT	CC	CC	CC	TT	CC	CC	CC	CC	CC	CC	TT	CC	CC	CC
3377755_9_C_T	TGCAGAGTGCATAAGGCAGTTAGAGCAGGTTGCTAACCTCTTTAGTTATTTGTTACAGATCGGAAGAGC	Chr02	2292619	minus	C	T	1	0.895028	0.104972	0	9	0.493941	96.875	0.483	TT	TT	CT	CC	TT	CC	TT	TT	CC	TT	CC	CT	CC	CC	TT	TT	CC	TT	TT	CC	TT	TT	CT	TT	CT	CC	TT	CT	CC	CT	CC	TT	CC	CC	CC
3377760_60_T_G	TGCAGTCTTGAGGGCAATTGTGCTTGCACCACTACTGTCTGAACTAATTGAATTCCCTGCTGTGCATGA	Chr09	7274109	plus	T	G	1	0.972376	0.0276243	0	60	0.475199	98.4375	0.39	GG	TT	GG	TT	GG	TT	TT	TT	TT	TT	TT	TT	TT	TT	GG	GG	TG	GG	TT	TT	GG	TT	TT	TT	GG	TT	TT	TT	TT	TT	TT	GG	TT	GG	TT
3377761_13_G_C	TGCAGTGCTTTGTGTCTTGTGTTCTTGATCACACAAAATTTGACTAGGTAGCACTTTGTGACTTTACAG	-	-	-	G	C	1	0.939227	0.0607735	0	13	0.41	99.2188	0.29	GG	CC	GG	GG	GG	GG	CC	GG	GC	GG	CC	CC	CC	CC	GG	CC	GG	GG	GG	CC	GG	CC	GG	CC	GG	GG	CC	GG	CC	GG	CC	GG	CC	GG	GG
3377763_17_C_A	TGCAGTAGTATCTCAATCAAAAAACTTGTGAATAATTTACAGATCGGAAGAGCGGTTCAGCAGGAATGC	Chr07	4788632	plus	C	A	1	0.955801	0.0441989	0	17	0.484356	100	0.414	CC	AA	CA	AA	CC	AA	AA	AA	AA	AA	AA	AA	AA	AA	CC	CC	AA	CC	AA	AA	CC	CC	AA	AA	CC	AA	AA	AA	AA	AA	AA	CC	AA	AA	AA
3377764_7_A_G	TGCAGAAAAACTGCAAAGTTCAGAGCTTCACACCATCCACACCACCTCCTACTTCGGTTACAGATCGGA	Chr02	27476641	minus	A	G	1	0.966851	0.0331492	0	7	0.446323	100	0.337	GG	AA	GG	AA	AG	AA	AA	AA	AA	AA	AA	AA	AA	AA	AA	GG	AA	GG	AA	AA	GG	AA	AA	AA	GG	AA	AA	AA	AA	AA	AA	GG	AA	AA	AA
3377766_25_C_T	TGCAGTATGAAAAAAAATCATTTTCCCTTCTTTGAATGTGAAAACCTCACAATACTTTTTGTTTATTAC	Chr10	34567008	plus	C	T	1	0.950276	0.0497238	0	25	0.314093	99.2188	0.196	TT	CC	CT	CC	TT	CC	CC	CC	CC	CC	CC	CC	CC	CC	TT	CC	CC	TT	CC	CT	TT	CC	CC	CC	CC	CC	CC	CC	CC	CC	CC	CC	CC	CC	CC
3377767_50_C_T	TGCAGTGATAAAGCAATGAAAGGGAAGGAGCAAGGGAAAAGGTCCATAATCGAATCAATGTGGTTTGCC	Chr10	42411147	minus	C	T	0.994475	0.933702	0.0607735	0.00552486	50	0.44071	100	0.331	TT	CC	TT	CC	TT	TT	CC	CC	CC	CC	CC	CC	CC	CC	CC	TT	CC	TT	CC	CC	TT	CC	CC	CC	TT	CC	CC	CC	CC	CC	CC	CC	CC	CC	CC
3377768_44_C_T	TGCAGTTTTCACTGTCACTGTCTCAACGTCCTAAAAGTCATCTTCATGTAACGTAACAAGCAAGACATG	Chr11	12789639	plus	C	T	0.994475	0.961326	0.0331492	0.00552486	44	0.469568	97.6562	0.378	TT	CC	TT	CC	TT	CC	CC	CC	TT	CC	CT	CC	CC	TT	CC	TT	CC	TT	CC	CC	TT	CC	CC	CC	TT	CC	CC	CC	CC	CC	CC	TT	CC	CT	CC
3377770_38_G_C	TGCAGGTGCCAATCACACAACCTACCAAAACCTCTATGGCTATATTTTCAAATTCTAATACACATTATT	Chr06	23405592	minus	G	C	1	0.972376	0.0276243	0	38	0.481976	100	0.406	CC	GG	CC	GG	GC	GG	GG	GG	GC	GG	GG	GG	GG	GG	CC	GG	GG	CC	GG	GG	CC	GG	GG	GG	CC	GG	GG	GG	CC	GG	GG	CC	GG	CC	GG
3377773_17_T_A	TGCAGTCATATCAGAAATAAAAATCATGAATACAAGTCTTTTACAGATCGGAAGAGCGGTTCAGCAGGA	Chr04	2917387	minus	T	A	1	0.961326	0.038674	0	17	0.469705	98.4375	0.378	TT	AA	TT	AA	TA	AA	AA	AA	AA	AA	AA	AA	AA	AA	AA	TT	AA	TT	AA	TT	TT	AA	AA	AA	AA	AA	AA	AA	AA	AA	AA	TT	AA	AA	AA
3377775_17_C_G	TGCAGGACTCAAGTTCGCGAAATAGACATCTGAAACTTTAGACGGTAGAAGAAAGGAAAATCTAACCTT	Chr05	37462475	minus	C	G	1	0.961326	0.038674	0	17	0.466958	99.2188	0.373	GG	CC	GG	CC	GG	CC	CC	CC	CC	CC	CC	CC	CC	CC	GG	CC	CC	GG	CC	CC	GG	CC	CC	CC	GG	CC	CC	CC	CC	CC	CG	GG	CC	CC	CC
3377776_36_T_C	TGCAGATTGTTGGATGAAGATCAAGAACAAGAAAAATAATGAGATTGGAATATAGAGCAAATGTAGAAG	Chr02	40892494	minus	T	C	1	0.966851	0.0331492	0	36	0.462806	99.2188	0.365	CC	TT	TC	TT	CC	TT	TT	TT	TT	TT	TT	TT	TT	TT	CC	CC	TT	CC	TT	TC	CC	TT	TT	TT	CC	TT	TT	TT	TT	TT	TT	TT	TT	TT	TT
3377777_20_T_A	TGCAGCTGTTACATCCTAAGTTCATGATCTTGTGAGGAGATAATTACAGATCGGAAGAGCGGTTCAGCA	-	-	-	T	A	1	0.955801	0.0441989	0	20	0.482403	98.4375	0.409	AA	TT	AA	TT	AA	TT	TT	TT	AA	TT	TT	TT	TA	AA	AA	AA	TT	AA	TT	TT	AA	TT	TT	TT	AA	TT	TT	TT	TT	TT	TT	AA	TT	AA	TT
3377778_30_C_T	TGCAGCTTTATTTCATTTGACTTTGGAGGCCTCATTCATCGATTTGGTAAAGGAAGCAATTTCACTTAC	Chr01	44548649	minus	C	T	1	0.497238	0.502762	0	30	0.249992	100	0.251	CC	CT	CC	CT	CC	CT	CC	CC	CT	CC	CT	CT	CT	CT	CC	CC	CC	CC	CT	CC	CC	CT	CT	CT	CC	CT	CC	CT	CT	CT	CT	CT	CT	CT	CC
3377779_55_G_C	TGCAGAAACAATTTACAAATATCAAACTTAGAATAAGATTGGAAAAAACACAAGAGCAGGAAACAAACT	Chr10	34915524	plus	G	C	1	0.961326	0.038674	0	55	0.477214	98.4375	0.395	CC	GG	CC	GG	CC	GG	GG	GG	GG	GG	GG	GG	GG	GG	CC	CC	GC	CC	GG	GG	CC	GG	GG	GG	CC	GG	GG	GG	GG	GG	GG	CC	GG	GG	GG
3377780_7_C_A	TGCAGTACGACAGTTTTATAGCAATTTGTTGTTGTTTTTACAGATCGGAAGAGCGGTTCAGCAGGAATG	Chr06	28161991	minus	C	A	1	0.950276	0.0497238	0	7	0.474344	97.6562	0.39	AA	CC	CA	CC	AA	CC	CC	CC	CC	CC	CC	CC	CC	CC	AA	AA	CC	CA	CC	CC	AA	CC	CC	CC	AA	CC	CC	CC	CC	CC	CC	AA	CC	CC	CC
3377781_18_C_T	TGCAGTTTATTTCCTAAACTGTGGAAGCATAACTATTCACTTTACAGATCGGAAGAGCGGTTCAGCAGG	-	-	-	C	T	0.98895	0.939227	0.0497238	0.0110497	18	0.442558	99.2188	0.332	TT	CC	CT	CC	TT	CC	CC	CC	CC	CC	CC	CC	CC	CC	CC	TT	CC	TT	CC	CC	TT	CC	CC	CC	TT	CC	CC	CC	CC	CC	CC	TT	CC	CC	CT
3377783_49_G_A	TGCAGCCATTGAGCGAGGGACAACACTTCAGCAGCGCATAGTAAGCACAGAACATATTCTTTTCTTTCT	Chr05	3732003	minus	G	A	1	0.917127	0.0828729	0	49	0.472147	98.4375	0.39	GG	GA	GG	AA	GG	AA	GG	GG	GA	AA	AA	AA	AA	GG	GG	GG	GG	GG	AA	GG	GG	AA	GA	GG	GG	AA	GG	AA	GG	GG	AA	AA	GG	AA	GG
3377785_24_G_C	TGCAGGCATGCATTGGTAATTGTAGTATGCCTGATACTTGCCTTCCTCACTGAATTCTTTTGTTGCATT	Chr01	49202883	minus	G	C	1	0.939227	0.0607735	0	24	0.494246	97.6562	0.456	GG	CC	GG	GC	GG	CC	CC	CC	CC	CC	GG	CC	CC	CC	GG	GG	CC	GG	CC	GG	GC	CC	GC	GG	GG	CC	GG	CC	GG	CC	CC	GG	GG	GG	CC
3377787_53_G_A	TGCAGGAGTTACTACAAGTGCACAAATGCAGGCTGCACAGTAAGGAAACATGTGGAGAGAGCTTCACAT	Chr05	453306	minus	G	A	0.994475	0.950276	0.0441989	0.00552486	53	0.325617	98.4375	0.206	GG	GG	GG	GG	GG	GG	GG	GG	AA	AA	AA	GG	AA	AA	GG	GG	AA	GG	GG	GG	GG	GG	GA	AA	GG	GG	AA	AA	AA	GG	GG	GG	AA	GG	GG
3377789_59_A_T	TGCAGCTGCGTTGTGGTTGCCGTTGTGACTGCATTAGCCATATTTGTCCACAATTTTGGAGCATGACAA	Chr04	14768585	plus	A	T	1	0.944751	0.0552486	0	59	0.47526	97.6562	0.392	TT	AT	TT	AA	TT	AA	AA	AA	AA	TT	AA	AA	AA	AA	AA	TT	AA	TT	AA	AA	TT	AA	AA	AA	TT	AA	AA	AT	TT	AA	AA	TT	AA	AA	AA
3377793_31_C_G	TGCAGTGGGTACCCCAAGATGTGCTGCATGCCCCAATATCATATGCAGCCTATTCCTGCAACAGTCAGT	Chr07	43891861	plus	C	G	0.994475	0.939227	0.0552486	0.00552486	31	0.492284	97.6562	0.444	CC	GG	CC	GG	CC	GG	GG	GG	GG	GG	GG	GG	GG	GG	CC	CC	CC	CC	CC	GG	CC	CG	CC	CG	CC	CC	GG	CC	GG	GG	GG	CC	CC	CC	CC
3377794_21_C_T	TGCAGGGTAGCATGTCCTTTTCTGTGCCTCTGCTAGTTAGTTATTTTACAGATCGGAAGAGCGGTTCAG	-	-	-	C	T	1	0.895028	0.104972	0	21	0.462196	99.2188	0.373	TT	CC	TT	CC	TT	CC	CC	CC	CC	CC	CC	CC	CC	CC	TT	TT	CC	TT	TT	CC	TT	CC	CC	CC	TT	CC	CC	CC	CC	CC	CC	TT	CC	CC	CC
3377795_13_G_A	TGCAGTATGCGTCGGAATAATATTGAATATATGTTTCAGTTTGAAGACAGACACACAAATTACAGATCG	Chr10	6917331	plus	G	A	0.977901	0.917127	0.0607735	0.0220994	13	0.385458	98.4375	0.263	GA	GG	GG	GG	AA	GG	GA	GG	GG	GG	GG	GG	GG	GG	AA	AA	GG	AA	GG	GG	AA	GG	GG	GG	AA	GG	GG	GG	GG	GG	GG	AA	GG	GG	GG
3377797_31_C_G	TGCAGTCTCCTCATCATGTGCATACCTATTCCCAATTCAAACATAAGCAATATGCATAATTACAGATCG	Chr04	42516398	plus	C	G	0.994475	0.955801	0.038674	0.00552486	31	0.47071	96.875	0.381	GG	CC	GG	GG	GG	CC	CC	CC	CC	CC	CC	GG	CC	CC	CC	GG	CC	GG	CC	CC	GG	CC	CC	CC	GG	CG	CC	CC	CC	CC	CC	GG	CC	CC	CC
3377798_52_A_C	TGCAGCACCATCCTGCATATTTTGCTACCATATGAGTATGAAAAACCAGACAAAATTTCAATTTGTTAC	Chr08	56849863	minus	A	C	1	0.961326	0.038674	0	52	0.491865	100	0.439	AA	CC	AA	CC	AA	AA	CC	AA	AA	AA	CC	CC	CC	AA	AA	AA	AA	AA	CC	CC	AA	CC	CC	CC	AA	AA	CC	CC	AA	CC	CC	AA	AA	CC	CC
3377800_16_G_C	TGCAGGTAATTTTTGTGCACTATTCGGCTGTATCTGGATAAGTTTGATCCTTCAATGTACTATGAAATT	Chr06	25541700	minus	G	C	1	0.983425	0.0165746	0	16	0.294497	100	0.18	GG	GG	GG	CC	GG	GG	GG	CC	CC	CC	GG	GG	GG	GG	GG	GG	GG	GG	GG	CC	GG	GG	CC	GG	GG	GG	GG	GG	GC	GG	GG	GG	CC	GG	GG
3377804_59_A_G	TGCAGAATTTCCACCATATTCCGCCATCCACCATTGATAACCTTCATACTACAACTACTACTAATATTA	Chr10	6030591	plus	A	G	0.98895	0.922652	0.0662983	0.0110497	59	0.468899	97.6562	0.38	GG	AA	GG	AA	GG	AA	AA	AA	AA	AA	AA	AA	AA	AA	GG	GG	AA	GG	AA	AA	GG	AA	AG	AG	GG	AA	AA	AG	AA	AA	AA	GG	AA	AA	AA
3377805_35_C_T	TGCAGGATGTGTTATATGATTAGGAGGAATACACACACATAGTTGAACAACTGAACAGTATTTGTAACT	Chr08	52171472	minus	C	T	0.983425	0.928177	0.0552486	0.0165746	35	0.452405	99.2188	0.348	CC	CC	CC	CC	CC	CC	TT	NN	CT	TT	CC	TT	TT	TT	TT	CC	TT	CC	CC	TT	CC	CC	CT	TT	CC	TT	CC	CC	CC	TT	TT	CC	TT	TT	TT
3377808_13_T_C	TGCAGAGTATTTGTCTCTGGATCTTGAGATACCAAAGAAAGGAACCAAGGTTGCTGTTATTACAGATCG	Chr04	18218651	minus	T	C	1	0.917127	0.0828729	0	13	0.476786	98.4375	0.401	CC	TT	CC	TT	TC	TT	TC	TT	TT	CC	TT	TT	TT	TT	TT	CC	TT	CC	TT	TT	CC	TT	TT	TT	CC	TT	TT	CC	CC	TC	TT	CC	TT	TT	TT
3377809_46_C_T	TGCAGCTTCATCACCATCATGGCAGTGACTGAGAGCCACATTCCCACCACTTTGGATGGCCCATTTACA	Chr04	3598210	minus	C	T	0.98895	0.928177	0.0607735	0.0110497	46	0.449174	98.4375	0.344	TT	CC	TT	CC	CT	CC	CC	CC	NN	CC	CC	CC	CT	CC	CC	TT	CC	CT	CC	CC	TT	CC	CC	CC	CC	CC	CC	CC	CC	CC	CC	TT	CC	CC	CC
3377810_35_A_G	TGCAGTTTCAAATGCTCCACCTTCAAAACTTAGTGACCTGTATCAATCAAATGAGTGAGTTTTACTTGT	Chr05	38687224	minus	A	G	1	0.928177	0.0718232	0	35	0.462257	97.6562	0.367	GG	AA	GG	AA	GG	AA	AA	AA	AA	AA	AA	AA	AA	AA	GG	AA	AA	AG	AA	AG	GG	AA	AA	AA	GG	AA	AA	AA	AA	AA	AA	GG	AA	AA	AA
3377814_15_C_G	TGCAGAATCATAAACCAAACCAAAGAGAGCAAAATTTACAGATCGGAAGAGCGGTTCAGCAGGAATGCC	-	-	-	C	G	1	0.977901	0.0220994	0	15	0.460059	100	0.359	CC	GG	CC	GG	CC	GG	GG	GG	CC	GG	GG	CC	GG	CC	CC	CC	GG	CC	CC	GG	CC	GG	CG	CC	CC	GG	GG	CC	GG	GG	CC	CC	CC	CC	GG
3377815_32_T_C	TGCAGTAAAATTATGCTGCGAATTTTTTAGTCTAACGCTTCTCTGATGTTATGGGCTATTTATATAAAC	Chr08	1870447	minus	T	C	0.98895	0.425414	0.563536	0.0110497	32	0.245123	98.4375	0.285	TC	TC	TC	TT	TC	TT	TT	TT	TC	TT	TC	TT	TT	TT	TC	TC	TT	TC	TT	TC	TC	TC	TC	TT	TC	TT	TT	TC	TT	TT	TT	TC	TC	TT	TT
3377816_24_A_G	TGCAGTTCTAGAATACTGTTTTTTATGGCATATCTTTGATTCATTGAGTTTTCTGTGGAAAATTACAGA	Chr11	7422462	plus	A	G	1	0.955801	0.0441989	0	24	0.468118	100	0.376	GG	AA	GG	AA	GG	AA	AA	AA	AA	AA	AA	AA	AA	AA	AA	GG	AA	GG	AA	AA	GG	AA	AA	AA	GG	AA	AA	AG	AA	AA	AA	GG	AA	AA	AA
3377817_24_C_T	TGCAGCCCATACATATATCCAGAACATATGATCTTGAAGTCACTTTTATTACAGATCGGAAGAGCGGTT	Chr08	12151927	minus	C	T	1	0.939227	0.0607735	0	24	0.489362	97.6562	0.434	CC	TT	CC	CC	CC	TT	TT	TT	TT	TT	TT	TT	CC	TT	CC	CC	TT	CC	CC	TT	CC	CC	TT	CT	CC	TT	CC	CC	TT	TT	TT	CC	TT	CC	TT
3377818_46_C_T	TGCAGGCCCTACTTTTCTTGTTAGCCCTTATTGTTAGGGCTGTAAACAAGCCAGCAGATTATGATAGTG	Chr02	606612	plus	C	T	1	0.906077	0.0939227	0	46	0.454321	96.875	0.356	TT	CC	TT	CC	TT	CC	CC	CC	CC	CC	CT	CC	CC	CC	TT	TT	CT	TT	CC	CC	TT	CC	CC	CC	TT	CC	CC	CC	CC	CT	TT	TT	CT	CC	CC
3377819_12_T_G	TGCAGGGCTATTTGACATTGATATGCAGGAGCAAATAATTATCCCAACTGAATGTTTCTCATTACAGAT	Chr03	14237844	minus	T	G	1	0.939227	0.0607735	0	12	0.465859	98.4375	0.373	GG	TT	GG	TT	GG	TT	TT	TT	TT	TT	TT	TT	TT	TT	GG	GG	TT	GG	TT	TT	GG	TT	TT	TT	GG	TT	TT	TT	TT	TT	TT	GG	TT	TT	TT
3377821_32_T_C	TGCAGCCTAGTCAAGACTTGTTTCAAGTGAACTATGTGTTCTTTGCATGATTTACCATAGACCAAAATG	Chr03	10719025	minus	T	C	0.98895	0.917127	0.0718232	0.0110497	32	0.477139	98.4375	0.399	TT	CC	TT	TT	TT	CC	CC	CC	CC	CC	CC	CC	TT	CC	TT	TT	CC	TT	TT	TC	TT	CC	TC	CC	TT	CC	TT	CC	CC	CC	TT	TT	CC	CC	CC
3377822_39_G_A	TGCAGAATCAATGTATATCAATGAGAAAAGATCATTGGTGTTACTCATCTTAGCTTTACAGATCGGAAG	Chr05	33861806	minus	G	A	1	0.944751	0.0552486	0	39	0.452306	99.2188	0.348	AA	GG	AA	GG	AA	GG	GG	GG	GA	GG	GG	GG	GG	GG	AA	GA	GG	AA	AA	GG	AA	GG	GG	GG	AA	GG	GG	GG	GG	GG	GG	AA	GG	GG	GG
3377823_12_C_A	TGCAGCCAGCAACAGCATGTCAACCAAAAGAAAGGAAAATTACAGATCGGAAGAGCGGTTCAGCAGGAA	Chr08	58012300	plus	C	A	1	0.983425	0.0165746	0	12	0.341076	100	0.218	CC	CC	CC	CC	CC	CC	CC	CC	AA	CC	AA	AA	CC	AA	CC	CC	CC	CC	CC	CC	CC	CC	CC	AA	CC	CC	AA	CC	CC	CC	AA	CC	AA	CC	CC
3377824_49_G_A	TGCAGTACATGATTCCATGATGCTACCTCTAGAACTAAAAGGAGCATTCGGAAATGTCAGTACTGCATC	Chr01	50904441	minus	G	A	1	0.906077	0.0939227	0	49	0.495528	99.2188	0.494	AA	GG	AA	GG	AA	GG	GG	GG	GG	GG	GG	GG	GA	GG	AA	GA	GG	GG	AA	GG	AA	AA	GA	GG	AA	GG	GG	GG	GG	GG	AA	AA	GG	AA	GG
3377825_12_A_C	TGCAGAGATCCTAGATGGGGGCGTTGCTATGAAAGCTACAGTGAGGACCCTGAGATTGTTACAGATCGG	Chr08	52176160	plus	A	C	0.98895	0.939227	0.0497238	0.0110497	12	0.462782	99.2188	0.366	AA	AA	AA	AA	AA	AA	CC	CC	CC	CC	AA	CC	CC	CC	CC	AA	CC	AC	AA	CC	AA	AA	AC	CC	AA	CC	AA	AA	AA	CC	CC	AA	CC	CC	CC
3377828_51_A_G	TGCAGTGTTTGTGTTTGGAGATTCGATCATGGACACTGGCAACAACAACAAAAATTTGGCAACAACAGC	Chr01	391842	minus	A	G	1	0.911602	0.0883978	0	51	0.483258	98.4375	0.42	GG	AA	GG	AA	AG	AA	AA	AA	AA	AA	AA	AA	AG	AA	GG	GG	AA	GG	GG	AA	GG	AA	AA	AA	GG	AA	AA	AA	AA	AA	AA	GG	AA	AA	AA
3377829_36_A_T	TGCAGATGAAGTTTGCCTTGCACGTCATTCCATAAAATTTTTACAGATCGGAAGAGCGGTTCAGCAGGA	Chr02	42190134	minus	A	T	1	0.966851	0.0331492	0	36	0.453283	99.2188	0.348	TT	AA	AT	AA	TT	AA	AA	AA	AA	AA	AA	AA	AA	AA	TT	TT	AA	TT	AA	AA	TT	AA	AA	AA	TT	AA	AA	AA	AA	AA	AA	AA	AA	AA	AA
3377830_11_T_C	TGCAGCTTCCTTAGTCTAACATGTCGATATAGTTTAGCCTAGAAGCGGAATATTACAGATCGGAAGAGC	Chr06	31521011	plus	T	C	0.994475	0.911602	0.0828729	0.00552486	11	0.479722	99.2188	0.408	CC	TT	CC	TT	CC	TT	TT	TT	TC	TT	TT	TT	TT	TT	CC	CC	TC	CC	TT	TT	CC	TT	TT	TT	CC	TT	TT	TT	TT	TT	TT	CC	TT	TT	TT
3377831_7_C_T	TGCAGTCCTCAGCAAATACTGTATACAGCACAATTTGTTAGAAGCAAACAGAATCTAATAACATATCCA	Chr06	15994609	plus	C	T	0.994475	0.950276	0.0441989	0.00552486	7	0.447099	98.4375	0.339	TT	CC	TT	CC	TT	CC	CC	CC	CC	CC	CC	CC	CC	CC	TT	CT	CC	TT	CC	CC	TT	CC	CC	CC	TT	CC	CC	CC	CC	CC	CC	TT	CC	TT	CC
3377832_40_A_T	TGCAGCCCCTTTTGGATTGAACTTTGAAAACATAGCTGTAACACCTTGTAGTTATATGTGTTTACAGAT	Chr06	29494194	plus	A	T	0.98895	0.972376	0.0165746	0.0110497	40	0.469648	99.2188	0.377	TT	AA	TT	AA	TT	AA	AA	AA	AA	AA	AA	AA	AA	AA	TT	TT	AA	TT	AA	AA	TT	AA	AA	AA	TT	AA	AA	AA	AA	AA	AA	TT	AA	AA	AA
3377833_39_T_C	TGCAGCTATATATTTCCTCTACCCCTACGGTGATTGTCATATTAGCATTTACAGATCGGAAGAGCGGTT	Chr10	25036987	plus	T	C	1	0.480663	0.519337	0	39	0.249626	99.2188	0.26	TC	TT	TC	TT	TC	TT	TT	TT	TT	TT	TC	TT	TT	TT	TC	TC	TT	TC	TT	TC	TC	TT	TC	TT	TC	TT	TT	TC	TT	TT	TT	TC	TC	TT	TT
3377834_27_A_G	TGCAGCTATTTGTTCCCCAGATGGGAGACATCTTGCCATGATGCCTCATCCAGAACGTTGCTTCTTACA	Chr01	49535772	minus	A	G	0.977901	0.917127	0.0607735	0.0220994	27	0.490344	98.4375	0.438	AA	GG	AA	GG	AA	AA	AA	NN	NN	GG	GG	AA	GG	GG	AA	AA	GG	AA	GG	GG	GG	AA	AG	GG	AA	GG	GG	GG	GG	GG	AA	AA	AA	AA	GG
3377835_35_G_A	TGCAGCTGAAGAAAACCCATATAAATCCCAACCTGGGCTTGCCAAGTTGCGATATGGCATTTTCTGCAT	Chr07	4845324	minus	G	A	1	0.900552	0.0994475	0	35	0.464149	97.6562	0.376	AA	GG	AA	GG	GA	GG	GG	GG	GG	GG	GG	GG	GA	GG	AA	AA	GG	AA	GG	GG	AA	GG	GG	GG	AA	GG	GG	GG	GG	GG	GG	AA	GG	GG	GG
3377836_45_C_T	TGCAGAAACATGGAAATTATCCAGTCAGCATACACTTTCTTATAACATTTACAGATCGGAAGAGCGGTT	Chr02	701493	minus	C	T	1	0.966851	0.0331492	0	45	0.453283	98.4375	0.348	TT	CC	TT	CC	TT	CC	CC	CC	CC	CC	CC	CC	CC	CC	TT	TT	CC	TT	CC	CC	TT	CC	CC	CC	TT	CC	CC	CC	CC	CC	CC	TT	CC	CC	CC
3377839_25_G_A	TGCAGCAAGGCTAAGTGCAAGGAATGACAACATAAATCAGAACAACAATTACAGATCGGAAGAGCGGTT	-	-	-	G	A	0.98895	0.906077	0.0828729	0.0110497	25	0.463469	98.4375	0.372	AA	GG	GA	GG	AA	GG	GG	GG	GG	GG	GG	GG	GG	GG	AA	AA	GG	AA	GG	GG	AA	GG	GG	GG	AA	GG	GG	GG	GG	GG	GG	AA	GG	GG	GG
3377840_28_G_A	TGCAGTCATGTTTACACAATTGAAGAATGTGAGAGCACAAGGCCCTGCATTGTGAAAGAAAATAAAGTT	Chr11	32111855	plus	G	A	1	0.972376	0.0276243	0	28	0.233692	98.4375	0.135	GG	AA	GG	AA	GG	GG	GG	GG	GG	GG	GG	GG	GG	GG	GG	GG	GG	GG	AA	GG	GG	GG	GG	GG	GG	GG	GG	GG	GG	GG	GG	GG	AA	AA	GG
3377843_31_G_C	TGCAGCAGCAGGCTCCAATTATTTATACTCAGAGACAGCCATGCCTCCTTTCGATTTCTCCATCTTTTA	Chr01	49229641	minus	G	C	0.994475	0.950276	0.0441989	0.00552486	31	0.491543	98.4375	0.439	CC	GG	CC	GG	CC	GG	GG	GG	GG	GG	GG	GG	GG	GG	GC	CC	GG	CC	GG	GG	GG	GG	GG	GG	CC	GG	CC	GG	GG	GG	GG	CC	GG	CC	GG
3377844_57_G_C	TGCAGGAAAGTATAGGCATCATTTGGAGAAGAATCCTTTAGTTTTGGAATCATTGAAGAACGAAAAGTC	Chr03	39766442	plus	G	C	1	0.977901	0.0220994	0	57	0.427093	98.4375	0.309	CC	GG	CC	GG	CC	GG	GG	GG	GG	GG	GG	GG	GG	GG	GG	CC	GG	CC	GG	GG	CC	GG	GG	GG	CC	GG	GC	GG	GG	GG	GG	CC	GG	GG	GG
3377845_49_G_T	TGCAGCAACTTACATCACATACAGATACAAGCATAAGGCCACAGAGAAAGCACAATACATGTTACACAC	Chr08	57421202	plus	G	T	0.98895	0.955801	0.0331492	0.0110497	49	0.486314	100	0.419	TT	GG	GT	GG	TT	GG	TT	GG	GG	GG	GG	GG	GG	GG	TT	TT	GG	TT	GG	GG	TT	GG	GG	GG	TT	GG	GG	GG	GG	GG	GG	TT	GG	GG	GG
3377848_26_G_A	TGCAGGGTTCAAACGCAATAAAGCCCGTTTCCACAACTGTGTTTTACTTGAATTTACAGATCGGAAGAG	Chr01	3039127	plus	G	A	0.994475	0.933702	0.0607735	0.00552486	26	0.469599	99.2188	0.381	GA	GG	AA	GG	AA	GG	GG	GG	GG	GG	GG	GG	GG	GG	AA	AA	GG	AA	AA	GG	AA	GG	GG	GG	AA	GG	GG	GG	GG	GG	GA	AA	GG	GG	GG
3377850_39_C_G	TGCAGTCACATGATGATATTAGGGCTTCAATCACTAATACTATAGCCAGACAAATAAGTTCAAATTACC	Chr07	9107733	plus	C	G	1	0.950276	0.0497238	0	39	0.478984	99.2188	0.401	GG	CC	GG	CC	GG	CC	CC	CC	CC	CC	CC	CC	CC	CC	GG	GG	CC	GG	CG	CC	GG	CC	CC	CC	GG	CC	CC	CC	CG	CC	CC	GG	CC	CC	CC
3377851_55_G_C	TGCAGGACCATATTGGGGGCTTGCAGGTTGAGACTCCAGATGGTTGGATCCATGTGAAGCCTCAGCCTC	Chr03	1774336	minus	G	C	0.983425	0.955801	0.0276243	0.0165746	55	0.260857	98.4375	0.154	CC	GG	GG	GG	GG	GG	GG	NN	NN	GG	GG	GG	GG	CC	GG	GG	CC	GG	CC	GG	GG	GG	GG	GG	GG	GC	GG	CC	GG	GG	GG	GG	GG	GG	CC
3377852_62_T_C	TGCAGTTGGCCGACTGCATCATGAATGAAGAAAGAAATAAGCTAAAACTCATGCTCGAAAACTTCATGA	Chr09	33487662	minus	T	C	1	0.917127	0.0828729	0	62	0.478923	100	0.406	TT	CC	TT	CC	TT	TT	CC	CC	CC	TT	CC	TT	CC	CC	TT	TT	CC	TT	CC	CC	CC	TT	TC	TT	TT	CC	TT	CC	CC	CC	TT	TT	CC	TT	CC
3377853_41_G_C	TGCAGAATTATGATTTTCATATTCTTTCGGTTCTACACTGTGTATGCTAAATATTACAGATCGGAAGAG	Chr03	47882237	plus	G	C	1	0.955801	0.0441989	0	41	0.473368	98.4375	0.387	CC	GG	CC	GG	CC	GG	GG	GG	GG	GG	GG	GG	GG	GG	CC	CC	GG	CC	GG	GC	CC	GG	GG	GG	CC	GG	GG	GG	GG	GG	GG	CC	GG	GG	GG
3377855_63_A_C	TGCAGAGGTATACCATCACACAGGATAGCAGAAAAAATAAGACCCAGATGCATTTGGTAGGAAATTAGA	Chr06	17393752	plus	A	C	1	0.983425	0.0165746	0	63	0.470315	99.2188	0.378	CC	AA	CC	AA	CC	AA	AA	AA	AA	AA	AA	AA	AA	AA	CC	CC	AA	AC	AA	AA	CC	AA	AA	AA	CC	AA	AA	AA	AA	AA	AA	CC	AA	CC	AA
3377856_32_A_G	TGCAGCACGCTTGTGAGACTCAACCTAATTATACAAATTACAGATCGGAAGAGCGGTTCAGCAGGAATG	Chr03	1082764	minus	A	G	1	0.906077	0.0939227	0	32	0.492598	98.4375	0.461	GG	AG	GG	AA	GG	AA	GG	AA	AA	AA	AA	AA	AA	AA	GG	GG	AA	GG	AG	AA	GG	AG	AA	GG	GG	AA	GG	GG	AA	AA	AA	GG	GG	AA	AA
3377858_20_T_A	TGCAGTGAGGAGAATCAAAGTGGATGACCTATTTATAGTTCAAGAAATGGAATTAGTTTGATTGGACAA	Chr10	35877618	plus	T	A	1	0.961326	0.038674	0	20	0.469705	97.6562	0.378	AA	TT	AA	TT	AA	TT	TT	TT	TT	TT	TT	TT	TT	TT	AA	AA	TT	AA	TT	TT	AA	TT	TT	TT	AA	TT	TT	TT	TT	TT	TT	AA	TT	TT	TT
3377860_12_T_C	TGCAGTGATTAGTATGGGTATGTGTGAGTAGATTGAGATTACAGATCGGAAGAGCGGTTCAGCAGGAAT	Chr05	4292363	plus	T	C	1	0.928177	0.0718232	0	12	0.467873	97.6562	0.378	CC	TT	CC	TT	TC	TC	TT	TT	TT	TT	TT	TC	TT	TC	TT	CC	TC	CC	CC	TT	TT	TT	TT	TT	CC	TT	TT	TT	TT	TT	TT	TT	TT	TT	TT
3377861_30_T_G	TGCAGCCATGAAATCCTCTGTTTTCCCACCTGTACAAGATCCTATGTATACTCTGTTACAGATCGGAAG	Chr07	47191718	minus	T	G	1	0.977901	0.0220994	0	30	0.478862	98.4375	0.398	GG	TT	GG	TT	GG	TT	TT	TT	TT	TT	TT	TT	TT	TT	GG	GG	TT	TG	TT	TT	GG	TT	TG	TT	GG	TG	TT	TT	TT	TT	TT	GG	TT	TT	TT
3377862_29_T_G	TGCAGGGAAAGTGAGTGTGCTAATTTTGATCCTTTTGTTTCTTTTTACAGATCGGAAGAGCGGTTCAGC	Chr02	43303390	plus	T	G	1	0.944751	0.0552486	0	29	0.46476	99.2188	0.37	GG	TT	GG	TT	GG	TT	TT	TT	TT	TT	TT	TT	TT	TT	GG	GG	TT	GG	TT	TT	GG	TT	TT	TT	GG	TT	TT	TT	TT	TT	TT	TT	TT	TT	TT
3377866_36_G_T	TGCAGCTTGAAATCTGTTATTGATCGCTATAACAAGGTCAAAGAGGACCCTCATCAGTTACAGATCGGA	Chr02	37758448	plus	G	T	0.98895	0.939227	0.0497238	0.0110497	36	0.497175	98.4375	0.472	TT	GT	TT	GG	TT	GG	GG	GG	GT	GG	GG	GG	GG	TT	TT	GT	GG	TT	GG	GG	TT	GG	GG	GG	TT	GG	GG	TT	GG	GG	GG	TT	TT	GG	GG
3377869_21_A_C	TGCAGGAGAAGGATGGTTTACACTCTCAAAAGAGAGGTTTCAGACACCAGAGATCTTATTCCAGCCTCA	Chr05	288017	minus	A	C	1	0.961326	0.038674	0	21	0.461097	99.2188	0.362	CC	AA	CC	AA	CC	AA	AA	AA	AA	AA	AA	AA	AA	AA	CC	CC	AA	CC	AA	AA	CC	AA	AA	AA	CC	AA	AA	AA	AA	AA	AA	CC	AA	AA	AA
3377870_36_A_G	TGCAGCCAAGTTCAACCACCTTCTTCCCGATCCTCCAAACAAATTGGCCTTTCTTCCGATTACAGATCG	Chr03	51751495	plus	A	G	1	0.917127	0.0828729	0	36	0.464272	97.6562	0.373	GG	AA	AG	AA	AG	AA	AA	AA	AG	AA	AG	AA	AA	AA	AG	GG	AA	GG	AA	AA	GG	AA	AA	AA	AG	AA	AA	AA	AA	AA	AA	GG	AA	AA	AA
3377871_28_G_C	TGCAGCTGTAGAGAAAATAAGATTGAGCGATTCCAGATTTTTACAGATCGGAAGAGCGGTTCAGCAGGA	Chr02	29149976	plus	G	C	1	0.983425	0.0165746	0	28	0.280089	99.2188	0.169	GG	GG	GG	GG	GG	GG	GG	GG	GG	GG	GG	GG	GG	GG	CC	GG	GG	GG	CC	GG	GG	GG	GG	GC	GG	GG	CC	CC	GG	GG	GG	GG	GG	GG	GG
3377878_40_A_G	TGCAGTCACAAATTCATGAAATCACACCAGTCAACAAATCAGAGTTGATGGATGATGAACAAATGATTT	Chr07	4259190	minus	A	G	1	0.944751	0.0552486	0	40	0.467568	99.2188	0.376	GG	AA	GG	AG	GG	AA	AA	AA	AA	AA	AA	AA	AA	AA	GG	GG	AA	GG	AA	AA	GG	AA	AA	AA	GG	AA	AA	AG	AA	AA	AA	GG	AA	AA	AA
3377879_17_G_A	TGCAGGTGATAACAGTGGTTGTAAATAATCACCAACTCAATCGTATTTCTTTACAATTCAACAAGAATT	Chr11	31888755	minus	G	A	1	0.933702	0.0662983	0	17	0.448216	96.875	0.343	AA	GG	AA	GG	AA	GG	GG	GG	GG	GG	GA	GG	GG	GG	GG	AA	GG	GA	GG	GG	AA	GG	GG	GG	AA	GA	GG	GG	GG	GG	GG	AA	GG	GG	GG
3377880_36_G_A	TGCAGCTCTCCCTGCCTTTTCTTCTTCTACTGCCACGGTCTTATTGGACAAAGCCAGGTCACCATTTAC	Chr08	23809875	minus	G	A	1	0.944751	0.0552486	0	36	0.458777	98.4375	0.359	AA	GG	AA	GG	AA	GG	GG	GG	GG	GG	GG	GG	GG	GG	GG	AA	GG	AA	GG	GG	AA	GG	GG	GG	AA	GA	GG	GG	GG	GG	GG	AA	GG	GG	GG
3377881_58_T_C	TGCAGCAGGCATGTCATTTCCCTTCTACATGGCGTAAGTTTACACAATTCATTGTTTTTCTTTCAAATT	Chr05	11125899	minus	T	C	1	0.629834	0.370166	0	58	0.240042	98.4375	0.191	TC	TT	TC	TT	TC	TT	TT	TT	TT	TT	TT	TT	TT	TT	TT	TC	TT	TC	TT	TT	TC	TT	TC	TT	TC	TT	TT	TT	TT	TT	TT	TC	TT	TT	TT
3377882_21_T_C	TGCAGATTGCAAGACACACAATTCAAAACCAAAAACTGCTTACAGATCGGAAGAGCGGTTCAGCAGGAA	-	-	-	T	C	0.98895	0.933702	0.0552486	0.0110497	21	0.466839	98.4375	0.374	CC	TT	CC	TT	CC	TT	TT	TT	TT	TT	TT	TT	TT	TT	TT	CC	TT	CC	TT	TT	CC	TT	TT	TT	CC	TT	TT	TT	TT	TT	TT	CC	NN	TT	TT
3377884_35_T_A	TGCAGTAAGCTTCTTTTTCAGCTTTACTTTGTTCCTTTTCTCTTTCTACATTGTAAGTTACAGATCGGA	Chr11	42751513	plus	T	A	1	0.950276	0.0497238	0	35	0.457495	99.2188	0.356	AA	TA	AA	TT	AA	TT	TT	TT	TT	AA	TT	TT	TT	TT	TT	AA	TT	TA	TT	TT	AA	TT	TT	TT	AA	TT	TT	TT	TT	TT	TT	AA	TT	TT	TT
3377885_18_G_C	TGCAGAAGCTGGTGTGCTGTGTAAGCAAGACTATGCTTGAAACACCTTTCTTCTTCCTTCTCATGATGC	Chr11	4735964	plus	G	C	1	0.939227	0.0607735	0	18	0.465859	99.2188	0.373	GG	CC	GG	CC	GG	CC	GC	CC	CC	GG	CC	CC	GG	GG	GG	GG	GC	GG	GG	GG	GG	CC	GC	GG	GG	CC	CC	CC	CC	GG	GG	GG	GG	CC	CC
3377886_33_A_G	TGCAGAAACATAAACACAAACACATGATCTACAACTTCAATTGCAAAGGAATCGATTAGAAATTGAAAA	Chr03	305537	plus	A	G	0.98895	0.944751	0.0441989	0.0110497	33	0.375394	100	0.251	AA	GG	AA	AA	AA	GG	GG	GG	GG	AA	GG	GG	NN	GG	AA	AA	AA	AA	AA	AA	AA	AA	AG	GG	AA	AA	AA	AA	AA	GG	AA	AA	GG	AA	AA
3377887_10_A_C	TGCAGAGTGCATCCCTCTGACTGTTTTCCTTGAGCCCAATTACAGATCGGAAGAGCGGTTCAGCAGGAA	Chr11	47158853	plus	A	C	0.961326	0.546961	0.414365	0.038674	10	0.357148	99.2188	0.342	AA	AC	AA	AC	AA	AC	AC	NN	AA	AA	AC	AC	CC	AC	AA	AA	AC	AA	AC	CC	AA	CC	AC	AA	AA	AC	AC	AC	CC	AA	AC	AA	AC	CC	AC
3377887_9_C_T	TGCAGAGTGCATCCCTCTGACTGTTTTCCTTGAGCCCAATTACAGATCGGAAGAGCGGTTCAGCAGGAA	Chr11	47158852	plus	C	T	0.850829	0.453039	0.39779	0.149171	9	0.262439	99.2188	0.247	CT	CC	CT	CC	CT	CC	CC	NN	CC	CT	CC	CC	NN	CC	CT	CT	CC	CT	CC	NN	CT	NN	CC	CC	CT	CC	CC	CC	NN	CC	CC	CT	CC	NN	CC
3377888_38_A_T	TGCAGCCTGAAATTGAAATTGAATTTTTTTTGGGCACTACTCAAAGATACACCACTCACCAAATTGAAA	Chr09	20920062	plus	A	T	1	0.983425	0.0165746	0	38	0.47294	100	0.384	TT	AA	TT	AA	TT	AA	AA	AA	AA	AA	AA	AA	AA	AA	TT	TT	AA	TT	AA	AA	TT	AA	AA	AA	TT	AA	AA	AA	AA	AA	AA	TT	AA	TT	AA
3377890_41_G_A	TGCAGTTTTCAACTTATATGAAAAACACTCCTAAATAATCTGTCAAATTGCTATGTCAAGGGATGGATT	Chr03	38965038	minus	G	A	1	0.972376	0.0276243	0	41	0.467324	98.4375	0.373	AA	GG	AA	GG	AA	GG	GG	GG	GG	GG	GG	GG	GG	GG	GG	AA	GG	AA	GG	GG	AA	GG	GG	GG	AA	GG	GG	GG	GG	GG	GG	AA	GG	GG	GG
3377892_57_C_A	TGCAGGTATTGCATTGTTTTATTGGAAAAGTAAATTGGACCAGCTGTAGCATATGCTCTCCTGTAGTAT	Chr11	7850502	plus	C	A	1	0.961326	0.038674	0	57	0.461097	98.4375	0.362	AA	CC	AA	CC	AA	CC	CC	CC	CC	CC	CC	CC	CA	CC	CC	AA	CC	AA	CC	CC	AA	CC	CC	CC	AA	CC	CC	CA	CC	CC	CC	AA	CC	CC	CC
3377893_16_C_T	TGCAGAATATGATATGCGCAGACTTGTAACCTACCTCAGTTTCACTGTTTTCCTTTATCGACTCACTAA	Chr09	14251908	minus	C	T	1	0.955801	0.0441989	0	16	0.468118	97.6562	0.376	TT	CC	TT	CC	TT	CC	CC	CC	CC	CC	CC	CT	CC	CC	TT	TT	CC	CT	CC	CC	TT	CC	CC	CT	TT	CC	CC	CC	CC	CC	CC	TT	CC	CC	CC
3377895_21_C_T	TGCAGCATTCTGGCCTGATGTCCATGGACGTATCATATTTGCATTAGTGATCTCACAGCTTCTGTTACA	Chr08	52258847	minus	C	T	1	0.917127	0.0828729	0	21	0.464272	96.875	0.373	TT	CC	TT	CT	CT	CC	CC	CC	CC	CC	CC	CC	CC	CC	CC	TT	CC	TT	CC	CC	TT	CC	CT	CC	CT	CC	CC	CC	CC	CC	CC	TT	CC	CC	CC
3377898_44_C_A	TGCAGGCATCTCTGCCTGTGGAAGACAACATTATCATCAAAATCCATTACAGATCGGAAGAGCGGTTCA	Chr10	43081156	plus	C	A	1	0.933702	0.0662983	0	44	0.472147	98.4375	0.387	AA	CC	AA	CC	CA	CC	CA	CC	CC	CC	CC	CC	CC	CC	AA	AA	CC	AA	CC	CC	AA	CC	CC	CC	AA	CC	CC	AA	CC	CC	CC	AA	CC	CC	CC
3377901_37_A_G	TGCAGCAAAATGACTAAAGTGCAATGGTTGCTATACAATTGTATTACAGATCGGAAGAGCGGTTCAGCA	Chr05	29960450	minus	A	G	1	0.895028	0.104972	0	37	0.491499	99.2188	0.461	GG	AG	GG	AG	AG	AA	AA	AA	AA	AA	AA	AA	AA	AA	GG	GG	AA	GG	GG	AA	GG	AA	AG	AA	GG	AA	AA	GG	AA	AA	AA	GG	AA	AA	AA
3377902_23_A_T	TGCAGCCATGGTGGATTCAGTTCACCAAACAACTGAAATCAGGGATAATAAATCCCAAACTCATGGAGA	Chr01	33439776	minus	A	T	0.972376	0.939227	0.0331492	0.0276243	23	0.462229	100	0.364	TT	AA	AT	AA	TT	AA	AA	AA	AA	AA	AA	AA	AA	AA	TT	TT	AA	TT	AA	AA	TT	AA	AA	AA	TT	AA	AA	AA	AA	AA	AA	TT	AA	AA	AA
3377903_35_C_G	TGCAGCACACATTCAACACAGGTTTTGTTATGTCACTACTATTATTTTACAGATCGGAAGAGCGGTTCA	Chr01	40711009	minus	C	G	1	0.955801	0.0441989	0	35	0.470804	99.2188	0.381	GG	CC	GG	CC	GG	CC	CC	CC	CC	CC	CC	CC	CC	CG	GG	GG	CC	GG	CC	CC	GG	CC	CG	CC	GG	CC	CC	CC	CC	CC	CC	GG	CC	CC	CC
3377904_47_G_A	TGCAGAGCTTTGATCTCTGAAATCTGAAGTGTCGCCGTTTGAACTTGGGACAAAGTTCTTGGATCTTAC	Chr11	14486973	plus	G	A	1	0.939227	0.0607735	0	47	0.446812	100	0.34	AA	GG	AA	GG	AA	GG	GG	GG	GG	GG	GG	GG	GG	GG	GG	AA	GG	AA	GG	GG	AA	GG	GG	GG	AA	GG	GG	GG	GG	GG	GG	AA	GG	GG	GG
3377905_46_A_G	TGCAGCCTCTTCAGCATAAAGATCTTTGTTATCCTGCGGTAGAGGGAGACAATTACAGATCGGAAGAGC	Chr02	3709934	plus	A	G	1	0.900552	0.0994475	0	46	0.461341	96.875	0.37	GG	AA	GG	AA	GG	AA	AA	AA	AA	AA	AA	AA	AA	AA	AG	GG	AA	AG	AA	AA	GG	AA	AA	AA	GG	AA	AG	AA	AG	AA	AA	AA	AA	AA	AA
3377906_55_G_A	TGCAGAGTTTGGTGCCATAGAGGTGAATGCTGCACAATCAAACAAGAAATGGCATGTTTACAGATCGGA	Chr06	10365466	plus	G	A	1	0.939227	0.0607735	0	55	0.368975	97.6562	0.246	AA	GG	AA	GA	AA	GG	GG	GG	GG	GG	GA	GG	GG	GG	GA	GG	GG	AA	GG	GG	GG	GG	GG	GG	AA	GG	GG	GG	GG	GG	GG	AA	GG	GG	GG
3377907_8_C_T	TGCAGATGCACCTTTTCTTGTTTTAGCTATGTACTATGGAGAAAACATTTTCTCTTACAGATCGGAAGA	Chr02	44181118	plus	C	T	1	0.966851	0.0331492	0	8	0.465737	100	0.37	TT	CC	TT	CC	TT	CC	CC	CC	CC	CC	CC	CC	CC	CC	TT	TT	CC	TT	CC	CC	TT	CC	CC	CC	TT	CC	CC	CC	CC	CC	CC	TT	CC	CC	CC
3377908_8_A_T	TGCAGACAACACAACTAAAAAGGATTCCCATTCATGTACTAAAAACATAATCAGAGAGTTACAGATCGG	Chr11	48629925	minus	A	T	1	0.939227	0.0607735	0	8	0.497909	99.2188	0.489	TT	AT	AT	AA	TT	AT	AA	AA	AT	AA	AA	AA	AT	AA	TT	TT	TT	TT	TT	AA	TT	AA	AT	AA	TT	AA	AA	AA	AA	AT	TT	TT	AA	AA	TT
3377909_15_C_T	TGCAGTATCGAACATCGTTATGTCCATGGTTTTGTTATTGACTCTGCTACTCATTACGCCGCTATTTAC	Chr06	31005876	minus	C	T	1	0.928177	0.0718232	0	15	0.475382	98.4375	0.395	TT	CC	TT	CC	TT	CT	CC	CC	CC	CC	CC	CC	CT	CC	TT	CC	CC	TT	CC	CT	TT	CC	CC	CC	TT	CC	CC	CC	CC	CC	CC	TT	CC	CC	CC
3377910_20_G_T	TGCAGAAGCATCGAACCATTGGTCACATCTAGGGATAATTATCATAAAATGCTCAATATTAGTGAAAAA	Chr02	28472516	minus	G	T	1	0.966851	0.0331492	0	20	0.44266	97.6562	0.331	TT	GG	TT	GG	TT	GG	GG	GG	GG	GG	GG	GG	GG	GG	GG	TT	GG	GT	GG	GG	TT	GG	GG	GG	TT	GG	GG	GG	GG	GG	GG	TT	GG	GG	GG
3377914_57_C_T	TGCAGATGTAAATGTTCATACAATAACTAAGTATTCTAGTTTTAGATGAAAAATAATCTTTTACAGATC	Chr11	11716835	plus	C	T	0.966851	0.933702	0.0331492	0.0331492	57	0.456947	98.4375	0.354	CC	TT	CC	TT	CC	TT	TT	TT	NN	TT	TT	TT	TT	NN	TT	CC	CT	CC	TT	TT	CT	TT	TT	TT	CC	TT	TT	TT	TT	TT	TT	CC	TT	TT	TT
3377915_19_A_T	TGCAGAGCATCCTTCCATCACAAACAGCAGTTCAGTCACATTACAGATCGGAAGAGCGGTTCAGCAGGA	Chr02	13399578	plus	A	T	1	0.944751	0.0552486	0	19	0.47526	98.4375	0.392	AA	TT	AA	TT	AA	TT	TT	TT	TT	TT	TT	TT	AA	TT	AA	AA	TT	AA	AA	TT	AA	AA	TT	TT	AA	AT	AT	AA	TT	TT	AA	AA	TT	TT	TT
3377918_12_C_T	TGCAGAAGACCTCGCCAGGAAGTATACATCTTCTTTACAGATCGGAAGAGCGGTTCAGCAGGAATGCCG	-	-	-	C	T	0.994475	0.928177	0.0662983	0.00552486	12	0.434568	98.4375	0.322	TT	CC	CT	CC	TT	CC	CC	CC	CC	CC	CC	CC	CC	CC	CT	TT	CC	TT	CC	CC	CT	CC	CC	CC	TT	CC	CC	CC	CC	CC	CC	TT	CC	CC	CC
3377919_39_A_T	TGCAGAATCATCTAGAAGAAACGGACTCACAAGAGCCTGAAGAGGATAAATTGGCAAAAGTTCAAAATT	Chr11	9164103	plus	A	T	1	0.966851	0.0331492	0	39	0.304569	98.4375	0.188	TT	AA	TT	AA	TT	AA	AA	AA	AA	AA	AA	AA	AA	AA	AA	TT	AA	AA	AA	AA	TT	AT	AA	AA	AA	AA	AA	AA	AA	AA	AA	AA	AA	AA	AA
3377920_43_T_G	TGCAGGTCATACACACAAGTGATTCTCCTGTTTTACTTTGGTCTTGGTTTCTGTTTTTGTTACAGATCG	Chr06	19337413	plus	T	G	1	0.972376	0.0276243	0	43	0.498642	100	0.478	GG	TT	GG	TT	GG	TT	TT	TT	TT	TT	TT	TT	TT	TT	GG	GG	TT	GG	GG	TT	GG	TT	TT	TT	GG	TT	TT	GG	TT	TT	TT	GG	TT	GG	TT
3377921_39_C_G	TGCAGGTAAGTCCATATCATCCACCAAAACTTCTGCTAGCTTCTACAATATTACATGGATTTACAGATC	Chr02	29601007	minus	C	G	1	0.972376	0.0276243	0	39	0.448277	98.4375	0.34	GG	CC	GG	CC	GG	CC	CC	CC	CC	CC	CC	CC	CC	CC	GG	GG	CC	GG	CC	CC	GG	CC	CC	CC	GG	CC	CC	CC	CC	CC	CC	GG	CC	CC	CC
3377922_30_T_C	TGCAGATTCCTGTATTAGAGTCCAAGCATGTGCATATTTTGTTTATTACAGATCGGAAGAGCGGTTCAG	Chr09	12387364	minus	T	C	1	0.878453	0.121547	0	30	0.473917	97.6562	0.403	CC	TT	CC	TC	TC	TT	TT	TT	TT	TT	TT	TT	TT	TT	CC	CC	TT	TC	TT	TT	CC	TT	TT	TC	CC	TT	TT	TT	TT	TT	TT	CC	TT	TT	TT
3377923_13_C_T	TGCAGCATAATGTCCATTCTTAGCTCATATTTGACATTACAGATCGGAAGAGCGGTTCAGCAGGAATGC	-	-	-	C	T	1	0.922652	0.0773481	0	13	0.468789	98.4375	0.381	TT	CC	TT	CC	TT	CC	CC	CC	CC	CC	CC	CC	CC	CC	CT	TT	CC	TT	CC	CC	TT	CC	CC	CC	TT	CC	CC	CC	CC	CC	CC	CT	CC	CT	CC
3377924_55_G_A	TGCAGTTTAGCTCTGAATTCTACTTGGAAGTGCCTATTGCTGTATTGGTAAGGTTGCTTCGATCTGGCT	Chr02	42884215	minus	G	A	1	0.928177	0.0718232	0	55	0.456152	96.875	0.356	AA	GG	AA	GG	GA	GG	GG	GG	GG	GG	GG	GA	GG	GG	GA	AA	GG	AA	GG	GG	AA	GG	GG	GA	AA	GG	GG	GG	GG	GG	GG	GG	GG	GG	GG
3377925_35_T_G	TGCAGTAGCTTTGATCTCTTGTGGATCACCATCATTGTGAACCAAGGAATTGACCCAGAGAATACTCCC	Chr03	623132	minus	T	G	0.994475	0.972376	0.0220994	0.00552486	35	0.284877	100	0.172	TT	TT	GG	TT	TT	TT	TT	TT	TG	TT	TT	TT	TT	GG	TT	GG	TT	TT	TT	TT	TT	TT	TT	NN	TT	TT	TT	TT	TT	TT	TT	TT	TT	TT	TT
3377926_25_G_A	TGCAGGTTTCAGAACATGGATTACCGAATATTATCAAACAGTCGAAGATACATTTACAGATCGGAAGAG	Chr07	18878071	minus	G	A	0.994475	0.917127	0.0773481	0.00552486	25	0.429753	98.4375	0.317	AA	GA	AA	GG	GA	GG	GG	GG	GG	GG	GG	GG	GG	GG	GG	AA	GG	AA	GG	GG	GG	GG	GG	GG	AA	GA	GG	GG	GG	GG	GG	AA	GG	GG	GG
3377928_17_G_C	TGCAGACATGACTACACGAATAACACTATTATTTGCTTTAGTTTTTGTTCTTGGAAAAATACAAATTAT	Chr03	45341620	minus	G	C	1	0.966851	0.0331492	0	17	0.438875	100	0.326	CC	GG	CC	GG	GC	GG	GG	GG	GC	GG	GG	GG	GG	GG	GG	CC	GG	CC	GG	GG	CC	GG	GG	GG	CC	GG	GG	GG	GG	GG	GG	CC	GG	GG	GG
3377930_48_A_G	TGCAGAAAAGGGTCACTTGGAAGCAAAATATACATATGCTTTGATTTTATTATGCTCCCACGATGATGA	Chr03	39194545	plus	A	G	0.955801	0.574586	0.381215	0.0441989	48	0.239767	100	0.199	AG	AA	AG	AA	AG	AA	AA	AA	AA	AA	AA	AA	AA	NN	AA	AG	AA	AG	AA	AA	AG	AA	AA	AA	AG	AA	AA	NN	AA	AA	AA	AG	AA	AA	AA
3377931_43_C_T	TGCAGAGAGAAGAACAACCAAATTGAGACATGTGCCATGTTTTCCAATCAAACGGTTACAGATCGGAAG	Chr01	50667771	plus	C	T	0.98895	0.883978	0.104972	0.0110497	43	0.483818	96.875	0.427	TT	CC	TT	CC	TT	CC	CC	CC	CC	CC	CC	CC	CC	CC	CT	TT	CC	CC	CT	TT	TT	CC	CT	CC	CT	CC	CC	CC	CC	CC	CC	TT	CC	CC	CC
3377933_40_A_G	TGCAGCTTATGGAGCAACCAACACCACCCTTCAAAACAAAATAATAGCTGTTTGTAATTCAAGTTACAG	Chr07	5219437	minus	A	G	1	0.950276	0.0497238	0	40	0.469216	98.4375	0.378	GG	AA	GG	AA	GG	AA	AA	AA	AA	AA	AA	AA	AA	AA	GG	GG	AA	GG	AG	AA	GG	AA	AA	AA	GG	AA	AA	AA	AA	AA	AA	GG	AA	AA	AA
3377934_68_A_T	TGCAGCAAAATACAAATACAAATACAAACACATACACTTTGGAGAACACAACAAAGAAGAGCAATTACA	Chr04	25923617	plus	A	T	1	0.596685	0.403315	0	68	0.240652	100	0.202	AT	AA	AT	AA	AT	AA	AA	AA	AA	AA	AA	AA	AA	AA	AT	AT	AA	AT	AA	AA	AT	AA	AA	AA	AT	AA	AA	AA	AA	AA	AA	AT	AT	AA	AA
3377935_30_T_G	TGCAGAATGAATGCATAGATACTATTTCAATGTCACATACTTTATTTTTACAGATCGGAAGAGCGGTTC	Chr02	33367974	plus	T	G	0.994475	0.972376	0.0220994	0.00552486	30	0.444198	100	0.333	GG	TT	GG	TT	GG	TT	TT	TT	TT	TT	TT	TT	TT	TT	GG	TT	TT	GG	TT	TT	GG	TT	TT	TT	GG	TT	TT	TT	TT	TT	TT	GG	TT	TT	TT
3377936_43_C_G	TGCAGAAACCAGAAACACTGATAAGCATTTAGTTTCAGTCCTACAGAGCAATAACCCATAAAATTTTAT	Chr11	1812566	minus	C	G	0.983425	0.944751	0.038674	0.0165746	43	0.454898	100	0.351	GG	CC	GG	NN	GG	CC	CC	CC	CC	CC	CC	CC	CC	CC	CC	GG	CC	GG	CC	CC	GG	CC	CC	CC	GG	CC	CC	CC	CC	CC	CC	GG	CC	CC	CC
3377937_24_A_G	TGCAGATTTGTTCTCATACACCAAAATATGTGCCAATGCTACATCCTTACAGATCGGAAGAGCGGTTCA	Chr08	57058418	plus	A	G	1	0.430939	0.569061	0	24	0.25451	98.4375	0.296	AG	AA	AG	AA	AG	AA	AA	AA	AA	AA	GG	AA	AG	AA	AG	AG	AG	AG	AG	AA	AG	AA	AG	AA	AG	AG	AA	AA	AA	AG	AA	AG	AA	AG	AG
3377938_32_G_A	TGCAGAACATTTATCAGAGTCTCCTGGTAGCCGTTCCGGTCAGGAATTCCAGAATAACAATCACAATAG	Chr06	23065955	minus	G	A	1	0.939227	0.0607735	0	32	0.476115	97.6562	0.395	AA	GG	GA	GG	AA	GG	GG	GG	GG	GG	GG	GG	GG	GG	AA	GG	GG	AA	GG	GG	AA	GG	GG	GG	AA	GG	GA	GG	AA	GG	GG	GA	GG	AA	GG
3377939_30_C_A	TGCAGTATTGAACCACATTCTGTCACAAAACCAACAGCTACTTCAACACTATCATCAGAAGGTTTCTCG	Chr06	12415804	plus	C	A	0.994475	0.563536	0.430939	0.00552486	30	0.245556	100	0.217	CA	CC	CA	CC	CA	CC	CC	CC	CC	CA	CA	CC	CC	CC	CC	CA	CC	CA	CC	CC	CA	CC	CC	CA	CA	CC	CC	CC	CA	CC	CC	CA	CC	CC	CC
3377941_6_T_G	TGCAGCTTTGAATGTTCTCATTGATGCGTTGGTGAAAGGAAACAGTGTTGAACATGCCCACAAGGTTGT	Chr02	4087326	minus	T	G	1	0.961326	0.038674	0	6	0.461097	99.2188	0.362	GG	TT	GG	TT	GG	TT	TT	TT	TG	TT	TT	TT	TT	TT	GG	GG	TT	GG	TT	TT	GG	TT	TT	TT	GG	TT	TT	TT	TT	TT	TT	GG	TT	TT	TT
3377943_42_G_A	TGCAGCAGCTTCAGAGTTAGACTCATGCGGTCTTGTTAGCAAGAGTCTAAACAGATCAGATAGGATGCA	Chr02	35367082	minus	G	A	1	0.939227	0.0607735	0	42	0.456885	100	0.356	AA	GG	AA	GG	AA	GG	GG	GG	GG	GG	GG	GG	GG	GG	AA	AA	GG	AA	GG	GG	AA	GG	GG	GG	AA	GG	GG	GG	GG	GG	GG	GG	GG	GG	GG
3377944_16_A_T	TGCAGTGTCATAAAAAATTAGTCCCTGTACTTCTGCCTAAACTATTACAGATCGGAAGAGCGGTTCAGC	Chr01	52165032	minus	A	T	1	0.939227	0.0607735	0	16	0.48051	98.4375	0.406	TT	AA	TT	AA	TT	AA	AA	AA	AT	TT	AA	TT	AA	AA	AA	AA	AA	TT	AT	AA	AA	TT	TT	TT	TT	AA	AA	TT	AA	AA	AA	TT	AA	TT	AA
3377945_30_T_A	TGCAGAAGTTGAAACCCCATTATGCAGAAATACATCCGCAACTAAACCATTGCTTGGGATTTGCTTGCA	Chr02	37452962	plus	T	A	1	0.977901	0.0220994	0	30	0.48863	99.2188	0.425	AA	TT	AA	TT	AA	AA	TT	TT	TA	TT	TT	TT	TT	AA	AA	AA	TT	AA	AA	TT	AA	TT	TT	TT	AA	TT	TT	TT	TT	TT	TT	TT	TT	TT	TT
3377946_13_A_C	TGCAGTGCAACTAATGGTGCAAGGTGACCCCAACATGAATCTCAAATTTTATTTCTATTACAGATCGGA	Chr02	43291182	plus	A	C	1	0.994475	0.00552486	0	13	0.464821	100	0.367	CC	AA	CC	AA	CC	AA	AA	AA	AA	AA	AA	AA	AA	AA	CC	CC	AA	CC	AA	AA	CC	AA	AA	AA	CC	AA	AA	AA	AA	AA	AA	AA	AA	AA	AA
3377947_18_G_A	TGCAGTCCACTCAAATCCGATCATGGCATAAACTATTACACCGTATGTCACCGCTTGAGTAAAGATATA	Chr05	39687674	plus	G	A	1	0.546961	0.453039	0	18	0.247795	100	0.227	GG	GA	GG	GA	GG	GG	GA	GA	GA	GA	GG	GG	GA	GA	GG	GA	GA	GG	GA	GG	GG	GA	GA	GA	GG	GG	GG	GG	GA	GA	GG	GG	GA	GA	GG
3377948_28_C_A	TGCAGGTCCTGAACGAAAAATGCTAGTTCCAAGTATACAACAGAAATGAAAGAAAATAATGGAAACTAA	Chr06	13223549	minus	C	A	0.98895	0.961326	0.0276243	0.0110497	28	0.443432	100	0.332	AA	CC	AA	CC	AA	CC	CC	NN	CA	CC	CC	CC	CC	CC	CC	AA	CC	AA	CC	CC	AA	CC	CC	CC	AA	CC	CC	CC	CC	CC	CC	AA	CC	CC	CC
3377949_19_G_T	TGCAGGTTTATAGGCTCCTGGTTAGCATCCACAAAGGTTTTGAACAAATATCTGAGAAAATTCTGGCAA	Chr08	8454710	minus	G	T	1	0.950276	0.0497238	0	19	0.492659	100	0.445	TT	GG	TT	GG	TT	GG	GG	GG	GG	GG	GG	GG	GG	GG	TT	TT	GG	TT	TT	GG	TT	GG	GG	GG	TT	GG	TT	GG	GG	GG	GG	TT	GG	TT	GG
3377951_43_A_T	TGCAGCATTTCCCAGTGCCAAAAGTAAACAAAACATAACAAAAATTTTACAGATCGGAAGAGCGGTTCA	Chr02	27150020	plus	A	T	1	0.939227	0.0607735	0	43	0.446812	98.4375	0.34	TT	AA	TT	AA	TT	AA	AA	AA	AT	AA	AA	AA	AA	AA	AA	TT	AA	TT	AA	AA	TT	AA	AA	AA	TT	AA	AA	AA	AA	AA	AA	TT	AA	AA	AA
3377952_27_A_G	TGCAGGTAGGTACTGTTCTATGTCTCCAGTTTTTTCTCCATCTTTGTCTTGGTTTTACAGATCGGAAGA	Chr02	43585108	plus	A	G	1	0.939227	0.0607735	0	27	0.465859	96.875	0.373	GG	AA	GG	AA	GG	AA	AA	AA	AA	AA	AA	AA	AA	AA	GG	GG	AA	AG	AA	AA	GG	AG	AA	AA	AG	AA	AA	AA	AA	AA	AA	GG	AA	AA	AA
3377953_48_T_C	TGCAGCTAGGAGCAATATAACAACATCAACAGCATTTTCAGCCCCGCCTGAAGCGGCACAATGAAGAGC	Chr07	49255742	minus	T	C	0.977901	0.928177	0.0497238	0.0220994	48	0.480258	96.875	0.404	CC	TT	CC	TT	CC	TT	TT	TT	TT	TT	TC	TT	TT	TT	TC	CC	TT	CC	TT	TT	CC	TT	TC	TC	CC	TT	TT	CC	TT	TT	TT	CC	TT	TT	TT
3377954_47_G_A	TGCAGATCCTGGAATTGTTGCTGTCATGAACAAGGTACGCTGTTCATGCCCCAATTACAGATCGGAAGA	Chr06	6688022	plus	G	A	1	0.933702	0.0662983	0	47	0.469583	97.6562	0.381	AA	GG	AA	GG	GA	GG	GG	GG	GG	GG	GG	GG	GG	GG	GG	AA	GG	AA	GG	GG	AA	GG	GA	GG	AA	GG	GG	AA	GG	GG	GG	AA	GG	AA	GG
3377955_37_C_A	TGCAGCAAGATAGAAAATAAACATCTGAGTAAGCTAACCTGTTTCTGGTTCATGCAAATCCAACATAAT	Chr01	48797380	minus	C	A	1	0.966851	0.0331492	0	37	0.462806	99.2188	0.365	AA	CC	AA	CC	CA	CC	CC	CC	CC	CC	CC	CC	CC	CC	CA	AA	CC	AA	CC	CC	CC	CC	CC	CC	AA	CC	CC	CC	CC	CC	CC	AA	CC	CC	CC
3377956_33_C_G	TGCAGATCGAGATAAGAAATTCTAATGACCAATCACACTATCTTACAGATCGGAAGAGCGGTTCAGCAG	Chr09	26629499	plus	C	G	1	0.972376	0.0276243	0	33	0.472696	100	0.384	GG	CC	GG	CC	GG	CC	CC	CC	GG	CC	CC	CC	CC	GG	GG	GG	CC	GG	CC	CC	GG	CC	CC	CC	GG	CC	CC	CC	CC	CC	CC	GG	CC	CC	CC
3377959_14_C_T	TGCAGTCTTCTAATCAGCTAGGAAGCATGGTTTCATTCACTTTTGTAAATGTAGAGAGTTCTGTGATCA	Chr04	5541164	minus	C	T	1	0.928177	0.0718232	0	14	0.49736	96.875	0.494	TT	CC	TT	CC	TT	CC	CC	CC	CC	CC	CC	CC	CC	CC	CT	TT	CC	TT	CC	CC	TT	CC	CC	CC	TT	CC	CC	TT	CC	CC	CC	TT	TT	CC	CC
3377960_10_A_G	TGCAGGCACCAGAATGTTTTATTTTGAATTCCTAGTTGTTTACAGATCGGAAGAGCGGTTCAGCAGGAA	Chr06	31935332	minus	A	G	1	0.933702	0.0662983	0	10	0.484967	97.6562	0.42	GG	AA	GG	AA	GG	AA	AA	AA	AA	AG	AA	AA	AA	AA	GG	GG	AA	GG	AA	AG	GG	AA	AA	AA	GG	AA	AG	AA	AA	AA	AA	GG	AG	GG	AA
3377961_59_C_G	TGCAGAAATAACAGCCCAATCTATGCTTTCCATTTGCATCATTTACTGGCTTATCAACACACGAAGAAT	Chr11	818547	plus	C	G	0.80663	0.762431	0.0441989	0.19337	59	0.497654	99.2188	0.479	CC	GG	CC	CC	CC	GG	GG	NN	CG	NN	NN	CC	NN	GG	NN	CC	GG	CC	GG	GG	CC	GG	GG	CC	CC	CG	NN	GG	NN	NN	NN	CC	GG	NN	GG
3377961_61_C_A	TGCAGAAATAACAGCCCAATCTATGCTTTCCATTTGCATCATTTACTGGCTTATCAACACACGAAGAAT	Chr11	818549	plus	C	A	0.635359	0.618785	0.0165746	0.364641	61	0.465633	99.2188	0.37	CC	NN	CC	CC	CC	NN	NN	AA	CC	AA	AA	CC	AA	NN	AA	CC	NN	CC	NN	AA	CC	NN	NN	CA	CC	CC	AA	NN	AA	AA	AA	CC	NN	AA	NN
3377962_33_C_T	TGCAGAAACCATCATACACCAGTCTTTCTCAACCATGGATAGCCTATTAGCTTTGATATATGCTTGTTT	Chr02	30156329	plus	C	T	0.994475	0.939227	0.0552486	0.00552486	33	0.435247	99.2188	0.322	TT	CC	TT	CC	CT	CC	CC	CC	CT	CC	CC	CC	CC	CC	TT	CT	CC	CC	CC	CC	TT	CC	CC	CC	TT	CC	CC	CC	CC	CC	CC	TT	CC	CC	CT
3377963_25_C_G	TGCAGATACCCAATAATTATGTCATCACAATTGATAAAAATTACAGATCGGAAGAGCGGTTCAGCAGGA	Chr11	1648081	minus	C	G	1	0.966851	0.0331492	0	25	0.449864	100	0.343	GG	CC	GG	CC	GG	CC	CC	CC	CC	CC	CC	CC	CC	CC	CC	GG	CC	GG	CC	CC	GG	CC	CC	CC	GG	CC	CC	CC	CC	CC	CC	GG	CC	CC	CC
3377964_52_C_A	TGCAGAATTCATGGCACAACCTTAGTCAAACATATTCAAGCAAAAATGAGCACTTTTTTTTATTTACAG	Chr06	24973077	plus	C	A	0.983425	0.917127	0.0662983	0.0165746	52	0.488638	97.6562	0.433	AA	CC	AA	CC	AA	AA	CC	CC	NN	CC	CC	CC	CC	CC	AA	CC	CC	CA	CA	CC	AA	CC	CC	CC	AA	CC	CC	CC	AA	CC	CC	AA	CC	AA	CC
3377965_37_G_C	TGCAGAATAATGTGGGGAAAGAGGAATTTTGGACATAGAGAGGTTTTTTCAAAGAGATAACAATCATTA	Chr07	44419793	plus	G	C	1	0.983425	0.0165746	0	37	0.249809	98.4375	0.146	GG	GG	GG	GG	GG	CC	GG	GG	GG	GG	GG	GG	CC	GG	GG	GG	GG	GG	GG	GC	GG	CC	GG	GG	GG	GG	GG	GG	GG	GG	CC	GG	GG	GG	GG
3377967_33_G_A	TGCAGCACACTGTGAATTGGAGCCTATAGGACTGCTTCTTTCTAAGTGTAACATGGTAAAACCAATATT	Chr08	688053	plus	G	A	0.994475	0.955801	0.038674	0.00552486	33	0.475772	97.6562	0.392	GG	AA	GG	GG	GG	AA	AA	AA	AA	AA	AA	AA	GG	AA	GG	GG	GG	GG	GA	GA	GG	GG	AA	AA	GG	AA	GG	AA	GG	AA	AA	GG	AA	GG	AA
3377969_63_T_C	TGCAGTAGTTGCCAATAGTAAATTCTGCATGTTTAGGAGAAAAATAAATAAAGACATGATAAATGAATT	Chr10	38975829	plus	T	C	1	0.972376	0.0276243	0	63	0.487653	100	0.423	CC	TC	CC	TT	CC	TT	TT	TT	TT	TT	TT	TT	TT	TT	CC	CC	TT	CC	TT	TT	CC	TT	TT	TT	CC	TT	TT	CC	TT	TT	TT	CC	TT	TT	TT
3377970_47_A_T	TGCAGTTTCTATTCATGATAATTCCTCATTGCAGACCTTAGTACTTCAAAACTTACAGATCGGAAGAGC	Chr05	22360794	plus	A	T	1	0.972376	0.0276243	0	47	0.455114	100	0.351	AA	TT	AA	TT	AA	AA	TT	TT	AA	TT	TT	TT	AA	AA	AA	AA	TT	AA	AA	TT	AA	TT	TT	AA	AA	AA	TT	AA	TT	TT	TT	AA	AA	TT	TT
3377973_37_T_G	TGCAGGAGAAAGTGAAAAGTATTACCATGGTAAATGATATGAGATGCATTTACAGATCGGAAGAGCGGT	Chr10	42238349	minus	T	G	1	0.955801	0.0441989	0	37	0.452856	99.2188	0.348	GG	TT	GG	TT	TG	GG	TT	TT	TT	TT	TT	TT	TT	TT	TT	TT	TT	GG	TT	TT	GG	TT	TT	TT	GG	TT	TT	TT	TT	TT	TT	TT	TT	TT	TT
3377975_31_T_G	TGCAGGCTTACTTAGTGAGTTGCGTATAAGGTCATCTCCAATGGGAGAAAGAAACCTATTTGAGTTTCT	Chr03	40987347	plus	T	G	1	0.961326	0.038674	0	31	0.474833	99.2188	0.39	GG	TG	GG	TT	GG	TT	TT	TT	TT	TT	TT	TT	TT	TT	TT	GG	TT	GG	TT	TG	GG	TT	TT	TT	GG	TT	TT	TT	TT	TT	TT	GG	TT	TT	TT
3377976_16_C_T	TGCAGTAGTTTTATGGCAATTGCTATTCATTGGTTGTAATCAACTATTAGCATGTATGATTTATACGCA	Chr01	42410307	plus	C	T	1	0.939227	0.0607735	0	16	0.495956	99.2188	0.467	TT	CC	TT	CC	TT	CC	CC	CC	CC	CC	CC	CT	CC	CC	TT	TT	CC	TT	CC	CC	TT	CC	CT	TT	TT	CC	CC	TT	CC	CC	CC	TT	CC	CC	CC
3377977_11_G_C	TGCAGATGAAAGAACACTTCTTGCTAAGTCATATGATTTTATTGGATTACAGATCGGAAGAGCGGTTCA	Chr05	37892994	minus	G	C	1	0.950276	0.0497238	0	11	0.460609	99.2188	0.362	GC	GG	CC	GG	CC	GG	GG	GG	GG	GG	GG	GG	GG	GG	CC	GG	GG	CC	GG	GG	CC	GG	GG	GG	CC	GG	GG	GG	GG	GG	GG	CC	GG	GG	GG
3377978_27_A_G	TGCAGCTAGGAGTTGTCACTGTTGACAATGTTTTTGGAGACCCAAATGGTCTTACAGATCGGAAGAGCG	-	-	-	A	G	0.994475	0.966851	0.0276243	0.00552486	27	0.462562	98.4375	0.364	GG	AA	GG	AA	GG	AA	AA	AA	AA	AA	AA	AA	AA	AA	AA	GG	AA	GG	AA	AA	GG	AA	AA	AA	GG	AA	AA	AA	AA	AA	AA	GG	AA	AA	AA
3377979_39_T_A	TGCAGAATCCATGACATAAATAGCTAAACTATCTGGTAATGATTCCTAAGTAGTTTCTCATCGTCTGCC	Chr08	49503832	minus	T	A	0.98895	0.966851	0.0220994	0.0110497	39	0.248057	100	0.145	TT	TT	TT	TT	NN	TT	TT	AA	TA	TT	TT	TT	TT	AA	AA	TT	TT	TT	TT	TT	TT	TT	TA	TT	TT	TT	TT	AA	TT	TT	TT	TT	TT	TT	TT
3377980_18_A_G	TGCAGCACCACATGCATTACGGAGCAGTGCGACAGTAAGATTCTACTCCATTCCGTTGAGTTCATGCTA	Chr04	45339859	plus	A	G	1	0.939227	0.0607735	0	18	0.459998	98.4375	0.362	GG	AA	GG	AA	GG	AA	AG	AA	AA	AA	AG	AA	AA	AA	GG	GG	AA	GG	AA	AA	GG	AA	AA	AA	GG	AA	AA	AA	AA	AA	AA	GG	AA	AA	AA
3377983_37_C_T	TGCAGCTAGCAGTTATGTAAAGGTTTGTTTCTACTTGCTTTTATATGTTTTGATTTACAGATCGGAAGA	Chr11	3483823	plus	C	T	1	0.944751	0.0552486	0	37	0.46476	99.2188	0.37	TT	CC	TT	CC	TT	CC	CC	CC	CC	CC	CC	CC	CC	CC	CC	TT	CC	TT	CC	CC	TT	CC	CC	CC	TT	CC	CC	CC	CC	CC	CC	TT	CC	CC	CC
3377986_25_G_A	TGCAGGAGAAGTACATCAGATTAGTGCACGGGTTTTACAGATCGGAAGAGCGGTTCAGCAGGAATGCCG	Chr02	48926039	plus	G	A	1	0.889503	0.110497	0	25	0.299014	97.6562	0.188	GG	GG	GG	GG	GG	GG	GG	AA	GA	GG	GG	GG	GA	AA	GG	GG	AA	GA	GA	AA	GG	GG	GA	GG	GG	GG	AA	GG	GG	AA	GG	GG	GG	AA	GA
3377987_43_G_A	TGCAGGTCGATCAAAATATAAAGAAGTGCCTGCTTCAGTCAGTGCATCTACTGAAGTTACAGATCGGAA	Chr04	41787594	minus	G	A	1	0.961326	0.038674	0	43	0.264583	98.4375	0.157	AA	GG	GG	GG	GG	GG	GG	GG	GG	GG	GG	GG	AA	GG	GG	GG	GG	AA	GG	GG	AA	GG	GG	GG	GG	GG	GG	GG	GG	GG	GG	GG	GG	GG	GG
3377989_43_T_A	TGCAGAAGTTCATAATTTGTCTGAGAAGGTTTGAGAATTTCTGTTGATGGCTGTTGGTTGTGCTTGGTT	Chr02	1938796	plus	T	A	1	0.955801	0.0441989	0	43	0.430512	99.2188	0.315	TT	AA	TT	TT	TT	TT	AA	AA	AA	AA	TT	TT	TT	AA	TA	TT	AA	TT	AA	AA	TT	AA	TA	TT	TT	AA	AA	TT	TT	AA	TT	TT	AA	AA	AA
3377990_49_C_T	TGCAGTTAGAATGCTTGATAATAAAGCAAGGTTCAAAAGTCCATCACTTCCTGAGGATTTATACTTGGA	Chr03	40665693	plus	C	T	1	0.922652	0.0773481	0	49	0.485883	98.4375	0.425	CC	CC	CC	TT	CC	TT	CC	TT	TT	TT	CC	TT	CC	TT	CC	CC	TT	CC	CC	CT	CC	CC	CC	TT	CC	CC	TT	CC	TT	CT	TT	CC	TT	CC	CC
3377991_60_C_T	TGCAGCATGGCTACACACACGGCTAAGATTATCTTTAGCCCTGAAATCAAAATCATGGTACTTTGAAAC	Chr02	7301550	plus	C	T	1	0.878453	0.121547	0	60	0.48454	97.6562	0.436	TT	CT	TT	CT	TT	CC	CC	CC	CC	CC	CC	CC	CC	CC	CC	TT	TT	TT	CC	CC	TT	CC	CC	CT	TT	CT	CC	CC	CC	CT	CC	TT	CC	CC	TT
3377992_17_C_T	TGCAGAAGTTTTCATTACATCGACACTCCAATAATATTACAGATCGGAAGAGCGGTTCAGCAGGAATGC	Chr01	45539226	minus	C	T	0.966851	0.900552	0.0662983	0.0331492	17	0.492931	98.4375	0.451	CC	TT	CC	TT	CC	TT	TT	TT	NN	TT	TT	TT	TT	NN	CC	CC	TT	CC	TT	TT	CC	TT	TT	TT	CC	TT	TT	NN	TT	TT	TT	CC	TT	TT	TT
3377994_22_T_G	TGCAGCAGTTTGGGATCTCTGATATAGCCACATCTAAACATTGATAACATTCTTGCTGAGACAAATTAG	Chr07	3977858	minus	T	G	1	0.98895	0.0110497	0	22	0.291017	100	0.177	TT	GG	TT	TT	TT	TT	TT	TT	GG	TT	TT	TT	TT	TT	TT	TT	GG	TT	GG	TT	TT	TT	GG	TT	TT	GG	TT	TT	TT	GG	TT	TT	GG	GG	TT
3377996_62_T_G	TGCAGGTGTTATTCCTTCAGGCAAAGGGTTCAGAGAAGCAATTGGTCTCGGTTCAGGTACCTTACTTTT	Chr09	18570109	minus	T	G	1	0.972376	0.0276243	0	62	0.479839	99.2188	0.401	GG	TT	GG	TT	GG	TT	TT	TT	TT	TT	TT	TT	TT	TT	GG	GG	TT	GG	TT	TT	GG	TT	TT	TT	GG	TT	TT	TT	TT	TT	TT	GG	TT	GG	TT
3377997_24_T_C	TGCAGCAAGTTAGAATTCTGTCAATAAGGAAGATATTTCATCATAAAGGATGTCATTTCTCTTTACAGA	Chr09	33983385	minus	T	C	0.98895	0.939227	0.0497238	0.0110497	24	0.462782	97.6562	0.366	CC	TT	CC	TT	CC	TT	TC	TT	TT	TT	TC	TT	TT	TT	CC	CC	TT	CC	TT	TC	TT	TT	TT	TT	TC	TT	TT	TT	TT	TT	TT	CC	TT	TT	TT
3377998_24_C_T	TGCAGCTAAAGGATACTGTATATTCAGTAGATGGGGAGGATACATAATGATTTTTACAGATCGGAAGAG	Chr02	19829225	plus	C	T	0.977901	0.933702	0.0441989	0.0220994	24	0.457468	98.4375	0.356	TT	CC	TT	CC	TT	CC	CC	CC	CC	CC	CC	CC	CC	CC	CC	TT	CC	TT	CC	CC	TT	CC	CC	CC	TT	CC	CC	TT	CC	CC	CC	TT	CC	CC	CC
3377999_51_C_T	TGCAGGGACGTTTCTGGCAATAAATTAGAAGGTGAGATTCCTCAGACTCTTCACAACTTGACAAACCTG	Chr02	29316588	plus	C	T	0.983425	0.933702	0.0497238	0.0165746	51	0.432048	100	0.317	TT	CC	TT	CC	TT	CC	CC	CC	NN	CT	CC	CC	CC	CC	CC	TT	CC	TT	CC	CC	TT	CC	CC	CC	TT	CC	CC	CC	CC	CC	CC	TT	CC	CC	CC
3378000_48_C_A	TGCAGCAGAAGTTATTGTCGCTACATATTCGGAATCTTTCCCAGGATTCTGCTTGCACTCATCTAGAAT	Chr01	46069550	minus	C	A	0.977901	0.944751	0.0331492	0.0220994	48	0.490983	100	0.435	AA	CC	AA	CC	AA	CC	CC	CC	CC	CC	CC	CC	CC	CC	AA	AA	CC	AA	CC	CC	AA	CC	CC	CC	AA	CC	CC	CC	CC	CC	CC	AA	CC	CC	CC
3378003_24_C_A	TGCAGAAAAGAAAAACTAAATGTTCTTGAGAGAGATATTGGGTCAGTCAGACTTATTTTTACAGATCGG	Chr09	10292028	plus	C	A	1	0.972376	0.0276243	0	24	0.475199	100	0.39	AA	CC	AA	CC	AA	CC	CC	CC	CC	CC	CC	CC	CC	CC	AA	AA	CC	AA	CC	CC	AA	CC	CC	CC	AA	CC	CC	CC	CC	CC	CC	AA	CC	AA	CC
3378008_21_A_G	TGCAGGAGAGACGCCATGCTTACCAATCATTGACTCCAACACAGCCTCTGAAAGCAGTTTATTCTCTAT	Chr07	596951	minus	A	G	1	0.79558	0.20442	0	21	0.478129	98.4375	0.478	GG	AG	GG	AA	GG	AA	AG	AA	AA	GG	AG	AA	AA	AA	GG	GG	AA	AG	AG	GG	GG	AA	AA	AA	GG	GG	AA	GG	AA	AA	AG	GG	AA	AA	GG
3378008_6_A_T	TGCAGGAGAGACGCCATGCTTACCAATCATTGACTCCAACACAGCCTCTGAAAGCAGTTTATTCTCTAT	Chr07	596966	minus	A	T	0.994475	0.674033	0.320442	0.00552486	6	0.445864	99.2188	0.467	TT	AA	TT	AA	TT	AT	AA	AA	AT	TT	AA	AA	AA	AT	TT	TT	AT	AT	AA	TT	TT	AA	AT	AT	TT	TT	AT	TT	AA	AT	AA	TT	AT	AA	TT
3378009_50_T_A	TGCAGACTGAGGTTTGAAATTTTCTTACAACTTCTATAAGCTTTTGTTATTTTTGCAGTACAATATTTC	Chr03	9863918	plus	T	A	1	0.961326	0.038674	0	50	0.47233	99.2188	0.384	AA	TT	AA	TT	AA	TT	TT	TT	TT	TT	TT	TT	TT	TT	AA	AA	TT	AA	TT	TT	AA	TT	TT	TT	AA	TT	TT	TT	TT	TT	TT	AA	TT	TT	TT
3378010_15_A_C	TGCAGAAGGTCTGATAAAAACAAAGATTTTACATACACAGAGAAAGAGGGAGAAGCAAAGGCATTACAG	Chr02	29431713	minus	A	C	0.98895	0.950276	0.038674	0.0110497	15	0.435317	99.2188	0.321	CC	AA	CC	AA	CC	AA	AA	AA	NN	AA	AA	AA	AA	AA	AA	CC	AA	CC	AA	AA	CC	AA	AA	AA	CC	AA	AA	AA	AA	AA	AA	CC	AA	AA	AA
3378012_24_C_A	TGCAGAACATAATATAATAACAATCAAAAAGAAGTAACAGTCAGTATTACCACTAAAACTTTACAGATC	Chr02	23495684	minus	C	A	1	0.966851	0.0331492	0	24	0.498703	99.2188	0.481	CC	AA	CC	AA	CC	AA	AA	CC	CA	AA	AA	AA	CC	AA	CC	CC	AA	CC	AA	AA	CC	CC	AA	CC	CC	AA	AA	CC	AA	AA	AA	CC	AA	AA	AA
3378013_20_T_C	TGCAGTCCCATTTCTCTTCCTGCGGCAATGTTCCGAACGCTATCATCCAGAAACAGCTGCAATATATAT	Chr07	4596867	plus	T	C	1	0.889503	0.110497	0	20	0.473001	96.875	0.398	CC	TT	CC	TT	CC	TT	TT	TT	TC	TC	TC	TC	TT	TT	CC	CC	TT	CC	TT	TT	CC	TT	TT	TT	CC	TT	TT	TT	TT	TT	TT	CC	TT	TC	TC
3378014_35_T_C	TGCAGTTCTGTGAGCCAAACTCCTATATTCTACCTTGGTACTAGAGTGAGCAATAACTTGTTCTTTGTG	Chr07	41450349	plus	T	C	0.883978	0.81768	0.0662983	0.116022	35	0.459375	100	0.362	NN	TT	CC	TT	CC	TT	TT	TC	TT	TT	TT	TT	TT	TT	CC	CC	TT	NN	TT	TT	CC	TT	TC	TT	CC	TT	TT	NN	TT	TT	TT	CC	NN	TT	TT
3378015_18_G_A	TGCAGTTGGATCCTGTGAGGGAGGAACTGCATATTTTCACTACTAAGATCTCTCAACATTACAGATCGG	Chr08	1165650	minus	G	A	0.994475	0.917127	0.0773481	0.00552486	18	0.476975	98.4375	0.4	AA	GG	AA	GG	GA	GG	GG	GG	GG	GG	GG	GG	GG	GG	GA	AA	GG	AA	GG	GG	AA	GG	GG	GG	AA	GG	GG	GG	GG	GG	GG	AA	GG	AA	GG
3378016_48_C_T	TGCAGAAGTATTTTGATTGCTCAAAAATTCAGGTCCTCGCCTCTTTGTCACAAGATAGTAATGAATTCA	Chr02	48279027	plus	C	T	0.972376	0.928177	0.0441989	0.0276243	48	0.390431	98.4375	0.267	CC	CC	TT	CC	TT	CC	CC	CC	CC	TT	CC	NN	CC	CC	CC	CC	CC	CT	CC	CC	CC	CT	CC	CC	CC	CC	CC	CC	NN	CC	CC	CC	CC	CC	CC
3378019_22_T_G	TGCAGAAGTCTTCATCTCTCTTTGGTGGATTAGTGGAGAAGGAAACAATGTCATTTTGTTACAGATCGG	Chr07	4667249	minus	T	G	1	0.98895	0.0110497	0	22	0.471719	100	0.381	TT	GG	TT	GG	TT	GG	GG	GG	GG	GG	GG	GG	GG	GG	TT	TT	GG	TT	GG	GG	TT	GG	GG	GG	TT	GG	GG	GG	GG	GG	GG	TT	GG	TT	GG
3378022_33_G_A	TGCAGCTTTCTCTACAGAATCAAAAGTCCTGCTGTACATAATTCGACCATTACAGATCGGAAGAGCGGT	Chr01	51943139	minus	G	A	0.994475	0.950276	0.0441989	0.00552486	33	0.350802	99.2188	0.228	GG	GG	GG	GA	GG	AA	GG	AA	AA	GG	AA	GG	GG	AA	GG	GG	AA	GA	GG	GG	GG	AA	GG	GG	GG	AA	AA	AA	GA	GG	GA	GG	AA	GG	GG
3378023_57_A_T	TGCAGGTATGATTTCTGATCAGTGGAGCCTTTCCAGCACCAGTTGGAGCATTTCCTCAAAGATTGATGC	Chr07	6884259	plus	A	T	1	0.977901	0.0220994	0	57	0.471536	100	0.381	TT	AA	TT	AA	TT	AA	AA	AA	AA	AA	AA	AA	AA	AA	TT	AA	AA	TT	AA	AA	TT	AA	AA	AA	TT	AA	AA	AA	AA	AA	AA	TT	AA	AA	AA
3378024_33_T_A	TGCAGCCCCTTCCTCCTCTTCCTTCGTCTGCAATCTATACAATCCACAAATCTGTCTGCATTTTTCCAC	Chr11	3948012	minus	T	A	0.98895	0.977901	0.0110497	0.0110497	33	0.46247	100	0.363	AA	TT	AA	TT	AA	TT	TT	NN	TT	TT	TT	TT	TT	TT	TT	AA	TT	AA	TT	TT	AA	TT	TT	TT	AA	TT	TT	TT	TT	TT	TT	AA	TT	TT	TT
3378027_15_T_A	TGCAGAGCGGATACGTAAAACAACCACAAACCAAGTAAAGAACAAACGAAGCACATTTGCATATTGACA	Chr08	57420687	plus	T	A	0.977901	0.906077	0.0718232	0.0220994	15	0.497047	96.875	0.489	AA	TT	AA	TT	AA	TT	AA	TT	TT	TT	TT	TT	TT	TT	AA	AA	AA	TA	TT	TT	AA	TT	TT	NN	AA	AA	TT	TT	TT	TT	TT	AA	TT	TT	TT
3378029_57_A_G	TGCAGCATCTTTTTACCTTTCACATTTACCTGGTCATTTAGGTATGGTCTTACTTACATGCCTCATCTA	Chr10	8903271	minus	A	G	1	0.911602	0.0883978	0	57	0.449925	96.875	0.348	GG	AA	AA	AA	GG	AA	AG	GG	AG	AA	AA	AA	AA	AA	GG	GG	AA	GG	AA	AG	GG	AG	AA	AA	AA	AA	AA	AG	AA	AA	AA	GG	AA	AA	AA
3378031_25_C_G	TGCAGGAACAATGCCACAAAAATGCCAGTAAGTTATAGTGAAGTATAAACTTACAGATCGGAAGAGCGG	-	-	-	C	G	0.994475	0.961326	0.0331492	0.00552486	25	0.474753	100	0.389	GG	CC	GG	CC	GG	CC	CC	NN	CC	CC	CC	CC	CC	CC	GG	GG	CC	GG	CC	CC	GG	CC	CC	CC	GG	CC	CC	CC	CC	CC	CC	GG	CC	GG	CC
3378033_36_C_T	TGCAGAATGTGCTGAAGCAATGCACATTATTTGGTCCCAGAATATCCATTCAAGTTTACAGATCGGAAG	Chr04	36119982	plus	C	T	0.983425	0.922652	0.0607735	0.0165746	36	0.435456	97.6562	0.323	TT	CC	TT	CC	TT	CC	CC	NN	NN	CC	CC	CC	CC	CC	CC	CT	CC	TT	CT	CC	TT	CC	CC	CC	TT	CC	CC	CC	CC	CC	CC	TT	CC	CC	CC
3378034_36_G_C	TGCAGATACTCGTATTTTCTCCTGCAAAATCAAATTGCATTTTATTACAGATCGGAAGAGCGGTTCAGC	Chr05	2652613	plus	G	C	0.994475	0.944751	0.0497238	0.00552486	36	0.472809	99.2188	0.386	CC	GG	CC	GG	CC	GG	GG	GG	GG	GG	GG	GG	GG	GG	CC	CC	GG	CC	GG	GG	CC	GG	GG	GG	GC	GG	GG	GG	GC	GG	GG	GG	GG	GG	GG
3378035_29_C_T	TGCAGGTATATGAATATTCTAATGTTTATCACACTTTGTCTTGTGGAATTGTCAGATGTCATTTACAGA	Chr08	44026268	minus	C	T	0.878453	0.856354	0.0220994	0.121547	29	0.264705	100	0.157	TT	CC	CC	CC	NN	CC	CC	CC	CC	CC	CC	CC	CC	CC	CC	CC	CC	CC	CC	CC	TT	CC	CC	CC	NN	CC	CC	CC	CC	CC	CC	TT	CC	CC	CC
3378035_30_A_C	TGCAGGTATATGAATATTCTAATGTTTATCACACTTTGTCTTGTGGAATTGTCAGATGTCATTTACAGA	Chr08	44026267	minus	A	C	0.883978	0.883978	0	0.116022	30	0.255	100	0.15	CC	AA	AA	AA	CC	AA	AA	AA	AA	AA	AA	AA	AA	AA	AA	AA	AA	AA	AA	AA	NN	AA	AA	AA	CC	AA	AA	AA	AA	AA	AA	NN	AA	AA	AA
3378036_68_T_C	TGCAGTTTTCTTTCCTTTTTATGCAGTTGCTGGTTTTATTGCGGTACAGCCAATACATTTTGTTCTCAT	Chr01	49733456	plus	T	C	1	0.569061	0.430939	0	68	0.280761	97.6562	0.249	TT	TC	TT	TC	TT	TT	TT	CC	TC	TC	TC	TT	TC	TT	TT	TT	TC	TT	TC	TT	TC	TT	TC	TC	TT	TC	TC	TC	TT	TC	TT	TT	TT	TC	TC
3378037_26_T_C	TGCAGCAAAATACAAATACAAACACATACACTTTGGAGAACACAACAAAGAAGAGCAATTACAAGCCAA	Chr01	24040596	plus	T	C	1	0.635359	0.364641	0	26	0.231678	97.6562	0.204	AT	AA	AT	AA	AT	AA	AA	AA	AT	AA	AA	AA	AA	AT	AA	AT	AA	AT	AA	AA	AT	AA	AA	AA	AT	AA	AT	AA	AA	AA	AA	AT	AA	AA	AA
3378037_29_A_T	TGCAGCAAAATACAAATACAAACACATACACTTTGGAGAACACAACAAAGAAGAGCAATTACAAGCCAA	Chr01	24040599	plus	A	T	1	0.59116	0.40884	0	29	0.24169	100	0.182	TT	TC	TT	TT	TC	TT	TC	TC	TC	TT	TT	TC	TT	TC	TC	TT	TT	TT	TT	TC	TT	TT	TC	TT	TT	TT	TT	TT	TT	TC	TT	TT	TC	TC	TC
3378039_33_G_A	TGCAGTAAGAAAATAGCACTGAACCAATTCAATGTCTGCACATATGTACCCATACTCATACCACGATTG	Chr03	49929844	plus	G	A	0.994475	0.939227	0.0552486	0.00552486	33	0.362099	99.2188	0.239	GG	GA	GG	GG	GG	GG	AA	AA	GA	AA	GG	GG	GG	GG	GG	GG	AA	GG	GG	AA	GG	GA	GA	GG	GG	GG	AA	AA	AA	GG	GG	GG	GG	GG	GG
3378040_27_T_G	TGCAGCTTTGCAAATAATGCCTACAAATATAGCTATACTTGTCAGCACTAAAAAAATCACCAGAATTTA	-	-	-	T	G	1	0.983425	0.0165746	0	27	0.458594	99.2188	0.356	GG	TT	GG	TT	GG	TT	TT	TT	TT	TT	TT	TT	TT	TT	TT	GG	TT	GG	TT	TT	GG	TG	TT	TT	GG	TT	TT	GG	TT	TT	TT	GG	TT	TT	TT
3378041_28_A_T	TGCAGTTGTGCTCATAGAGACGCTTGATAGCAACTTCTCGCCCATCTCGTAGTTTTCCTGATTGTTACA	Chr07	2400114	plus	A	T	1	0.966851	0.0331492	0	28	0.459754	98.4375	0.359	TT	AA	TT	AA	TT	AA	AA	AA	AA	AA	AA	AA	AA	AA	TT	TT	AT	TT	AA	AA	TT	AA	AA	AA	TT	AA	AA	AA	AA	AA	AA	TT	AA	AA	AA
3378043_11_G_A	TGCAGAAGATGGCAAAAGATTAGCAAAACCAGTTTTATAGTGTTACAGATCGGAAGAGCGGTTCAGCAG	Chr05	36780173	plus	G	A	1	0.917127	0.0828729	0	11	0.458411	97.6562	0.362	AA	GG	GA	GG	AA	GG	GA	GG	GG	GA	GG	GG	GG	GG	GA	GG	GG	GA	GG	GG	AA	GG	GG	GG	AA	GG	GG	GG	GG	GG	GG	AA	GG	GG	GG
3378045_33_T_G	TGCAGAAGCTCCATAATGTCCTTCTCTAAAATTTTATTCTTTACAGATCGGAAGAGCGGTTCAGCAGGA	Chr09	28738826	plus	T	G	1	0.966851	0.0331492	0	33	0.488325	99.2188	0.425	GG	TT	GG	TT	GG	TT	TT	TT	TT	GG	TT	TT	TT	TT	GG	GG	TT	GG	TT	TT	GG	TT	TT	TT	GG	TT	TT	TT	TT	TT	TT	GG	TT	GG	TT
3378046_14_G_T	TGCAGTGGACATAAGGTACATGCTGTATCTAAGGAACTTGTAATTGGAATTTGAAAGTATTTTTACAGA	Chr04	4056608	plus	G	T	1	0.928177	0.0718232	0	14	0.350844	98.4375	0.229	GG	TT	GG	GG	GG	GG	GG	GG	GT	GT	GG	GG	GG	TT	TT	GG	GG	GG	TT	TT	GG	GT	GG	GG	GG	GG	GG	TT	GG	GT	GG	GT	TT	TT	GG
3378047_31_G_A	TGCAGATAGCATAACGATAGAAAGCTTCTATGCAACAAATTTACAGATCGGAAGAGCGGTTCAGCAGGA	Chr03	3823946	plus	G	A	0.994475	0.922652	0.0718232	0.00552486	31	0.482562	97.6562	0.414	AA	GG	AA	GG	AA	GG	GG	GG	GG	AA	GG	GG	GG	GG	AA	AA	GA	AA	GG	GG	AA	GG	GG	AA	AA	GG	GG	GG	AA	GG	GG	GA	GG	GG	GG
3378048_54_A_G	TGCAGCTCTGCTAACACTCTTGACAAAAATAACTACTTGGTTGAAGTCCAGAGCATCAAGAAGATCATT	Chr10	42375631	plus	A	G	0.972376	0.917127	0.0552486	0.0276243	54	0.497353	99.2188	0.477	AG	GG	AA	GG	AA	AA	GG	GG	AG	AA	GG	GG	AA	GG	AA	AA	GG	AA	AA	GG	AA	GG	GG	GG	AA	GG	AA	GG	GG	GG	GG	GG	GG	GG	GG
3378049_37_A_G	TGCAGCAGTGGTATCTGTTATTCGGTCTTCCTGCATCAGGGAACCAAAAAGAGAGACGTGCAAGAAAAT	Chr06	24902899	plus	A	G	1	0.944751	0.0552486	0	37	0.289552	98.4375	0.177	AA	AA	AA	GG	AA	AA	AA	GG	AA	GG	AA	AA	GG	AA	AA	AA	GG	AA	AG	GG	AA	GG	GG	AA	AA	AA	AG	AA	AA	AA	AA	AG	GG	AA	AA
3378051_34_T_C	TGCAGATTCGTAAAACCCCACATGATCAGCAACATCACAAGTTGATTGAATATTATGATTTTAGAGCAG	Chr08	1694895	plus	T	C	0.983425	0.911602	0.0718232	0.0165746	34	0.470805	98.4375	0.385	CC	TC	CC	TT	CC	TT	TT	TT	TT	TT	TT	TT	TT	TT	CC	CC	TT	CC	TT	TC	CC	TT	TT	TT	CC	TT	TC	TT	TT	TT	TT	CC	TT	CC	TT
3378052_27_T_C	TGCAGTTATAGTCCATATTTCTATCAATACTCTTTTTCTCTTTTTACAGATCGGAAGAGCGGTTCAGCA	Chr06	25066569	plus	T	C	0.994475	0.944751	0.0497238	0.00552486	27	0.407253	97.6562	0.286	CC	TT	CC	TT	TT	TT	TT	TC	TC	TT	TT	TC	TT	TT	CC	TT	TT	TC	TT	TT	CC	TT	TT	TT	TT	TC	TT	TT	TT	TT	TT	CC	TT	TT	TT
3378054_53_T_G	TGCAGCTTCTATAGCAACTTTAGCCACTCTCCCAACTGTTGAATTGAAGGACATAAGTGCTCCTACGTT	Chr03	49657757	minus	T	G	1	0.933702	0.0662983	0	53	0.488263	98.4375	0.431	GG	TT	GG	TT	GG	TT	TT	TT	TT	TT	TT	TT	TT	TT	GG	GG	TT	TG	TT	TT	GG	TT	TT	TT	GG	TT	TT	TT	TT	TT	TT	GG	TT	TT	TT
3378055_9_C_G	TGCAGCTTCCAAGCCTGTCGCATTTTTACTTGCACTCATGTAAATCCAAAGGCAGATCTATTATAATCA	Chr02	36956409	plus	C	G	1	0.966851	0.0331492	0	9	0.476237	99.2188	0.392	CC	CC	CC	GG	CG	CC	GG	CC	CC	GG	CC	CC	GG	CC	CC	CG	GG	CC	GG	CC	CC	GG	CG	GG	CC	GG	GG	GG	CC	GG	CC	GG	CC	GG	CC
3378056_56_A_T	TGCAGCTCCAAAACATTGGTTTGAGCAATTTTATCTCTGAGATTTTGCCAGTGTTGATGACTATGATTT	-	-	-	A	T	1	0.966851	0.0331492	0	56	0.493941	99.2188	0.448	TT	TT	AT	AA	TT	AA	AA	AA	TT	AA	AA	AA	AA	TT	TT	TT	AA	TT	AA	AA	TT	AA	AA	AA	TT	AA	AA	TT	AA	AA	AA	TT	TT	AA	AA
3378057_53_G_A	TGCAGGGAACAACAAATGTGCAAGAGGGACCTTGGACATGGAAAAATGGAGACGTGTCAAGTTTACAGA	Chr09	25339515	minus	G	A	1	0.939227	0.0607735	0	53	0.476115	98.4375	0.395	AA	GG	AA	GG	AA	GA	GG	GG	AA	GG	GG	GG	GG	GG	AA	GA	GG	AA	GG	GG	AA	GG	GG	GG	AA	GG	GG	GG	GG	GG	GG	AA	GG	AA	GG
3378058_55_A_G	TGCAGTTTCGTACATAAATTTGTTCTGCTGTATTATCATTGCCTCTACCCAAGCTACCAATGCTGATTA	Chr10	5391819	plus	A	G	0.994475	0.961326	0.0331492	0.00552486	55	0.481605	97.6562	0.406	GG	AA	GG	AA	AG	AA	AA	AA	AA	AA	AA	AA	AA	AA	GG	GG	AA	GG	AA	AA	GG	AA	AA	AA	GG	AA	AA	AA	AA	AA	AA	GG	AA	AA	AA
3378060_13_C_T	TGCAGGTCATTTCCGTAGAATTCTACATGTAGGACCATTACAGATCGGAAGAGCGGTTCAGCAGGAATG	-	-	-	C	T	1	0.939227	0.0607735	0	13	0.446812	100	0.34	CT	CT	TT	TT	CT	CC	CC	CC	CC	TT	CC	CC	CC	CC	CC	TT	CC	TT	CC	CC	TT	CC	CC	CC	TT	CC	CC	CC	TT	CC	CC	TT	CC	CT	CC
3378062_19_A_G	TGCAGGTGGTTGAATCCCAAATGCCAATGAACCTTGTTCCTCAATCTCCTCAACTTGTCTCTTACAGAT	Chr07	50635900	plus	A	G	1	0.955801	0.0441989	0	19	0.499008	99.2188	0.497	AA	GG	AA	GG	AA	GG	GG	GG	GG	GG	GG	GG	GG	GG	AA	AA	GG	AA	GG	GG	AA	GG	GG	AA	AA	GG	GG	AA	GG	GG	GG	AA	AA	GG	GG
3378064_7_C_A	TGCAGCTCACGCCAAACCTTATTTCTTGATTGATACTCTTGTATTTCCTTTCTTCTTGCTTTCTTCAAA	Chr06	31035142	minus	C	A	1	0.972376	0.0276243	0	7	0.475199	99.2188	0.39	AA	CC	AA	CC	AA	CC	CC	CC	CC	CC	CC	CC	CC	CC	AA	AA	CC	AA	CC	CC	AA	CC	CC	CC	AA	CC	CC	CC	CC	CC	CC	AA	CC	CC	CC
3378065_28_T_G	TGCAGCTCAATTGGGATCAATTGGCCCATGATATCCACACCGGAACCCTAAACCCCAAGGTCACTGACC	Chr02	1628156	minus	T	G	1	0.955801	0.0441989	0	28	0.459327	99.2188	0.359	GG	TT	GG	TT	GG	TT	TT	TT	TT	TT	TT	TT	TT	TT	GG	GG	TT	GG	TT	TT	GG	TT	TT	TT	GG	TG	TT	TT	TT	TT	TT	GG	TT	TT	TT
3378066_40_A_G	TGCAGTTACAGGATGCCAGGATAAAACTGCTTACATTTCTATTATGGTTGAAAATAAATGATACATTTC	Chr11	9183668	minus	A	G	1	0.961326	0.038674	0	40	0.314581	100	0.196	GG	AA	GG	AA	GG	AA	AA	AA	AA	AA	AA	AA	AA	AA	AA	GG	AA	AA	AA	AA	GG	AA	AA	AA	AA	AA	AA	AA	AA	AA	AA	AA	AA	AA	AA
3378069_44_T_G	TGCAGAACGATTCCCAAAAGATGATATCACATTTGAGACTTGGATATAATTCCATAGCCATTGTTAGGT	Chr02	24977902	plus	T	G	1	0.977901	0.0220994	0	44	0.344068	100	0.221	TT	TT	TT	TT	TT	TT	TT	TT	GG	TT	TT	TT	TT	TT	GG	TT	TT	TT	GG	TT	TT	GG	TG	GG	TT	TT	GG	TT	TT	TT	TT	TT	TT	TT	TT
3378070_45_A_G	TGCAGGGTAAAACTTATATGCCATGGATCCAATCTACGTGTAAACAACCTAATCGTTACAGATCGGAAG	Chr05	37203185	minus	A	G	0.966851	0.895028	0.0718232	0.0331492	45	0.471118	98.4375	0.386	GG	NN	AG	AA	AG	AA	AA	AA	AA	AA	AA	AA	AG	AA	GG	AA	AA	GG	AA	AG	GG	AA	AA	AA	GG	AA	AA	AA	AG	AA	AA	GG	NN	AA	AA
3378071_25_C_T	TGCAGAAGGTGGACTCTCTTTTGACCATAAGAGCAAGTGAGTTTAGAATAAGATATCAATTACAGATCG	Chr10	2222631	minus	C	T	1	0.961326	0.038674	0	25	0.444309	98.4375	0.334	TT	CC	TT	CC	TT	CC	CC	CC	CC	CC	CT	CC	CC	CC	TT	TT	CC	TT	CC	CC	TT	CC	CC	CC	TT	CC	CC	CC	CC	CC	CC	TT	CT	CC	CC
3378072_7_A_G	TGCAGCAACCTACTCTGGATTTTGATGAGCATTATCACTTACAGATCGGAAGAGCGGTTCAGCAGGAAT	Chr08	56670464	plus	A	G	1	0.756906	0.243094	0	7	0.469705	98.4375	0.481	GG	AG	GG	AG	GG	AA	AA	AA	AA	AG	AG	AA	AG	AA	GG	GG	AA	AG	AG	AG	GG	AG	AA	AA	GG	AA	AG	AA	AG	AA	AA	GG	AA	AG	AA
3378074_13_A_T	TGCAGAGCTTCCAAACTACGGTAGTAATTGTTCTTCAACCTTGACTGCACCAATTCAAGTGATATAGGA	Chr09	36906740	plus	A	T	0.98895	0.955801	0.0331492	0.0110497	13	0.448738	99.2188	0.341	TT	AA	TT	AT	TT	AA	AA	AA	AA	AA	AA	AA	AA	AA	AA	TT	AA	AA	AA	AA	TT	AA	AA	AA	TT	AA	AA	AA	AA	AA	AA	TT	AA	AA	AA
3378075_34_G_C	TGCAGCAAAATGAATATGGAAGCACTAACTAACAGCAAGTTTTTTACAGATCGGAAGAGCGGTTCAGCA	Chr04	8688181	minus	G	C	1	0.624309	0.375691	0	34	0.234547	100	0.188	GC	GG	GC	GG	GC	GG	GG	GG	GC	GG	GG	GG	GG	GG	GG	GC	GG	GC	GG	GG	GC	GG	GG	GG	GC	GG	GG	GG	GC	GG	GG	GC	GG	GG	GG
3378076_19_C_T	TGCAGCTCCAGTGGCAACACTAGCTCCAGGTAGAGCTTGTGGATTAGGTTGAGGCGTTGAAATGTTATT	Chr02	41221311	minus	C	T	1	0.961326	0.038674	0	19	0.485516	97.6562	0.417	TT	CC	TT	CC	TT	CC	CC	CC	TT	CC	CC	CC	CC	TT	TT	TT	CC	TT	CC	CC	TT	CC	CC	CC	TT	CC	CC	CC	CC	CC	CC	CC	TT	CC	CC
3378077_18_A_C	TGCAGTATAATTGATTTCATCAAATTATTAGAGGGAAATGGAATTATAGCATAGAAAAAGAAAAAGAAC	Chr04	7767122	plus	A	C	1	0.563536	0.436464	0	18	0.245963	99.2188	0.218	AC	AC	AC	AC	AC	AA	AA	AA	AA	AA	AA	AA	AA	AA	AA	AC	AC	AC	AA	AA	AC	AA	AA	AA	AC	AA	AA	AC	AC	AA	AA	AC	AA	AA	AA
3378078_14_C_A	TGCAGCGACTAAAGCAACACCGAGGAACACCGAAATTGTTCCATGAAAGCTGATTACAGATCGGAAGAG	Chr06	28286150	plus	C	A	0.994475	0.453039	0.541436	0.00552486	14	0.248025	98.4375	0.272	CC	CA	CC	CA	CA	CA	CA	CC	CA	CA	CA	CA	CA	CA	CA	CC	CA	CC	CA	CA	CC	CC	CA	CA	CC	CC	CA	CA	CA	CA	CA	CC	CA	CC	CA
3378078_31_G_A	TGCAGCGACTAAAGCAACACCGAGGAACACCGAAATTGTTCCATGAAAGCTGATTACAGATCGGAAGAG	Chr06	28286167	plus	G	A	1	0.585635	0.414365	0	31	0.249077	99.2188	0.213	GA	GG	GA	GG	GA	GG	GG	GG	GG	GG	GG	GG	GG	GG	GA	GA	GG	GA	GG	GG	GA	GG	GG	GG	GA	GG	GG	GG	GG	GG	GG	GA	GG	GG	GG
3378079_67_A_T	TGCAGAAACACATTATTTTATGCCAGCAGAATGCCCCAGACCAAATGCAAAGGATAAGATAACTGCAAG	Chr01	27389106	plus	A	T	1	0.977901	0.0220994	0	67	0.466042	99.2188	0.37	TT	AA	TT	AA	TT	AA	AA	AA	AA	AA	AA	AA	AA	AA	TT	TT	AA	AT	AA	AA	TT	AA	AA	AA	TT	AA	AA	AA	AA	AA	AA	TT	AA	AA	AA
3378080_27_G_T	TGCAGCATTTGATCCTATGAGAAAAATGGATTGCAGTATATGCCCTACAACAAATTTTCAACAACCAGA	Chr10	35667847	plus	G	T	0.994475	0.966851	0.0276243	0.00552486	27	0.47108	98.4375	0.381	TT	GG	TT	GG	TT	GG	GG	NN	GG	GG	GG	GG	GG	GG	TT	TT	GG	GT	GG	GG	TT	GG	GG	GG	TT	GG	GG	GG	GG	GG	GG	TT	GG	GG	GG
3378081_23_T_C	TGCAGATAATGTGAAGCTTTTGGTCACCTTCAATGTTACAGATCGGAAGAGCGGTTCAGCAGGAATGCC	-	-	-	T	C	0.972376	0.939227	0.0331492	0.0276243	23	0.473592	98.4375	0.386	CC	TT	CC	TT	CC	TT	TT	TT	TT	TT	TT	TT	TT	TT	CC	TT	TT	CC	TT	TT	CC	TT	TT	TT	CC	TT	TT	TT	TT	TT	TT	CC	TT	TT	TT
3378082_36_G_A	TGCAGCTTTAGCCAAAGAGTTCCAAACACCTTCCCCGTGATTTGCGATGTAGTTGATCAAGATTACAGA	Chr08	37421033	minus	G	A	1	0.883978	0.116022	0	36	0.491743	97.6562	0.472	AA	GG	AA	GG	AA	GG	GG	GG	GG	GG	GG	GG	GG	GG	AA	AA	GG	AA	GA	GG	GA	GG	GG	GG	AA	GG	GG	AA	GG	GG	GA	AA	GG	GG	GG
3378083_60_C_T	TGCAGAACATGGGAGCATGAAGCATGTTCTGTACTAAATGATGCCCAGTGCTTATTTGAACTGGAAAAC	Chr02	29925138	minus	C	T	1	0.961326	0.038674	0	60	0.444309	99.2188	0.334	CC	TT	CC	TT	CC	TT	TT	TT	TT	TT	TT	TT	CT	TT	CC	CC	TT	CC	CC	TT	CC	CC	TT	TT	CC	TT	CC	TT	TT	TT	TT	CC	CC	CC	TT
3378084_29_G_A	TGCAGGGAAAACATTCACAAGCTAAGGTAGAGCATCCAAAAGAGCACCTACCTGGAAAGTTGAGATAGC	Chr06	10225656	minus	G	A	1	0.966851	0.0331492	0	29	0.438875	99.2188	0.326	AA	GG	AA	GG	AA	GG	GG	GG	GA	GG	GG	GG	GG	GG	GG	AA	GG	AA	GG	GG	AA	GG	GG	GG	AA	GG	GG	GG	GG	GG	GG	AA	GG	GG	GG
3378085_41_A_G	TGCAGACTGGAAATAATGCTAGAGCAGTTGGAAGTAACAACATTACAGATCGGAAGAGCGGTTCAGCAG	Chr02	28165391	minus	A	G	1	0.895028	0.104972	0	41	0.493514	97.6562	0.478	AA	GG	AA	GG	AA	GG	GG	GG	GG	GG	GG	GG	GG	GG	AA	AA	GG	AA	AA	GG	AA	GG	GG	GG	AA	GG	AG	GG	GG	GG	GG	AA	GG	GG	GG
3378087_66_G_A	TGCAGAGTTTATGAGGTCAAGGAAAAGGGTTAGCGTAGGAATCATATCTCCATACAATGCACAAGTGTA	Chr08	55630978	plus	G	A	0.994475	0.933702	0.0607735	0.00552486	66	0.49466	99.2188	0.458	AA	GG	AA	GG	AA	GG	GG	GA	GG	GG	GG	AA	GG	GG	GG	AA	GA	AA	GG	GG	GA	GG	GG	GG	AA	GG	GG	GG	GG	GG	GG	AA	GG	GG	GG
3378088_36_C_G	TGCAGAACTGTATCAGCCGCACATCACCGTCGATTTCTGTAATTCATTTTTATTACAGATCGGAAGAGC	Chr08	5188320	minus	C	G	1	0.933702	0.0662983	0	36	0.497054	98.4375	0.481	GG	CC	GG	CC	GG	CC	CC	CC	CG	CC	CC	CG	CC	CC	GG	GG	GG	GG	CC	CC	GG	CG	CC	CC	GG	GG	CC	GG	CC	CC	CC	GG	CC	CC	CC
3378089_15_T_G	TGCAGAGAAACCTGATGCCCACACCTGAAATGATAATCAGAAAATTACAGATCGGAAGAGCGGTTCAGC	Chr07	971386	plus	T	G	1	0.977901	0.0220994	0	15	0.413907	99.2188	0.293	TT	TT	TT	GG	TT	TT	TT	GG	TT	GG	TT	GG	GG	TT	TT	TT	GG	TT	TT	GG	TT	TT	GG	TT	TT	GG	TT	TT	TT	GG	TT	TT	TT	TT	TT
3378090_62_A_C	TGCAGCAGCCCACTACAGAACAAAGCATAATAACTAGGATACACCATCCCCTATTCAGCATAAACTCAA	Chr08	20088243	minus	A	C	0.98895	0.955801	0.0331492	0.0110497	62	0.455604	99.2188	0.352	CC	AA	CC	AA	CC	AA	AA	AA	AA	AA	AA	AA	AA	AA	AA	CC	AA	CC	AA	AA	CC	AA	AA	AA	CC	AA	AA	AA	AA	AA	AA	CC	AA	AA	AA
3378091_55_A_C	TGCAGCATGCGGATCCCTGCTAACGTCGGGATGATACTGCACTCACAGCAAAATAACGGACAAGATAAA	Chr01	30125436	plus	A	C	1	0.961326	0.038674	0	55	0.469705	97.6562	0.378	CC	AA	CC	AA	CC	AA	AA	AA	AA	AA	AA	AA	AA	AA	AC	CC	AA	CC	AA	AA	CC	AA	AA	AA	CC	AA	AA	AA	AA	AA	AA	CC	AA	AA	AA
3378092_34_C_T	TGCAGCAACAAAAACCTCCACATACTCATCTATACGTGAGTGAAATAGCATAGCTCATCTTGAATATTA	Chr11	1327750	minus	C	T	1	0.911602	0.0883978	0	34	0.490583	98.4375	0.448	TT	CC	TT	CC	TT	CC	CC	CC	CT	CC	TT	CC	CC	CC	TT	TT	CC	TT	CC	CT	TT	CC	CC	TT	CT	CC	CC	CC	CC	CC	CC	TT	CC	CC	CC
3378093_35_C_T	TGCAGAAGCAAATGTAAGTGGTGATTTCTGTTTGTCATGCTTCTTGGAATAAGAAAAAAAACGAATTAC	Chr01	45515059	minus	C	T	1	0.911602	0.0883978	0	35	0.484967	98.4375	0.425	TT	CC	TT	CC	TT	CC	CC	CC	CC	CC	CC	CC	CC	CC	TT	TT	CC	TT	CC	CC	TT	CC	CT	CC	TT	CC	CC	CC	CC	CC	CC	TT	CC	CC	CC
3378094_44_A_G	TGCAGATATGATATTTATAGCATCAGGAAAGCCTTGTAGTTTCTATAGTAATCTATGAAGCTCTGTGAA	Chr05	36184151	minus	A	G	1	0.922652	0.0773481	0	44	0.460364	97.6562	0.365	GG	AA	GG	AA	GG	AA	AA	AA	AA	AA	AA	AA	AA	AA	GG	AA	AA	GG	AA	AG	GG	AA	AA	AA	AG	AA	AA	AA	AA	AA	AA	GG	AA	AG	AA
3378096_19_G_A	TGCAGTTGAATCCAAAATAGCACTATCTATATAGCCGTTACTGTTATTGTTATTACAGATCGGAAGAGC	Chr08	48503755	minus	G	A	1	0.917127	0.0828729	0	19	0.478923	98.4375	0.406	AA	AA	AA	GG	GA	GG	GG	GG	AA	GG	GG	GG	GG	AA	GA	AA	GG	AA	GG	GG	AA	GG	GG	GG	AA	GG	GG	GA	GG	GG	GG	AA	GG	GG	GG
3378098_36_A_G	TGCAGGACTTCAAAAAATGGAATGATAGGAATAAGTATAGCAACAAGAAGGATAGTGTTACAGATCGGA	Chr06	31522445	minus	A	G	0.98895	0.939227	0.0497238	0.0110497	36	0.478512	98.4375	0.399	GG	AA	GG	AA	GG	AA	AA	NN	AA	AA	AA	AA	AA	AA	GG	GG	AA	GG	AA	AA	AG	AG	AA	AA	GG	AA	AA	AA	AA	AA	AA	GG	AA	AA	AA
3378100_36_A_T	TGCAGTCTCTTGGAACAAAACTCTGCCCCCAAATTCATTCTTGCTGATTTTTTTCTGTAGTGAAGATTA	Chr05	24452529	plus	A	T	1	0.944751	0.0552486	0	36	0.455603	97.6562	0.354	TT	AA	TT	AA	TT	AA	AA	AA	AA	AA	AA	AA	AA	AA	AA	AT	AA	AT	TT	AA	TT	AA	AA	AT	TT	AA	AA	AA	AA	AA	AA	TT	AA	AA	AA
3378101_30_A_T	TGCAGTCCATTTACTCTCTTTGTACCTTCCAATATCCCATCTTGCTCTGTGGAGTTCCCTTGTTCTTGA	Chr08	837599	minus	A	T	1	0.972376	0.0276243	0	30	0.451757	98.4375	0.345	TT	AA	TT	AA	AT	AA	AA	AA	AA	AA	AA	AA	AA	AA	TT	TT	AA	TT	AA	AA	TT	AA	AA	AA	TT	AA	AA	AA	AA	AA	AA	TT	AA	TT	AA
3378102_54_G_A	TGCAGCTGATGAGATAGGGGAAAAGAAACTTGTATTTGATCACCGTAATTATGGGTTCTGTACATTTAC	Chr03	21773292	plus	G	A	0.994475	0.955801	0.038674	0.00552486	54	0.25034	99.2188	0.147	GG	GG	GG	AA	GG	GG	GG	GG	GG	GG	GG	GG	GG	GG	GG	GG	GG	GG	AA	GG	GA	GG	GA	GG	GG	GG	AA	GG	GG	GG	AA	GG	GG	GG	GG
3378103_42_A_G	TGCAGTTATTGTCAACATTGCTTTCTCTTTTATACCTGCCTCATTTGCCGTTTCAATTGTTACAGATCG	Chr01	37137965	minus	A	G	1	0.950276	0.0497238	0	42	0.476725	99.2188	0.395	GG	AA	GG	AA	GG	AA	AA	AA	AA	AA	AA	AA	AA	AA	GG	GG	AA	GG	AA	AA	GG	AA	AG	AA	GG	AA	AA	AA	AA	AA	AA	GG	AA	AA	AA
3378104_6_T_G	TGCAGATGAAGAAAAAAGGAAAACATGAGAAGATAATTACAGATCGGAAGAGCGGTTCAGCAGGAATGC	-	-	-	T	G	1	0.983425	0.0165746	0	6	0.433381	99.2188	0.318	GG	TT	GG	TT	TG	TT	TT	TT	TT	TT	TT	TT	TT	TT	TT	GG	TT	TG	TT	TT	GG	TT	TT	TT	GG	TT	TT	TT	TT	TT	TT	GG	TT	TT	TT
3378105_26_C_G	TGCAGTAAAACAACATATATAATCTTCAAACAACAGATTCATTTTACAGATCGGAAGAGCGGTTCAGCA	Chr09	29272954	minus	C	G	1	0.955801	0.0441989	0	26	0.498275	98.4375	0.481	CC	CG	CC	CC	CC	GG	GG	GG	CC	CC	GG	GG	GG	CC	CC	CC	GG	CC	CC	GG	CC	CC	CG	GG	CC	CC	GG	GG	GG	GG	GG	CC	CC	GG	GG
3378107_24_C_T	TGCAGTGCTCTAATTTGTAGGGAACTGGGACACTTTGGAAGTTACAGATCGGAAGAGCGGTTCAGCAGG	-	-	-	C	T	1	0.933702	0.0662983	0	24	0.486676	99.2188	0.425	TT	TT	TT	CC	TT	CC	CC	CC	CT	CC	CC	CC	CC	TT	TT	TT	CC	TT	CC	CC	TT	CC	CT	CC	TT	CC	CC	CC	CC	CC	CC	TT	CC	CC	CC
3378109_22_T_A	TGCAGGATATTCCTTCAAGGCATCAGCAATCCAGGATGATGCCTGGAACTGGTATGTTTGAAGTTACAG	Chr11	4085753	minus	T	A	1	0.983425	0.0165746	0	22	0.467568	100	0.373	AA	TT	AA	TT	AA	TT	TT	TT	TT	TT	TT	TT	TT	TT	TT	AA	TT	AA	TT	TT	AA	TT	TT	TT	AA	TT	TT	TT	TT	TT	TT	AA	TT	TT	TT
3378111_39_A_T	TGCAGTGGTATATAATGAAAGACCTAAAACTCCTGAAGTAGTAGCTGATGAGACATGGTTTTCAGATCC	Chr11	1737671	minus	A	T	1	0.944751	0.0552486	0	39	0.452306	98.4375	0.348	AA	TT	AA	AA	AA	TT	TT	TT	TT	AA	AA	TT	AA	TT	AA	AA	TT	AA	TT	AA	AA	AA	AT	TT	AA	AA	AA	AA	AA	TT	AA	AA	AT	AA	AA
3378113_38_G_A	TGCAGTGAATGTCAAGGTGATTTTCTCTGTTTTCTTCTGTGCTTTGATTACTCTAAATTACAGATCGGA	Chr11	1048384	plus	G	A	1	0.955801	0.0441989	0	38	0.275572	100	0.166	GG	GG	GG	GA	GG	GG	AA	GG	GG	GG	GG	GG	GG	GG	GG	GG	GG	GG	GG	GG	GG	AA	GA	GG	GG	GG	GG	AA	GG	GG	GG	GG	GG	GG	GA
3378114_19_G_C	TGCAGCAGCTGGATCCATAGCCCTCCCATCTCTCAATGCAGTAGGAACATGACCTCTCTTTTGGCACTC	Chr01	212667	plus	G	C	0.98895	0.955801	0.0331492	0.0110497	19	0.452233	100	0.346	GG	CC	GC	CC	GG	CC	CC	CC	CC	CC	GG	CC	GG	CC	GG	GG	CC	GG	GG	GG	GG	GG	GC	GG	GG	CC	CC	GG	GC	CC	CC	GG	CC	GG	CC
3378116_57_C_T	TGCAGGACTACCTAACTTGAGCCGCTTTTCATGAGGTGTATCACCCTGCATGGAATACGCAGAACTCAG	Chr03	43894232	minus	C	T	0.994475	0.928177	0.0662983	0.00552486	57	0.487346	97.6562	0.428	CC	CC	CC	TT	CC	TT	TT	CC	TT	TT	CC	TT	CC	CT	CT	CC	TT	CC	TT	CC	CC	CT	TT	CC	CC	CC	TT	CC	TT	TT	CC	CC	TT	TT	CC
3378119_63_G_T	TGCAGATGAATATGATGATTTTCCACCTGGTTTTGAAGGAAATCATTTTCTGAATCGATCAAAGGACGA	Chr02	22390145	minus	G	T	1	0.98895	0.0110497	0	63	0.453771	100	0.348	TT	GG	TT	GG	TT	GG	GG	GG	GG	GG	GG	GG	GG	GG	GG	TT	GG	TT	GG	GG	TT	GG	GG	GG	TT	GG	GG	GG	GG	GG	GG	TT	GG	GG	GG
3378122_31_A_G	TGCAGATGTTCACGAGATTGGTTTACTTTTTAGAATTACAGATCGGAAGAGCGGTTCAGCAGGAATGCC	Chr06	16465629	minus	A	G	1	0.944751	0.0552486	0	31	0.448887	97.6562	0.343	AA	AA	AA	AA	AA	AA	GG	GG	GG	AA	GG	AG	AA	GG	AA	AA	GG	AA	AA	GG	AA	AA	GG	GG	AA	GG	AA	GG	AA	AG	GG	AA	AA	AA	GG
3378123_38_G_A	TGCAGACTCGCTTCACTATAGTTAGCAGATATCCACGAGCCAATCCCTCTTTACAGATCGGAAGAGCGG	Chr06	15588521	minus	G	A	1	0.933702	0.0662983	0	38	0.416471	98.4375	0.298	AA	GG	AA	GG	AA	GG	GG	GG	GG	GG	GG	GG	GG	GG	GG	GA	GG	GA	GG	GG	AA	GG	GG	GG	AA	GG	GG	GG	GG	GG	GG	GA	GG	GG	GG
3378124_51_T_G	TGCAGTATCTACTATGAAAAGCATTTGGTCTAAGGTTTACCCAAAACCTCGTAGATGTTGGCTGCCGAC	Chr06	24003422	plus	T	G	1	0.944751	0.0552486	0	51	0.47758	98.4375	0.398	GG	TT	GG	TT	GG	TT	TT	TT	TT	TT	TT	TG	TT	TT	GG	TT	TT	GG	TT	TT	GG	TT	TT	TT	GG	TT	TT	TT	GG	TT	TT	GG	TT	GG	TT
3378126_24_C_A	TGCAGATAATACCAAAATTTGCTTCTTTTCTAATTCTTACTTTTGATGCTTGATCTTTCTATCTTCCCC	Chr02	41279488	plus	C	A	0.994475	0.966851	0.0276243	0.00552486	24	0.354414	99.2188	0.231	CC	CC	CC	AA	CC	CC	CC	CC	CC	CC	CC	CC	AA	CC	CC	CC	CC	CC	AA	CC	CC	AA	CA	CC	CC	CC	CC	AA	CC	CC	CC	AA	CC	AA	CC
3378128_9_C_T	TGCAGATAACACCCACGATGTTGTGTCCCTCCTCTCTTCACCCCAAAGGGACTTTCTTCTAAGGAACAA	Chr03	2891783	plus	C	T	1	0.60221	0.39779	0	9	0.239553	98.4375	0.199	CT	CC	CT	CC	CT	CC	CC	CC	CC	CC	CC	CC	CC	CC	CT	CT	CC	CT	CC	CC	CT	CC	CC	CC	CT	CC	CC	CC	CC	CC	CC	CT	CC	CC	CC
3378129_56_G_A	TGCAGAAAAAGCAGAGAAATTGTTGTAAAGCAAACGGAGCCACTTCACCTGCAAGAGATTAGGCAAATG	Chr03	32821976	plus	G	A	1	0.972376	0.0276243	0	56	0.472696	99.2188	0.384	AA	GG	AA	GG	GA	GG	GG	GG	GG	GG	GG	GG	GG	GG	AA	AA	GG	AA	GA	GG	AA	GG	GG	GG	AA	GG	GG	GG	GG	GG	GG	AA	GG	GG	GG
3378130_17_C_A	TGCAGTTTCAGTGAGATCAGAATAAGAATCATCACAACATATCATGATAAGAAGCTCTCAAAGAAAGAA	Chr05	39285959	minus	C	A	0.977901	0.966851	0.0110497	0.0220994	17	0.28887	100	0.175	CC	AA	CC	CC	CC	AA	CC	AA	CC	CC	CC	AA	AA	CC	CC	CC	AA	CC	CC	CC	CC	CC	CA	CC	CC	AA	CC	AA	CC	AA	CC	CC	CC	NN	AA
3378132_36_G_A	TGCAGAACTGTTCTCACACTATGTAATAAACTGAAAGCGTAATTTTACAGATCGGAAGAGCGGTTCAGC	Chr02	2490530	plus	G	A	1	0.906077	0.0939227	0	36	0.416471	96.875	0.301	AA	GG	AA	GG	GA	GG	GG	GG	GG	GG	GG	GG	GG	GG	AA	GA	GG	AA	GG	GG	AA	GG	GG	GG	AA	GG	GG	GG	GG	GG	GG	AA	GG	GG	GG
3378135_39_T_A	TGCAGCAGTTTATCTTCTTGTGATACTTAGGCATACCCATGTACACTTTGTAAACTCTAATCCTAAACT	Chr03	3201583	minus	T	A	1	0.983425	0.0165746	0	39	0.308415	100	0.191	TT	TT	TT	TT	AA	TT	TT	TT	TT	AA	TT	TT	TT	TT	TT	AA	TT	TT	TT	TT	TT	TT	TT	AA	AA	TT	TT	TT	TT	TT	TT	TT	TT	TT	TT
3378136_48_G_A	TGCAGCAGCACAAGCTTCTCCTTTTTCCTATTTCTCCTGTATACCTGAGTGCCAATTCTTACAGATCGG	Chr01	48423484	minus	G	A	0.994475	0.950276	0.0441989	0.00552486	48	0.374012	99.2188	0.25	AA	GG	AA	GG	AA	GG	GG	NN	GG	GG	GG	GG	GG	GG	AA	GA	GG	GG	GG	GG	GG	GG	GG	GG	AA	GG	GG	GG	GG	GG	GG	GG	GG	GG	GG
3378137_31_T_C	TGCAGGATGTTTTACCTTGAAAACTCACATGTATTTACAGATCGGAAGAGCGGTTCAGCAGGAATGCCG	-	-	-	T	C	1	0.933702	0.0662983	0	31	0.476909	98.4375	0.398	CC	TT	CC	TT	CC	TT	TT	TT	CC	TT	TT	TT	TT	CC	CC	CC	TT	CC	TT	TT	CC	TT	TT	TT	CC	TT	TT	TT	TT	TT	TT	CC	TT	TT	TT
3378138_47_G_A	TGCAGTGTTTTCTTATTTTACCTGAACTTGTTATGTTTTCTTCTGTTGTCTGCTTGTTCTTGCATTATT	Chr01	34837661	plus	G	A	1	0.961326	0.038674	0	47	0.477214	99.2188	0.395	AA	GG	GA	GG	AA	GG	GG	GG	GG	GG	GG	GG	GG	GA	AA	AA	GG	AA	GG	GG	AA	GG	GG	GG	AA	GG	GG	GG	GG	GG	GG	AA	GG	GG	GG
3378140_65_T_C	TGCAGTCAGAAAAGATAATACTTCAAATGGTAATTTTTATGCACGCTTAGATTCTCAATCATTATTTGA	Chr02	75185	plus	T	C	1	0.928177	0.0718232	0	65	0.446079	98.4375	0.34	CC	TT	CC	TT	TC	TT	TC	TT	TT	TT	TT	TT	TT	TT	TT	CC	TC	CC	TT	TT	CC	TT	TT	TT	CC	TT	TT	TT	TT	TT	TT	CC	TT	TC	TT
3378142_52_A_T	TGCAGAAAGAGAATTTTAGTACAAGTCCATTTTTTCAAGCAAGAATTTACAAAATTACAGATCGGAAGA	Chr07	47891160	minus	A	T	1	0.966851	0.0331492	0	52	0.476237	100	0.392	TT	AA	TT	AA	TT	AA	AA	AA	AA	AA	AA	AA	AA	AA	TT	TT	AA	TT	AA	AA	TT	AA	AT	AA	TT	AA	AA	AA	AA	AA	AA	TT	AA	AA	AA
3378143_60_T_C	TGCAGCCTCAGAGATTCTCCAGCAATGCCCTAACAGATCCTCTGCTGTCATATGGTACAATTACTGCAT	Chr05	1351494	minus	T	C	1	0.966851	0.0331492	0	60	0.37856	98.4375	0.254	TT	TT	CC	TT	CC	TT	TT	TT	TT	TT	TT	TT	TT	TT	CC	CC	TT	TT	TT	TT	TT	TT	TT	TT	CC	TC	TT	TT	TT	TT	TT	TT	TT	TT	TT
3378144_53_T_C	TGCAGTGCGTATCGTGCATTTTACATCCTAAACTGGATATATCGCTATCTGACTGAGCCACGATTTACA	Chr02	40838198	minus	T	C	1	0.950276	0.0497238	0	53	0.460609	99.2188	0.362	CC	TT	CC	TT	CC	TT	TT	TT	TT	TT	TT	TT	TT	TT	CC	CC	TT	CC	TT	TT	CC	TT	TT	TT	CC	TT	TC	TT	TT	TT	TT	TT	TT	TT	TT
3378145_47_A_G	TGCAGTTGGCCTGCTTCCAGCAGCCCTTCAGGTAAGTGGCCATAAATATAGATTACAGATCGGAAGAGC	Chr09	20985062	plus	A	G	1	0.944751	0.0552486	0	47	0.479778	97.6562	0.403	GG	AA	GG	AA	AG	AA	AA	AA	AA	AA	AA	AA	AA	AA	GG	GG	AA	GG	AG	AA	GG	AA	AA	AA	GG	AA	AA	AA	AA	AA	AA	GG	AA	GG	AA
3378148_37_C_T	TGCAGTTGTATGCAGTTCTTTTCTGAATATTCTTCTTCTCTTTATCTATGGTTATAATCTATTACAGAT	Chr09	19851333	plus	C	T	0.756906	0.723757	0.0331492	0.243094	37	0.36475	99.2188	0.241	CC	NN	CC	NN	CC	TT	TT	NN	CC	TT	TT	NN	TT	CC	CC	CC	NN	CC	NN	TT	CC	CC	CT	NN	CC	CC	CC	NN	NN	NN	CC	NN	CC	CC	NN
3378149_29_A_G	TGCAGGTGCTGCTGGAAATTTTATCACTTATGTTCGATTCTTATTACAGATCGGAAGAGCGGTTCAGCA	Chr08	8051123	plus	A	G	1	0.950276	0.0497238	0	29	0.375141	96.875	0.251	AA	GG	AA	AA	AA	GG	GG	GG	GG	AA	GG	GG	AA	AG	AA	AA	AA	AG	AA	GG	AA	AA	AA	GG	AA	AA	AA	AA	AA	GG	GG	AA	GG	AA	AA
3378150_9_G_C	TGCAGTCCAGTGTAATTTTCAACTGTTCTATATATCAAGAATGTGAGCTACTAGTAATTATTACAGATC	Chr05	37331295	plus	G	C	1	0.966851	0.0331492	0	9	0.488325	98.4375	0.425	GG	CC	GG	GG	GG	CC	CC	GG	GG	CC	CC	GG	CC	GG	GG	GG	CC	GG	CC	GG	GG	GC	CC	GG	GG	GG	CC	CC	CC	GG	CC	GG	GG	GG	GG
3378151_9_G_A	TGCAGGGGCGACTGTTAGAGTGTACATAGAACAGTTTGAACCACATGTTTCTAAACATGATGTTGAAGC	Chr07	5735881	minus	G	A	0.994475	0.922652	0.0718232	0.00552486	9	0.463302	98.4375	0.369	AA	GG	AA	GA	AA	GG	GG	GG	GG	GG	GA	GG	GG	GG	AA	AA	GG	AA	GG	GG	GA	GG	GG	GG	AA	GG	GG	GG	GG	GG	GG	AA	GG	GG	GG
3378152_66_A_G	TGCAGACACCACCTGCTACTTTTGCTACCACTGTTTGTCTCACCCATTGTTTTCTTTTAGATGAAGAAG	Chr11	5303630	plus	A	G	0.933702	0.895028	0.038674	0.0662983	66	0.46525	99.2188	0.37	GG	AA	GG	AA	GG	AG	AA	AA	AA	AA	AA	AA	AA	AA	AA	GG	AA	GG	AA	AA	GG	NN	AA	AA	GG	AA	AA	AA	AA	AA	AA	GG	AA	AA	AA
3378153_39_C_G	TGCAGTATCTTTCTTTCCCTCTGCATATACTATGTACTACTATATAACAACAAATTTTTACAGATCGGA	Chr02	43274513	minus	C	G	1	0.977901	0.0220994	0	39	0.46885	100	0.376	GG	CC	GG	CC	GG	CC	CC	CC	CG	CC	CC	CC	CC	CC	GG	GG	CC	GG	CC	CC	GG	CC	CC	CC	GG	CC	CC	CC	CC	CC	CG	CC	CC	CC	CC
3378154_41_T_C	TGCAGATGGAGGAGGCATATTTTACTTCTACACTCAGTAAGTTACTTTAGTTACAGATCGGAAGAGCGG	Chr03	8437227	plus	T	C	1	0.944751	0.0552486	0	41	0.470254	96.875	0.381	CC	TT	CC	TT	CC	TT	TT	TT	TT	TT	TT	TT	TT	TT	CC	CC	TT	TC	TT	TT	CC	TT	TT	TC	CC	TT	TT	TT	TT	TT	TT	CC	TT	TT	TT
3378155_56_A_T	TGCAGTTCTTCCATTGAAGGCTGTGAATCATTCTTTTATGACGTGAAAACCACTCCATTCTCCATAAAA	Chr07	11819875	minus	A	T	1	0.966851	0.0331492	0	56	0.48283	99.2188	0.409	TT	AA	TT	AA	TT	AA	AA	AA	AA	AA	AA	AA	AA	AA	TT	TT	AA	TT	AA	AA	TT	AA	AA	AA	TT	AA	AT	AA	AA	AA	AA	TT	AA	TT	AA
3378156_49_G_A	TGCAGGAGGCTCTGGCTAACTTGGAGAGGCAAAAGGAAGAAACCATCAAGTCTCTTGATTCCCAGATTG	Chr09	14293230	minus	G	A	0.983425	0.933702	0.0497238	0.0165746	49	0.395184	97.6562	0.272	GG	AA	GG	GG	GG	AA	GG	NN	GG	AA	GG	GG	GA	AA	GG	GG	AA	GG	AA	AA	GG	AA	AA	AA	GG	GG	GG	GG	AA	GG	GG	GG	AA	GG	GG
3378157_14_A_G	TGCAGATTTGACCCACAGTTGCTTTGTTGTTTTGGTTACAGATCGGAAGAGCGGTTCAGCAGGAATGCC	Chr11	5734213	minus	A	G	0.994475	0.944751	0.0497238	0.00552486	14	0.359475	97.6562	0.236	GG	AG	GG	AA	GG	AA	AA	AA	AA	AA	AA	AA	AA	AA	AA	AA	AA	GG	AA	AA	AA	AA	AA	AA	AA	AG	AA	AA	AA	AA	AA	GG	AA	AA	AA
3378158_21_A_G	TGCAGTCTTGCAGAATGCAAGAGCTTCAAACCAGGCTTTGTTTGCATCTACAATGGGTCTACTTCTCAG	Chr05	1162163	minus	A	G	1	0.917127	0.0828729	0	21	0.393944	99.2188	0.273	AG	AA	GG	AA	AG	AA	AA	AA	AG	AA	AA	AA	AA	AA	GG	GG	AG	AA	AA	AA	AG	AA	AA	AA	GG	AA	AA	AA	AA	AA	AA	AG	AA	AA	AA
3378160_16_C_G	TGCAGTAATAATCCCACAGAAGTAATGGAATGTTGTGATGTGTCAATATGTGTATTATTACAGATCGGA	Chr02	48280928	plus	C	G	1	0.977901	0.0220994	0	16	0.499618	99.2188	0.492	CC	GG	CC	GG	CC	GG	GG	GG	CC	CC	GG	CC	GG	CG	CC	CC	CC	CC	GG	GG	GG	GG	GG	CC	CC	GG	GG	GG	CC	GG	GG	GG	CC	GG	GG
3378161_28_G_T	TGCAGGTACACCATCTACTCTTTATTGAGCTGTCAAAGTGAAAATTTACAGATCGGAAGAGCGGTTCAG	Chr10	4851699	plus	G	T	0.98895	0.950276	0.038674	0.0110497	28	0.418339	98.4375	0.299	GG	GG	GG	TT	GG	GG	TT	TT	GG	GG	GT	GG	GG	GG	GG	GG	GG	GG	GG	TT	GG	TT	TT	GG	GG	GG	GG	GG	TT	GG	TT	GG	TT	GG	TT
3378162_11_C_T	TGCAGTGCTCCCAATCTTCTACTTCATTAGCCCATACTTTCTATTTGTTACAGATCGGAAGAGCGGTTC	Chr03	2861625	plus	C	T	1	0.939227	0.0607735	0	11	0.357498	98.4375	0.235	TT	CC	CC	CT	CT	CC	CC	CC	CC	CC	CC	CC	CC	CC	CC	CT	CC	TT	CC	CC	TT	CC	CC	CT	TT	CC	CC	CC	CC	CC	CC	CC	CC	CC	CC
3378164_23_T_A	TGCAGTTTTGCTGTCTTAGTAGCTTCTCCCAAGTCTTCCCATGTTCCACGGTTGTTGGTTCAAATAGCC	Chr02	2795474	minus	T	A	1	0.922652	0.0773481	0	23	0.484173	97.6562	0.42	AA	TT	AA	TT	AA	TT	TT	TT	TT	TT	TT	TT	TT	TT	AA	AA	AA	AA	TT	TT	AA	TT	TA	TA	AA	TA	TT	TT	TT	TA	TT	AA	AA	TT	AA
3378166_21_C_T	TGCAGCAGAAGATCTGTGTTGCTGTTCAAACCATAAAATAAATCATCAAAAAATTAGTTTATGGAGGAT	Chr10	38472129	plus	C	T	1	0.922652	0.0773481	0	21	0.466103	97.6562	0.376	TT	CC	TT	CC	TT	CC	CC	CC	CC	CC	CC	CC	CC	CC	CT	TT	CC	TT	CC	CC	TT	CC	CC	CC	TT	CT	CC	CC	CC	CC	CC	TT	CC	TT	CC
3378167_35_T_A	TGCAGGAAATAAGGGATGATACATGAAGATCTTACTTATATCATAGAGTTTACAGATCGGAAGAGCGGT	Chr07	40628743	minus	T	A	1	0.955801	0.0441989	0	35	0.489484	99.2188	0.431	AA	TA	AA	TT	TA	TT	AA	TT	TT	TT	TT	TT	TT	TT	AA	AA	TT	AA	TT	TT	AA	TT	TA	TT	AA	TT	TT	AA	TT	TT	TT	AA	TT	AA	TT
3378168_46_T_C	TGCAGAGATCTTTGGGAGATGTAATACAAAACTTGAAGAATATGCGTGAAAATCCCCCATCTTTACAGA	Chr07	49617454	plus	T	C	0.98895	0.900552	0.0883978	0.0110497	46	0.469773	99.2188	0.385	CC	TT	CC	TT	CC	TT	TT	TT	TT	TT	TT	TT	TT	TT	CC	CC	TT	CC	TT	TT	CC	TT	TT	NN	CC	TT	TT	TT	TT	TT	TT	CC	TT	TT	TT
3378169_59_T_A	TGCAGCAGGTGGACCATGAAACCCAAAAAGATGAGAGGACAACACTTAGCTGCAACACATCTTTTATAT	Chr02	1337018	minus	T	A	1	0.972376	0.0276243	0	59	0.485883	100	0.417	AA	TT	AA	TT	TA	TT	TT	TT	TA	TT	TT	TT	TT	TT	AA	AA	TT	AA	AA	TT	AA	TT	TT	TT	AA	TT	TT	TT	TT	TT	TT	AA	TT	AA	TT
3378170_27_C_T	TGCAGACTTGAGTAATTTTAGTTTGAACAAAATTTCTCAACACTGACATGCAAAGTATCACAGTAATGC	Chr03	6317603	minus	C	T	1	0.966851	0.0331492	0	27	0.471231	98.4375	0.381	TT	CC	TT	CC	TT	CC	CC	CC	CC	CC	CC	CT	CC	CC	TT	TT	CC	TT	CC	CC	TT	CC	CC	CC	TT	CC	CC	CC	CC	CC	CC	TT	CC	CC	CC
3378172_58_T_C	TGCAGGATGCACTCCATTCAGATGATGAATTCAAAACTAGACTGTCATGGAATGCTCGTATTCGAATAG	Chr05	31435599	plus	T	C	0.994475	0.950276	0.0441989	0.00552486	58	0.460432	98.4375	0.361	CC	TT	CC	TT	CC	TT	TT	TT	TT	TT	TT	TT	TT	TT	CC	CC	TT	CC	CC	TT	CC	TT	TT	TT	CC	TT	TT	TT	TT	TT	TT	CC	TT	TT	TT
3378173_18_A_G	TGCAGTGTACAGTACCTTATTTTGCAGTACATGACCTACTCACTAAAAGACAGATTGAGCTATTCTTAC	Chr01	232991	plus	A	G	0.994475	0.961326	0.0331492	0.00552486	18	0.454444	99.2188	0.35	AA	GG	AA	GG	AA	GG	GG	GG	GG	GG	AA	GG	AA	GG	AA	AA	GG	AA	AA	AA	AA	AA	AG	AA	AA	GG	GG	AA	GG	GG	GG	AA	GG	AA	GG
3378174_13_G_C	TGCAGCCCTTTCAGTGTCTGATGTTGATGTTGAGACTATGTTACAGATCGGAAGAGCGGTTCAGCAGGA	Chr05	2879561	plus	G	C	1	0.972376	0.0276243	0	13	0.45835	99.2188	0.356	CC	GG	CC	GG	CC	GG	GG	GG	GG	GG	GG	GG	GG	GG	CC	CC	GG	CC	GG	GG	CC	GG	GG	GG	CC	GG	GG	GG	GG	GG	GG	GG	GG	GG	GG
3378176_8_A_T	TGCAGCCGAACATTGAATCTGCGGTCCATCAGTGCCATTGGATATGACATGGACTATACCTTGATTCAT	Chr03	30127404	minus	A	T	0.98895	0.977901	0.0110497	0.0110497	8	0.327892	100	0.207	AA	AA	AA	AA	AA	TT	AA	AA	TT	TT	TT	TT	AA	TT	AA	AA	TT	AA	AA	AA	AA	TT	AA	AA	AA	AA	AA	AA	AA	TT	AA	AA	TT	AA	AA
3378177_10_G_A	TGCAGATAAAGATGCATACTTGTGTTCGGTTGTGTGGTTGAGATGGTCTTCATATGTTTATACATTACA	Chr03	26123537	minus	G	A	1	0.933702	0.0662983	0	10	0.472147	96.875	0.387	AA	GG	AA	GG	AA	GG	GG	GG	GG	GG	GG	GG	GG	GG	AA	AA	GG	AA	GG	GA	AA	GA	GG	GA	AA	GG	GG	AA	GG	GG	GG	AA	GG	GG	GG
3378181_44_C_T	TGCAGATGCAGAATTTCATATAATTTCCAAATACTAAGCTACAACTACAAGAAAAATAATGGTTAGATT	Chr11	230298	minus	C	T	1	0.955801	0.0441989	0	44	0.465309	98.4375	0.37	TT	CC	TT	CC	CT	CC	CC	CC	CC	CC	CC	CC	CC	CC	CC	CT	CC	TT	CC	CC	TT	CC	CC	CC	TT	CC	CC	CC	CC	CC	CC	TT	CC	CC	CC
3378183_27_G_C	TGCAGTCTGCGGCTCCACAATAGCATGGCATTTGCTTGATCTTCCCATCGGAGTCCAACACGCTATCCA	Chr02	17023205	minus	G	C	1	0.939227	0.0607735	0	27	0.450292	99.2188	0.345	CC	GG	CC	GG	CC	GG	GG	GG	GG	GG	GG	GG	GG	GG	GG	CC	GG	CC	GG	GG	CC	GG	GG	GG	CC	GG	GG	GG	GG	GG	GG	CC	GG	GG	GG
3378186_25_A_T	TGCAGAAGATTGTATTGTTTGCTATATAGTTTACTGTACTAGTTGATGTTGGTCTGATTACAGATCGGA	Chr11	7346138	plus	A	T	1	0.977901	0.0220994	0	25	0.456885	100	0.354	TT	AA	TT	AA	TT	AA	AA	AA	AA	AA	AA	AA	AA	AA	AA	TT	AA	TT	AA	AA	TT	AA	AA	AA	TT	AA	AA	AA	AA	AA	AA	TT	AA	AA	AA
3378187_53_G_C	TGCAGTGCAAATACTGATCATAGTGACAGGACCCGTATATGCTTCTGAGATTAGAGAAACAAAAATGAA	Chr10	749545	plus	G	C	0.994475	0.955801	0.038674	0.00552486	53	0.365772	98.4375	0.242	GG	GG	GG	CC	GG	GG	GG	CC	GG	CC	GG	GG	CC	GG	GG	GG	CC	GG	GG	CC	GG	CC	GG	GC	GG	CC	GG	GG	GG	GG	GG	GG	GG	GG	GG
3378188_22_G_A	TGCAGGATCCAACTGAAAACAAGACAAAACAAAGAGAAAGCAGTGAGAAGTTATGTTACAGATCGGAAG	Chr03	18168717	plus	G	A	0.994475	0.911602	0.0828729	0.00552486	22	0.453179	98.4375	0.353	AA	GG	GA	GG	AA	GG	GG	GG	GG	GG	GG	GG	GG	GG	AA	GA	GG	AA	GG	GG	AA	GG	GG	GG	AA	GG	GG	GG	GG	GG	GG	GA	GG	GG	GG
3378190_60_C_T	TGCAGTGAACTGTATGGTTGCAAATTGAATTCCGCTAACCCTACCTAGAAAATCCTATTTCATTCTCAA	Chr02	10749212	plus	C	T	0.994475	0.955801	0.038674	0.00552486	60	0.437994	99.2188	0.325	TT	CC	TT	CC	TT	CC	CC	CC	CC	CC	CC	CC	CC	CC	CC	TT	CC	CT	CC	CC	TT	CC	CC	CC	TT	CC	CC	CC	CC	CC	CC	TT	CC	CC	CC
3378193_28_T_A	TGCAGACAAAGTAGTAACACTGACACAATTTCATGCCAATAGTTCAAGTATGACAAAAAATACATGATA	Chr06	24347229	plus	T	A	0.966851	0.928177	0.038674	0.0331492	28	0.498612	100	0.483	AA	TT	AA	TT	AA	NN	TT	TT	TT	TT	TT	TT	TT	TT	AA	TT	TT	AA	AA	TT	AA	TT	TA	TT	AA	TT	TT	TT	AA	TT	TT	AA	TT	AA	TT
3378195_14_T_G	TGCAGTCATGCTCTTCCATTGCAAAAAGCTCAAGCTGTTGCAGAGGAGACCTTACAGATCGGAAGAGCG	Chr02	3686298	minus	T	G	0.983425	0.950276	0.0331492	0.0165746	14	0.442621	100	0.331	GG	TT	GG	TT	TG	TT	TT	TT	TG	TT	TT	TT	TT	TT	GG	GG	TT	GG	TT	TT	GG	TT	TT	TT	GG	TT	TT	TT	TT	TT	TT	TT	TT	TT	TT
3378196_49_C_T	TGCAGAGATTTCCATCAGAAAAATGGTTTCTCTAAAAACATACATTTTTCCATACATGTAAGTTACAGA	Chr02	42414990	minus	C	T	0.98895	0.917127	0.0718232	0.0110497	49	0.441185	98.4375	0.332	TT	CC	TT	CC	TT	CC	CC	NN	CC	CC	CC	CC	CC	CC	TT	TT	CC	CT	CC	CC	TT	CC	CC	CC	TT	CT	CC	CC	CC	CC	CC	CC	CC	CC	CC
3378198_65_T_G	TGCAGAAGGAAGATTCTTCCATTTATGGCCAAATATTGCATTACTTCTCATGCCACGGAAAGTGTTGTA	Chr07	5348930	minus	T	G	1	0.983425	0.0165746	0	65	0.265193	100	0.157	TT	GG	TT	GG	TT	TT	TT	TT	TT	TT	TT	TT	TT	TT	TT	TT	GG	TT	GG	TT	TT	TT	TG	TT	TT	GG	TT	TT	TT	GG	TT	TT	TT	GG	GG
3378200_31_A_T	TGCAGGGTTCAATTCAAATATGGTTTATTCAATTAGACTTTTTGTGCACGGTTTACAGATCGGAAGAGC	Chr08	22314669	plus	A	T	1	0.983425	0.0165746	0	31	0.452001	100	0.345	TT	AA	TT	AA	TT	AA	AA	AA	AA	AA	AA	AA	AA	AA	AA	TT	AA	TT	AA	AA	TT	AA	AA	AA	TT	AA	AA	AA	AA	AA	AA	TT	AA	AA	AA
3378201_8_A_G	TGCAGAATATGATGAATAGGGAATTAGAAGTTCCAATTTGCTTCTCCAATTACAGATCGGAAGAGCGGT	Chr07	43443203	minus	A	G	1	0.917127	0.0828729	0	8	0.484601	99.2188	0.423	GG	AA	GG	AA	GG	AA	AG	AA	AA	AA	AA	AA	AA	AA	GG	GG	AA	GG	AA	AA	GG	AA	AG	AA	GG	AA	AA	GG	AA	AA	AA	GG	AG	AA	AA
3378202_62_C_T	TGCAGCTGATGCTGATTCCTTGGCCAGAGCTGGACGATTAGCTTCTTTACCAAATCAAAATCCTCCGTC	Chr06	28614618	minus	C	T	0.98895	0.911602	0.0773481	0.0110497	62	0.468088	97.6562	0.38	TT	NN	TT	CC	TT	CC	CC	CC	CC	CC	CC	CC	CC	CC	TT	TT	CC	CT	CC	CC	CT	CC	CC	CC	TT	CC	CC	CC	CC	CC	CC	TT	CC	CC	CC
3378203_5_T_A	TGCAGTGTTTTGTGAATGATTGGACCTAATAACGAAATATGGATCTAAATCATTCATGTTAGTGCTTGT	Chr08	20640650	plus	T	A	0.994475	0.966851	0.0276243	0.00552486	5	0.449475	100	0.342	AA	TT	AA	TT	AA	TT	TT	TT	TT	TT	TT	TT	TT	TT	TT	AA	TT	AA	TT	TT	AA	TT	TT	TT	AA	TT	TT	TT	TT	TT	TT	AA	TT	TT	TT
3378205_23_C_T	TGCAGAAAAGAGATGGTATAGTTCATATTTTACTTTACAGATCGGAAGAGCGGTTCAGCAGGAATGCCG	-	-	-	C	T	1	0.955801	0.0441989	0	23	0.484356	97.6562	0.414	TT	CC	TT	CC	TT	CC	CC	CC	CT	CC	CC	CC	CC	TT	CC	TT	CC	TT	CC	CC	CT	CC	CC	CC	TT	CC	CC	TT	CC	CC	CC	TT	CC	CC	CC
3378206_18_T_C	TGCAGCTGTTGTCACTGATAGAATTCGAGAAGCTCATCGAAATGAGTCTGCTCCATTACAGATCGGAAG	Chr09	10399158	plus	T	C	0.98895	0.497238	0.491713	0.0110497	18	0.295496	99.2188	0.299	TT	TC	TT	TC	TC	CC	CC	TT	TT	TT	TC	TC	TC	TC	TT	TT	TC	TT	TC	TT	TT	TC	TC	TT	TT	TC	TC	TC	TC	TC	CC	TT	TT	TC	TC
3378207_68_T_G	TGCAGAAAATATCGTATTATGAGAAGTTGCTAAGTTGAATAGATTCAGCATTAGACTGCTAGCTCAAAT	Chr02	1195581	plus	T	G	1	0.972376	0.0276243	0	68	0.461463	96.875	0.362	GG	TT	GG	TT	GG	TT	TT	TT	TT	TT	TT	TT	TG	TT	GG	GG	TT	GG	TT	TT	GG	TT	TT	TT	TG	TG	TT	TT	TT	TT	TT	GG	TT	TT	TT
3378208_52_G_A	TGCAGACAGAGGTGTTGAAAGTACAATTTGGCAATTGGCCAAAGCTCATGTTGTTGTAAATGACACCAA	Chr10	40772996	plus	G	A	1	0.574586	0.425414	0	52	0.244437	100	0.213	GA	GG	GA	GG	GA	GG	GG	GG	GG	GG	GG	GG	GG	GG	GA	GA	GG	GA	GG	GG	GA	GG	GA	GG	GA	GG	GG	GG	GG	GG	GG	GA	GG	GA	GG
3378209_12_G_T	TGCAGCATCATTGGCCACAAGAAAAGAACCACAAATTTCACATAGTGCCATCTTCTTCTCCTGACCAAG	Chr11	1254441	minus	G	T	1	0.983425	0.0165746	0	12	0.287354	99.2188	0.174	GG	GG	GG	GG	GG	GG	GG	TT	GG	TT	GG	GG	TT	GG	GT	GG	GG	GG	GG	GG	GG	GG	GT	TT	GG	TT	TT	GG	TT	GG	TT	GG	GG	GG	TT
3378210_9_T_G	TGCAGAATCTGTGTGCCTGGTATTGTGGCGTAGAGTTACAGATCGGAAGAGCGGTTCAGCAGGAATGCC	-	-	-	T	G	0.977901	0.955801	0.0220994	0.0220994	9	0.461426	100	0.362	GG	TT	TG	TT	GG	TT	TT	TT	TT	TT	TT	TT	TT	TT	GG	GG	TT	GG	TT	TT	GG	TT	TT	TT	GG	TT	TT	TT	TT	TT	TT	TT	TT	TT	TT
3378211_51_A_T	TGCAGGCATGTTATTATCATTTACTGTTCATGAGTATTTCAATTGATTTAGATTTGCTCCTTTTATTTC	Chr10	42411245	plus	A	T	1	0.977901	0.0220994	0	51	0.453588	100	0.348	TT	AA	AT	AA	TT	TT	AA	AA	AA	AA	AA	AA	AA	AA	AA	TT	AA	TT	AA	AA	TT	AA	AA	AA	TT	AA	AA	AA	AA	AA	AA	AA	AA	AA	AA
3378215_64_C_T	TGCAGATGTATTGATTATAAGGTCCACTTTGATAATACAAGATCAGTCAAACTATTAGTAGCCACCCCA	Chr09	12918735	minus	C	T	1	0.917127	0.0828729	0	64	0.455297	97.6562	0.356	TT	CC	TT	CC	TT	CC	CC	CC	CC	CC	CC	CC	CC	CC	TT	CT	CC	TT	CC	CC	TT	CC	CC	CC	TT	CC	CC	CC	CC	CC	CC	TT	CC	CC	CC
3378216_54_G_A	TGCAGTGCATATTTCTCCTCTCAGATGCCGGGTAAGATAAATCAAACTTCGTAAGCTTCATTTTATTTA	Chr07	44247875	minus	G	A	1	0.944751	0.0552486	0	54	0.267574	99.2188	0.16	GG	GG	GG	GG	GG	GG	GG	GG	GG	AA	GG	GG	GG	GG	GG	GG	AA	GA	AA	GG	GG	GG	GA	AA	GG	AA	GG	GG	GG	GG	GG	GG	GG	AA	AA
3378219_57_C_A	TGCAGAACTATTTTCTAGTTAGACTTCTCAACACAAAAAGCAAATTCAGCAAGAAGGCCTAGTCCATAA	Chr02	38914688	plus	C	A	1	0.961326	0.038674	0	57	0.466958	96.875	0.373	AA	CC	AA	CC	AA	CC	CC	CC	CC	CC	CC	CA	CC	CC	CC	AA	CC	AA	CC	CC	AA	CC	CC	CC	AA	CA	CA	CC	CC	CC	CC	CC	CC	CC	CC
3378221_27_G_A	TGCAGTAACTTTGGATGCTTGTAAGGGGAGATGGGAGAAACTGGATTACTTGTTCTTCCAAGTAAAAGC	Chr05	38585369	plus	G	A	1	0.950276	0.0497238	0	27	0.471842	98.4375	0.384	AA	GG	AA	GG	AA	GG	GG	GG	GG	GG	GG	GG	GG	GG	AA	GG	GG	AA	GA	GG	AA	GG	GG	GG	AA	GG	GG	GG	GG	GG	GG	AA	GG	GG	GG
3378223_19_C_T	TGCAGAATACTGTATACCGCTGTACTCTTTGTGTATTTATGAAAATATGATTGAGTTTACAGATCGGAA	Chr02	28479407	minus	C	T	1	0.955801	0.0441989	0	19	0.449437	99.2188	0.343	TT	CC	TT	CC	TT	CC	CC	CC	CT	CC	CC	CC	CC	CC	CC	TT	CC	TT	TT	CC	TT	CC	CC	CC	TT	CC	CC	CC	CC	CC	CC	TT	CC	CC	CC
3378224_48_C_T	TGCAGACATAGACAACAATGGCTTTGTGAGGTATGGACTGATTCATTTCGATCTCATAAAAATTCAGTG	Chr02	35582104	minus	C	T	0.994475	0.939227	0.0552486	0.00552486	48	0.459877	97.6562	0.361	TT	CC	TT	CC	TT	CC	CC	CC	CC	CC	CC	CC	CC	CC	TT	TT	CT	TT	CT	CC	TT	CC	CC	CC	TT	CC	CC	CC	CC	CC	CC	CC	CC	CC	CC
3378226_25_C_T	TGCAGGTCAAACCCCAAAATCAGCACTACTAACAAACTTACAGATCGGAAGAGCGGTTCAGCAGGAATG	-	-	-	C	T	0.972376	0.950276	0.0220994	0.0276243	25	0.471268	100	0.381	TT	CC	TT	CT	TT	CC	CC	CC	CC	CC	CC	CC	CC	CC	TT	TT	CC	TT	CC	CC	TT	CC	CC	CC	TT	CC	CC	CC	CC	CC	CC	TT	CT	TT	CC
3378228_9_T_G	TGCAGGATTTGTGATTCCTCTAACAGAACAAAGATTTTGCTTTACAATGGCTAATGTTAGATCACCGTT	Chr09	35344824	plus	T	G	1	0.955801	0.0441989	0	9	0.496444	98.4375	0.464	GG	TT	GG	TT	GG	TT	TT	TT	TT	TT	TG	TT	TT	TT	GG	GG	TT	GG	TT	TT	TT	TT	TG	GG	GG	TT	TT	GG	TT	TT	GG	GG	TT	TT	TT
3378230_31_A_G	TGCAGGATTATAACGTTGAAATAAGAGAAAAATGCAAAAGTCCAACCAGAAAGCAATTACAGATCGGAA	Chr02	46592886	plus	A	G	0.994475	0.933702	0.0607735	0.00552486	31	0.498117	100	0.497	AA	GG	AA	GG	AG	GG	GG	AA	GG	AA	AA	GG	AA	GG	AA	AA	GG	AA	GG	GG	AA	GG	GG	GG	AA	GG	GG	GG	GG	GG	GG	AA	GG	GG	GG
3378231_14_A_T	TGCAGGTGGGTTTTATTCATGCAGAAAATAACATTGTCATTCATCTCCAATTACAGATCGGAAGAGCGG	Chr05	7872966	minus	A	T	1	0.961326	0.038674	0	14	0.461097	99.2188	0.362	TT	AA	TT	AA	TT	AA	AA	AA	AA	AA	AA	AA	AA	AA	AA	TT	AA	TT	TT	AA	TT	AA	AA	AA	TT	AA	AA	AA	AA	AA	AA	TT	AA	AA	AA
3378232_37_A_G	TGCAGCATATGCTAACTTTGGAATTGGAAACCCCATCATAAATTTTTTTGTAATACTTGCATATATGAC	Chr03	7501359	minus	A	G	1	0.966851	0.0331492	0	37	0.361711	97.6562	0.238	GG	AA	GG	AA	AA	AA	AA	AA	AA	AA	AA	AA	AA	AA	GG	AA	AA	GG	AA	AG	GG	AA	AA	AA	AA	AA	AA	AA	AA	AA	AA	GG	AA	AA	AA
3378233_37_T_G	TGCAGGGGTTCTTAGAACATATAATTTTGCTCAGAATTTGCAGCGCCTATTATTTATCTCATGTATTAC	Chr06	25083274	plus	T	G	1	0.966851	0.0331492	0	37	0.413602	99.2188	0.293	TT	TT	TT	TT	TT	GG	GG	GG	GG	TT	TG	GG	TT	TT	TT	TT	TT	TT	GG	TT	TT	GG	TT	TT	TT	TT	GG	GG	TT	TT	TT	TT	TT	GG	TT
3378234_38_G_A	TGCAGTGAAAAAATTAGTTTCCGTGAGTTATGATGACCGTGGAAAAGGACATTATTTACAGATCGGAAG	Chr07	46302499	minus	G	A	1	0.906077	0.0939227	0	38	0.47117	97.6562	0.39	AA	GG	AA	GG	GA	GG	GG	GG	GG	GG	GG	GG	GG	GG	AA	AA	GG	AA	GG	GG	AA	GG	GA	GG	AA	GG	GG	GG	GG	GG	GG	AA	GA	GG	GG
3378235_61_C_T	TGCAGGAGACACTACAGGGGAATAAGCCCGGGACACATTTTACAAAGGAAGGTTGGAAAAACATTATGG	Chr01	50007304	plus	C	T	1	0.961326	0.038674	0	61	0.346632	99.2188	0.224	CC	CC	CC	CC	CC	CT	CC	TT	CC	TT	CC	CC	CC	CC	CC	CC	TT	CC	CC	CC	TT	CC	TT	CC	CC	CT	CC	CC	CC	CC	CC	CC	CC	TT	TT
3378237_44_C_A	TGCAGTTATGATCATTGATCAAACGGTTCAAACTTTTTCTAGTTCCATTTTTATGTAATTTACAGATCG	Chr03	6575633	plus	C	A	1	0.98895	0.0110497	0	44	0.495528	100	0.453	AA	CC	AA	CC	AA	CC	CC	CC	CC	CC	CC	CC	AA	CC	AA	AA	CC	AA	CC	CC	AA	CC	CC	CC	AA	CC	CC	CC	CC	CC	CC	AA	CC	CC	CC
3378238_49_T_C	TGCAGAAACCACGATGATGTCAGTTCCTTTTTCTCAAAATCTCCCTTTTTTTCCAATTTCCTCTTCCTT	Chr02	2570854	minus	T	C	1	0.944751	0.0552486	0	49	0.448887	97.6562	0.343	CC	TT	CC	TT	CC	TT	TT	TT	TT	TT	TT	TT	TT	TT	CC	CC	TT	CC	TC	TT	CC	TT	TT	TT	CC	TT	TT	TT	TT	TT	TT	CC	TT	TT	TT
3378239_7_A_C	TGCAGCCAGAACCGCCATTCACAATGTTTTCAACCGAGGCTGCTGCAAGTTTGTCTTGTTCCTGCTTTA	Chr07	49455009	plus	A	C	0.98895	0.961326	0.0276243	0.0110497	7	0.399738	97.6562	0.277	AA	AA	CC	AA	CC	AA	AA	AA	AA	AA	AA	AA	AC	AA	CC	AC	AA	AA	AA	AA	CC	AA	AA	AA	AA	AA	AA	AA	AA	AA	AA	AA	AA	AA	AA
3378240_30_A_C	TGCAGGGTCATTTGGTAAAAAGGAAATTGAAATGCGCTTCCCATTCACATAATTAGCACTTGCTTCAAT	Chr07	321215	plus	A	C	0.917127	0.900552	0.0165746	0.0828729	30	0.477609	99.2188	0.395	CC	AA	CC	AA	CC	AA	NN	AA	AA	AA	AA	AA	AA	AA	CC	CC	AA	CC	AA	AA	CC	AA	AA	AA	CC	NN	AA	AA	AA	AA	AA	CC	AA	NN	AA
3378242_14_A_T	TGCAGTGGATTTGTAGAAAGTACTGGAAAACAACCACTACCGGCTTTAGCCCAAGTACGTGACATTGGA	Chr08	57309081	plus	A	T	1	0.977901	0.0220994	0	14	0.394616	100	0.271	AA	TT	AA	AA	AA	TT	AA	AA	TT	AA	AA	AA	TT	TT	AA	AA	AA	AA	TT	TT	AA	TT	TT	AA	AA	AA	AA	TT	AA	AA	AA	AA	TT	TT	TT
3378243_34_T_G	TGCAGTTACAATATATGTTTCATCATTTTACTCATTATCACTTTCCCTCACTGCAACACTTGACTATGA	Chr06	18213183	minus	T	G	0.994475	0.911602	0.0828729	0.00552486	34	0.477623	97.6562	0.403	GG	TT	TG	TT	GG	TT	TT	TT	TT	TT	TG	TT	TT	TT	GG	GG	TT	TG	TT	TT	TT	TT	TT	TT	GG	TT	TT	TT	TT	TT	TT	GG	TT	GG	TG
3378246_39_T_G	TGCAGTGGATAATGCAACTGAGTATGTTTGTGACTATTCTGGATTACAGATCGGAAGAGCGGTTCAGCA	Chr02	18944541	plus	T	G	1	0.972376	0.0276243	0	39	0.448277	100	0.34	GG	TT	GG	TT	GG	TT	TT	TT	TT	TT	TT	TT	TT	TT	TT	GG	TT	GG	TT	TT	GG	TT	TT	TT	GG	TT	TT	TT	TT	TT	TT	GG	TT	TT	TT
3378247_9_G_A	TGCAGCAAAGCATCTCGATTCTGATCTCGGGCCATGAGAAGGTCAGGATCAACACCAACAGACCCTTGG	Chr10	40113299	minus	G	A	1	0.944751	0.0552486	0	9	0.445347	99.2188	0.337	AA	GG	AA	GG	AA	GG	GG	GG	GA	GG	GA	GG	GG	GG	GG	AA	GG	AA	GG	GG	AA	GG	GG	GG	AA	GG	GG	GG	GG	GG	GG	GG	GG	GG	GG
3378250_42_G_T	TGCAGCATCTCCTGAAGGCTCTGCCACGTCACTGCCACTAGCGTGGCCCTTCTGAAGCTTACAGATCGG	Chr06	14808961	plus	G	T	0.994475	0.966851	0.0276243	0.00552486	42	0.449475	97.6562	0.342	TT	GG	TT	GG	TT	GG	GG	GG	GG	GG	GG	GG	GG	GG	GG	TT	GG	TT	GG	GG	TT	GG	GG	GG	TT	GT	GG	GG	GG	GG	GG	TT	GG	GG	GG
3378252_36_T_G	TGCAGAACCATAGAGTTGTGTATATTTATTTCCTGGTCAAGTAGTTTGGAGAATAACTCAATTACAGAT	Chr04	42461351	plus	T	G	0.977901	0.961326	0.0165746	0.0220994	36	0.468958	100	0.376	GG	TT	GG	NN	GG	TT	TT	NN	TT	TT	TT	GG	TT	TT	TT	GG	TT	GG	TT	NN	GG	TT	TT	TT	GG	TT	TT	TT	TT	TT	TT	GG	TT	TT	TT
3378253_30_C_T	TGCAGAAGTGAATATGAACACAATTGACAACTCCATCAAATGAGAATATTGGTAATTACAGATCGGAAG	Chr03	47595756	minus	C	T	1	0.911602	0.0883978	0	30	0.467873	99.2188	0.381	TT	CC	TT	CC	CT	CC	CC	CC	CC	CC	CC	CC	CC	CC	TT	TT	CC	TT	CC	CC	TT	CC	CC	CC	TT	CC	CC	CC	CC	CC	CC	TT	CC	CC	CC
3378254_9_T_C	TGCAGTGTTTAGTTTGTTCAATCTCTTTTACTCCTTTTTCTTACAGATCGGAAGAGCGGTTCAGCAGGA	Chr05	3297980	plus	T	C	1	0.944751	0.0552486	0	9	0.47758	96.875	0.398	TT	CC	TT	CC	TT	CC	TT	TT	TT	TT	CC	CC	CC	TT	TT	TT	TC	TT	TT	TT	TT	CC	TC	TT	TT	CC	TT	TT	CC	TT	TC	TT	TT	CC	TT
3378256_5_A_C	TGCAGAAACCACCACAACACAGTGAACTCCGAAGTCAGAAAAGCTACAAATAATACAATGACCAACACA	Chr01	50863781	plus	A	C	1	0.961326	0.038674	0	5	0.498275	99.2188	0.478	CC	AA	CC	AA	CC	AA	AA	AA	AA	AA	AA	AA	AA	AA	CC	CC	AA	AA	CC	AA	CC	CC	AC	AA	CC	AA	AA	AA	AA	AA	CC	CC	AA	AC	AA
3378259_58_A_T	TGCAGTTGGTCAGACAGTTGCAAGGTCAAGAAGAAAATCCTTTTGGAGATGATGCCTCAACAACACCAA	Chr02	21507023	plus	A	T	1	0.977901	0.0220994	0	58	0.450169	100	0.343	TT	AA	TT	AA	TT	AA	AA	AA	AA	AA	AA	AA	AA	AA	AA	TT	AA	TT	AA	AA	TT	AA	AA	AA	TT	AA	AA	AA	AA	AA	AA	TT	AA	AA	AA
3378260_44_G_A	TGCAGTCACCACATCCTCCGAGCAACTTTTGCTCTCCAACAACCGCCACCTCCTCTGAATATTTTTGCT	Chr05	2525168	plus	G	A	1	0.966851	0.0331492	0	44	0.268551	98.4375	0.16	GG	GG	GG	GG	AA	GG	GG	GG	GG	GG	GG	GG	GG	GG	AA	AA	GG	GG	GA	GG	GG	GG	GG	GG	AA	GA	GG	GG	GG	GG	GG	GG	GG	GG	GG
3378261_20_G_A	TGCAGCATGTTACCACATGTGGGGCAAAACTCCATCTTCTATATCTGCAAAATCAGGATAATCTCCATT	Chr08	11043427	plus	G	A	0.983425	0.939227	0.0441989	0.0165746	20	0.492678	99.2188	0.444	AA	GG	AA	GG	AA	GG	GG	GG	AA	GG	GG	GG	GG	AA	GA	AA	GG	AA	GG	GG	AA	GG	GG	GG	AA	GG	GG	AA	GG	GG	GG	AA	GG	GG	GG
3378262_60_G_A	TGCAGGAACCTGGGTATCTGTATTACCCAATTATCTTTTTCCCCTTTCAGTCACTTTAGCGAAAACAGA	Chr03	869671	plus	G	A	1	0.944751	0.0552486	0	60	0.467568	97.6562	0.376	GG	AA	GG	GG	GA	GG	AA	AA	GG	GG	AA	AA	GG	GG	GG	GG	GG	GA	AA	AA	GG	GG	AA	AA	GG	AA	AA	AA	AA	AA	GG	AA	GG	AA	AA
3378263_34_T_C	TGCAGCCAGCATTTAGTGCATATCTCATTTGTTGTACAGTGGCTTTGTTGTAGAATATGAAATTGGACA	Chr07	44007356	plus	T	C	0.977901	0.922652	0.0552486	0.0220994	34	0.474129	100	0.39	TT	TC	TT	CC	TT	CC	CC	CC	CC	TT	CC	CC	CC	CC	TT	TT	TT	TT	TT	CC	TT	TT	TT	TT	TT	TT	CC	TT	CC	CC	CC	TT	TT	CC	TT
3378267_44_A_G	TGCAGAGGCATGATGTATCCACATCATAAAAATCAGTTAGTTGTATAATCAACTTACAGATCGGAAGAG	Chr03	34080039	minus	A	G	0.994475	0.944751	0.0497238	0.00552486	44	0.475278	99.2188	0.392	GG	AA	GG	AA	GG	AA	AA	AA	AA	AA	AA	AA	AA	AA	GG	GG	AA	GG	AA	AA	GG	AA	AA	AA	GG	AA	AA	AA	AA	AA	AA	GG	AA	AA	AA
3378268_55_G_T	TGCAGGATTTTCTTTTCTGACCTACTTTGACTGAAAACTAACTGTATATTCTTGAGTTACAGATCGGAA	Chr03	500062	plus	G	T	1	0.972376	0.0276243	0	55	0.429047	100	0.312	TT	GG	GG	TT	GG	GG	GG	GG	GG	TT	GG	GG	GG	GG	TT	GG	GG	TT	GG	GG	TT	TT	GG	GG	TT	GG	GG	GG	GG	GG	GT	GG	GG	GG	GG
3378270_50_G_T	TGCAGAAGTCAAAACAAAACGTAAAAACAATAAGTGGAACATAATATAATGTATTACAGATCGGAAGAG	Chr05	40351489	plus	G	T	1	0.955801	0.0441989	0	50	0.499008	99.2188	0.497	GG	TT	GG	TT	GG	TT	TT	TT	TT	TT	GG	TT	GG	TT	GG	GG	TT	GG	TT	TT	GG	TT	TT	GG	GG	TT	TT	GG	TT	TT	TT	GG	TT	TT	TT
3378271_10_A_T	TGCAGGTATGAATTACTTCACTTGCCTTCCAAGTGAAACGTGAAATCATTAGGTAGGAGAAGACATTAT	Chr11	41014085	plus	A	T	1	0.955801	0.0441989	0	10	0.445896	100	0.337	AT	AA	TT	AA	TT	AA	AA	AA	AA	AA	AA	AA	AA	AA	AA	TT	AA	TT	AA	AA	AT	AA	AA	AA	TT	AA	AA	AA	AA	AA	AA	TT	AA	AA	AA
3378273_53_T_A	TGCAGATAAACAAATCATAGTTCAATCCTTATGCAATACCATAACAAAAATAGTAGGGAAACTAAAAAA	Chr03	36541181	minus	T	A	0.80663	0.779006	0.0276243	0.19337	53	0.473869	99.2188	0.387	NN	TT	AA	TT	AA	TT	TT	TT	AA	TT	TT	TT	AA	AA	TT	AA	TT	AA	TT	TT	AA	AA	TA	TT	NN	TT	TT	TT	TT	TT	TT	NN	TT	AA	TT
3378275_15_T_G	TGCAGCATAGTCCATTTATAATGAATGCTTCCAATTTTGACAGGTATGAAATTGACGGCCATAAAATTT	Chr11	570559	plus	T	G	1	0.983425	0.0165746	0	15	0.470315	100	0.378	GG	TT	GG	TT	GG	TT	TT	TT	TT	TT	TT	GG	TT	TT	TT	GG	TT	GG	TT	TT	GG	TT	TT	TT	GG	TT	TT	TT	TT	TT	TT	GG	TT	TT	TT
3378276_39_C_T	TGCAGATTCCAATTGCTTACAGTTCAACACCTCTTATTGCTTTTATATGTGGTGCCAAAAATTGTGGGA	Chr09	10074557	plus	C	T	1	0.955801	0.0441989	0	39	0.498642	99.2188	0.486	TT	CC	CT	CC	TT	CC	CC	CC	TT	CC	CC	CC	CC	TT	TT	CT	TT	TT	TT	CC	TT	TT	TT	CC	TT	CC	CC	CC	CC	CC	CC	TT	CC	TT	CC
3378278_16_T_A	TGCAGAGCACAAGACCTTGAGAAAAGCCACAACGTTCTATTTACTCTCTGGATGCATGGGTTATGCAGC	Chr11	3046765	minus	T	A	0.972376	0.928177	0.0441989	0.0276243	16	0.47314	98.4375	0.386	AA	TT	AA	TT	AA	TT	TT	TT	TT	TT	TT	TT	TA	TT	TT	AA	TT	AA	TT	TT	AA	NN	TT	TT	AA	TT	TT	TT	TT	TT	TT	AA	TT	TT	TT
3378279_40_C_G	TGCAGATCTCCAGTCAGGAACACTATTACTAGCATTTTCTCGGTTTCTTCTGAATTTACAGATCGGAAG	Chr01	39561382	plus	C	G	1	0.961326	0.038674	0	40	0.47233	99.2188	0.384	GG	CC	GG	CC	GG	CC	CC	CC	CC	CC	CC	CC	CC	CC	GG	GG	CC	CG	CC	CC	GG	CC	CG	CC	GG	CC	CC	CC	CC	CC	CC	GG	CC	CC	CC
3378280_49_A_G	TGCAGACATCTTTGGAATTCAAGTGTAAAGTTCAAGAACCATGCACAAAAATGATTTCAGAGTCGAACA	Chr01	46157378	minus	A	G	0.966851	0.889503	0.0773481	0.0331492	49	0.490906	97.6562	0.446	GG	AA	GG	AA	AG	AA	AG	AA	AA	AA	AA	AA	AA	AA	GG	GG	AA	AG	AA	AG	GG	AA	AA	AA	GG	AA	AA	NN	AA	AA	AA	GG	AA	AA	AA
3378282_7_C_A	TGCAGAGCGATTTACTTGGAGAATATAAATGCACAAGTCATGGGTTCATTACAGATCGGAAGAGCGGTT	Chr09	23006768	minus	C	A	1	0.950276	0.0497238	0	7	0.471842	98.4375	0.384	AA	CC	AA	CC	AA	CC	CC	CC	CC	CC	CC	CC	CC	CC	AA	CA	CC	AA	CC	CC	AA	CC	CC	CC	AA	CC	CC	CC	CC	CC	CC	AA	CC	CC	CC
3378283_47_A_G	TGCAGGTATCATACTGTTATACTGTCTGTAATTTGGGAAGAAGTTGGATTACAGATCGGAAGAGCGGTT	Chr03	27716980	plus	A	G	1	0.906077	0.0939227	0	47	0.47117	97.6562	0.39	GG	AA	GG	AA	GG	AA	AA	AA	AA	AG	AA	AG	AG	AA	GG	GG	AA	GG	AA	AA	GG	AA	AA	AA	GG	AA	AA	AA	AA	AA	AA	GG	AA	AA	AA
3378284_24_A_C	TGCAGAAGAAGGAAACTCAAGTGAATATCAAAATCTCTTGGGATCTAACTTACAGATCGGAAGAGCGGT	Chr02	35039799	plus	A	C	0.98895	0.972376	0.0165746	0.0110497	24	0.297057	100	0.182	AA	CC	AA	AA	AA	CC	AC	CC	CC	AA	AA	AA	AA	CC	AA	AA	CC	AA	AA	AA	AA	AA	AA	AA	AA	CC	AA	AA	AA	AA	AA	CC	CC	AA	AA
3378285_44_T_A	TGCAGAATTGTACAACCATTCCTAATCATAAGTTGGACATCTAATTGTTTTATGAATCGTCAATCAGCC	Chr11	4400375	plus	T	A	1	0.950276	0.0497238	0	44	0.478984	98.4375	0.401	AA	TT	AA	AA	AA	TT	TT	TT	TA	TT	TT	TT	TT	AA	TT	AA	TA	AA	TT	TT	AA	TT	TA	TT	AA	TT	TT	AA	TT	TT	TT	AA	TT	TT	TT
3378286_50_A_C	TGCAGTGATCGTGACTGTTGCATTGCCATACTGCCATGGCAATGCTCATTATTTTCTGTGGCTTTACAG	Chr02	24878406	plus	A	C	0.983425	0.955801	0.0276243	0.0165746	50	0.351124	98.4375	0.228	AA	AA	AA	AA	AA	AA	AA	AA	CC	AA	AA	AA	AA	AA	CC	AA	AA	AA	CC	AA	AA	CC	AC	CC	AA	AA	AC	AA	AA	AA	AA	AA	AA	AA	AA
3378287_27_G_A	TGCAGCCACCCCTTCTATAGGCCTGGCGTACAAATTTGCAGTGCCATTCGTGTAGTAACACTTACAGAT	Chr07	4670580	minus	G	A	0.994475	0.939227	0.0552486	0.00552486	27	0.459877	96.875	0.361	AA	GG	AA	GG	AA	GG	GG	GG	GG	GG	GG	GG	GG	GG	GA	AA	GG	AA	GG	GG	GA	GG	GG	GG	AA	GG	GG	GG	GG	GG	GG	AA	GG	GG	GG
3378288_36_A_C	TGCAGATTTTATATTTTGTTGAAGTATTCTCCTCTTACTCACAACTTTTGTTATCAGTGCTAGAATTTA	Chr07	51595763	plus	A	C	1	0.966851	0.0331492	0	36	0.44266	100	0.331	AA	AA	AA	CC	AA	AA	AA	AA	CC	AA	AA	CC	AA	CC	AA	AA	AA	AA	CC	AA	AA	AA	AC	CC	AA	CC	CC	AA	AA	CC	CC	AA	CC	CC	CC
3378290_47_G_A	TGCAGCAATGCATTTACATGCCAATTTTGCCCCCAATTCCGACCCATGGAGAGCCAACCCGTTCTTGAC	Chr08	55531745	minus	G	A	0.994475	0.944751	0.0497238	0.00552486	47	0.48392	98.4375	0.414	GG	AA	GG	GG	GG	AA	GA	NN	AA	AA	GA	GG	AA	AA	GG	GG	AA	GG	AA	AA	GG	AA	GA	AA	GG	GG	AA	GG	AA	AA	AA	GG	AA	AA	AA
3378294_34_T_G	TGCAGAACTGGAATTTGCATGGGACCGTGTCAGGTAAGTTACAGATCGGAAGAGCGGTTCAGCAGGAAT	-	-	-	T	G	1	0.845304	0.154696	0	34	0.467141	97.6562	0.398	TT	TG	TT	TT	TT	GG	TG	GG	TG	GG	TG	GG	TT	TG	TT	TT	GG	TT	TT	GG	TT	GG	TG	TG	TT	GG	TT	TT	TG	GG	GG	TT	GG	TT	GG
3378296_10_G_A	TGCAGTGCAGGTATTCTATGTTCCCTAGCATGTGCTACTTCATGTGAAACCCACATGTCACTTATTCTC	Chr02	1019836	plus	G	A	1	0.983425	0.0165746	0	10	0.257562	99.2188	0.152	GG	GG	GG	AA	GA	GG	AA	GG	GG	GG	GG	GG	AA	GG	GG	GG	AA	GG	GG	GG	GG	GG	GG	GG	GG	AA	GG	GG	GG	GG	AA	GG	AA	GG	AA
3378297_13_G_A	TGCAGATTTCATCGTGTATAATGACAGTTAGCCTTGTCATTGTTTCAACAGCATTCTATCTAGAGGTTA	Chr03	48201096	minus	G	A	1	0.950276	0.0497238	0	13	0.476725	97.6562	0.395	AA	GG	AA	GG	AA	GG	GG	GG	GG	GG	GG	GG	GG	GG	AA	AA	GG	AA	GG	GA	AA	GG	GG	GA	AA	GG	GG	GG	GG	GG	GG	AA	GG	GG	GG
3378298_24_G_T	TGCAGCCTTTTCATTCTTTATTCCGCTTTTTCAATTAGAGTTGGGTAGGACAGTAAACAAGTCTTACAG	Chr03	558918	plus	G	T	0.828729	0.80663	0.0220994	0.171271	24	0.357422	99.2188	0.233	GG	GG	TT	GG	GG	NN	GG	NN	TT	GG	NN	GG	GG	TT	GG	TT	NN	GG	GG	GG	GG	GG	GG	NN	GG	GG	GG	NN	NN	NN	GG	NN	NN	NN	GG
3378298_51_A_G	TGCAGCCTTTTCATTCTTTATTCCGCTTTTTCAATTAGAGTTGGGTAGGACAGTAAACAAGTCTTACAG	Chr03	558945	plus	A	G	0.81768	0.740331	0.0773481	0.18232	51	0.377191	98.4375	0.257	AG	AG	NN	AA	AA	GG	AA	GG	NN	AA	GG	AA	AA	NN	AA	NN	GG	AA	AA	AA	AA	AA	AA	GG	AA	AA	AA	GG	GG	GG	AA	GG	GG	GG	AA
3378300_8_A_T	TGCAGAAAACCATAAAGAGTTCAGTTGGTCCTTCTATTTACAGATCGGAAGAGCGGTTCAGCAGGAATG	Chr01	48021802	plus	A	T	1	0.977901	0.0220994	0	8	0.460059	99.2188	0.359	TT	AA	TT	AA	TT	AA	AA	AA	AA	AA	AA	AA	AA	AA	TT	TT	AA	TT	AA	AA	AA	AA	AA	AA	TT	AA	AA	AA	AA	AA	AA	TT	AA	AA	AA
3378301_39_C_A	TGCAGCTATTACTTATTAGTAGTTTATCTCTGTTATAATCTATTACAGATCGGAAGAGCGGTTCAGCAG	Chr03	37626333	plus	C	A	1	0.977901	0.0220994	0	39	0.463112	99.2188	0.365	AA	CC	AA	CC	AA	CC	CC	CC	CC	CC	CC	CC	CC	CC	CC	AA	CC	AA	CC	CC	AA	CC	CC	CC	AA	CC	CC	CC	CC	CC	CC	AA	CC	CC	CC
3378302_37_T_C	TGCAGTTTATCTTCACTAACTTCAAGGCCTTTTTCAGTGAGGGATTGCATCAAAGTATGATCAGTTTCG	Chr01	42383591	minus	T	C	1	0.928177	0.0718232	0	37	0.477641	96.875	0.401	CC	TT	CC	TT	CC	TT	TT	TT	TT	TT	TT	TT	TT	TT	TC	CC	TC	CC	TT	TT	CC	TT	TC	TT	CC	TT	TT	TT	TT	TT	TT	CC	TT	TT	TT
3378303_24_A_G	TGCAGTGCACGTTAGTCTTTTCTCATGGTCTATCTTACAGATCGGAAGAGCGGTTCAGCAGGAATGCCG	-	-	-	A	G	1	0.917127	0.0828729	0	24	0.474528	99.2188	0.395	GG	AA	GG	AA	GG	AA	AA	AA	AA	AA	AA	AA	AA	AA	GG	GG	AA	GG	AA	AA	GG	AA	AA	AA	GG	AA	AA	AA	AA	AA	AA	GG	AA	GG	AA
3378304_63_C_T	TGCAGAGAAATTTTCTAGCCCACTAATATTCTTTATGACGTTCATCCAGCATATCCATACAAACAATCA	Chr08	53437816	plus	C	T	0.994475	0.955801	0.038674	0.00552486	63	0.462191	98.4375	0.364	TT	CC	TT	CC	TT	CC	CC	CC	CC	CC	CC	CC	CC	CC	CC	TT	CC	TT	CC	CC	TT	CC	CT	CC	TT	CC	CC	CC	CC	CC	CC	TT	CC	CC	CC
3378305_59_A_T	TGCAGCTTTCTGAGATATACTACTTGCTCCTGAAGTAAACTGTGTTTGATAAAATGTGTAAGATTAGAT	Chr01	50828585	minus	A	T	1	0.972376	0.0276243	0	59	0.475199	98.4375	0.39	TT	AA	TT	AA	TT	AA	AA	AA	AA	AA	AA	AA	AA	AA	TT	TT	AA	AA	AA	AA	TT	AA	AT	AA	TT	AA	AA	AA	AT	AA	AA	TT	AA	AA	AA
3378306_28_G_C	TGCAGATTCTTTCTTTGCAGCATCTTCAGTCGCACCATCTTCTACATTCGTATCCTTCTCAATCGCAGC	Chr02	41772980	minus	G	C	1	0.977901	0.0220994	0	28	0.463112	99.2188	0.365	CC	GG	CC	GG	CC	GG	GG	GG	GG	GG	GG	GG	GG	GG	CC	CC	GG	CC	GG	GG	CC	GG	GG	GG	CC	GG	GG	GG	GG	GG	GG	GG	GG	GG	GC
3378308_6_T_C	TGCAGCTTTTACCCCCCTTATACAGATATTTGTGGCCATGCTTGATTTCTCTGTACTAAAGGAGGAAAT	Chr07	1066875	minus	T	C	0.972376	0.883978	0.0883978	0.0276243	6	0.48134	99.2188	0.415	CC	TT	CC	NN	CC	TT	TT	TT	TT	TT	TT	TT	NN	TT	CC	CC	TT	CC	TT	TT	CC	TT	TT	TT	CC	TT	TT	TT	TT	TT	TT	CC	TC	CC	TT
3378309_19_T_G	TGCAGAAACATTTTCCATTTGAATAACTCAAGTATTTCCATTTTTACAGATCGGAAGAGCGGTTCAGCA	-	-	-	T	G	0.994475	0.950276	0.0441989	0.00552486	19	0.450617	97.6562	0.344	GG	TT	TG	TT	GG	TT	TT	TT	TT	TT	TT	TT	TT	TT	GG	GG	TT	TG	TT	TT	GG	TT	TG	TT	GG	TT	TT	TT	TT	TT	TT	TT	TT	TT	TT
3378310_12_G_A	TGCAGCTTCCATGGGTTCACAACAGAGTCCATCTCAGTTTAGTCAGAATATGGATAATCATGACCTCCA	Chr03	32515170	minus	G	A	1	0.944751	0.0552486	0	12	0.421538	98.4375	0.304	GG	GG	GG	GG	GG	AA	GG	GG	AA	AA	AA	AA	GG	AA	GG	GG	GG	GG	GG	GG	GG	AA	GG	GG	GG	GG	GG	AA	GG	AA	GG	GG	AA	GG	GG
3378312_26_T_G	TGCAGTTAGGCATCCGTTTATAATACTTGGGCTTTATTTTATTTTCTGACTTTTATCATTCTTGTATTA	Chr10	4791859	minus	T	G	1	0.972376	0.0276243	0	26	0.424834	100	0.307	TT	GG	TT	TT	TT	TT	TT	TT	TG	GG	TT	GG	GG	GG	TT	TT	GG	TT	GG	TT	TT	TT	TT	GG	TT	GG	GG	GG	TT	GG	TT	TT	TT	GG	TT
3378313_51_G_A	TGCAGATGATGGAGACTTTGCTGAACTCTACCTCTTCAAGTGGACATCACTGTTGATCCCTCCTTTGAC	Chr07	8022392	plus	G	A	1	0.955801	0.0441989	0	51	0.497787	98.4375	0.475	AA	GG	AA	GG	AA	GG	GG	GG	GG	GG	GG	GG	GG	GG	AA	AA	GA	AA	AA	GG	AA	GG	GA	GG	AA	AA	GG	GG	GG	GG	GG	AA	GG	GG	AA
3378314_53_T_C	TGCAGTGAGAATCAAAAGACAGGAGTTGACACCATCATACTTTCAAATATTGTTACTTGAATCATCGAA	Chr11	8242904	minus	T	C	0.994475	0.950276	0.0441989	0.00552486	53	0.463457	98.4375	0.367	CC	TT	CC	TT	CC	TT	TT	TT	TC	TT	TT	TT	TT	TT	TT	CC	TT	CC	TT	TT	CC	TT	TT	TC	CC	TT	TC	TT	TC	TT	TT	CC	TT	TT	TT
3378317_36_A_G	TGCAGAAATGGGTTCTGGGATAATGGAGGTTTTGCAATGTTTGGCTTCAGTGGGAATTGAAAAGCTCTC	Chr09	33878736	minus	A	G	1	0.944751	0.0552486	0	36	0.46476	98.4375	0.37	GG	AG	GG	AA	GG	AA	AA	AA	AA	AA	AA	AG	AG	AA	GG	GG	AA	GG	AA	AA	AA	AA	AA	AA	GG	AA	AA	AA	AA	AA	AA	GG	AA	AA	AA
3378318_21_C_A	TGCAGAACCATAAACGGAATTCGAACAATATGAATAAATGAACCATCATTACAATTACAGATCGGAAGA	Chr04	8308886	plus	C	A	1	0.966851	0.0331492	0	21	0.471231	98.4375	0.381	AA	CC	AA	CC	AA	CC	CC	CC	CC	CC	CC	CC	CC	CC	CC	AA	CC	CA	CC	CC	AA	CC	CC	CC	AA	CC	CC	CC	AA	CA	CC	AA	CC	CC	CC
3378320_14_G_C	TGCAGATGATTTGTGAATAAATGTTGAATCTTCTTCTGATAAGAGCATCTCAAGTCTTTTTTACCACAA	Chr01	2748283	minus	G	C	1	0.950276	0.0497238	0	14	0.486798	99.2188	0.423	GG	CC	GG	CC	GG	GC	CC	GG	CC	CC	GG	GG	CC	CC	GG	GG	GG	GG	GG	GG	GG	GC	GC	CC	GG	GG	CC	CC	GG	GG	CC	GG	CC	CC	GG
3378321_30_G_C	TGCAGCATTCTTGCCAATTCATACATGTTTGTTCCTGAATGTATTTTCTGTTTTGGTTGACATATCTAC	Chr06	5617565	plus	G	C	1	0.972376	0.0276243	0	30	0.467324	98.4375	0.373	CC	GG	CC	GG	CC	CC	GG	GG	GG	GG	GG	GG	GG	GG	CC	CC	GG	CC	GG	GG	CC	GG	GG	CC	CC	GG	GG	GG	GG	GG	CC	CC	GG	GG	GG
3378324_40_T_C	TGCAGAGTAGATGGGTATATTGGACTTCCATAGTCTCAAATAATTTATTACAGATCGGAAGAGCGGTTC	Chr10	38466538	minus	T	C	0.922652	0.895028	0.0276243	0.0773481	40	0.451074	98.4375	0.344	CC	TT	CC	TT	CC	TT	TT	TT	TT	TT	TT	TT	TT	TT	CC	CC	TT	CC	TT	TT	CC	TT	TT	TT	NN	TT	TT	CC	TT	TT	TT	CC	TT	CC	TT
3378325_12_A_T	TGCAGAGACACGAAGTTTTTGTACGTTTTTTACCGTTTGGTGAATTTTGACAAATACTTACAGATCGGA	Chr09	20979012	plus	A	T	1	0.961326	0.038674	0	12	0.47233	99.2188	0.384	TT	AA	TT	AA	TT	AA	AA	AA	AA	AA	AA	AA	AA	AA	TT	TT	AA	TT	AA	AA	TT	AA	AA	AA	TT	AA	AA	AA	AA	AA	AA	TT	AA	TT	AA
3378326_56_C_T	TGCAGGCATTTATAAACAGCTTCTATATCTGCATAAGTGTTCTGCTCACTAGGCTGCCCAGAAGAAAAA	Chr04	5025331	minus	C	T	0.994475	0.928177	0.0662983	0.00552486	56	0.493827	98.4375	0.456	CC	TT	CC	TT	CC	TT	TT	TT	TT	CT	CC	TT	TT	TT	TT	CC	TT	CC	TT	CC	CC	CC	CT	TT	CC	TT	CT	TT	TT	TT	TT	CC	TT	TT	CT
3378328_15_A_G	TGCAGCTGTAACAAGATTGTTATTTTCTTTATTGGTAAAGATTACAGATCGGAAGAGCGGTTCAGCAGG	-	-	-	A	G	1	0.895028	0.104972	0	15	0.459327	97.6562	0.367	GG	AA	GG	AA	GG	AA	AA	AA	AA	AA	AA	AA	AA	AA	GG	AG	AA	GG	AA	AA	GG	AA	AG	AA	GG	AA	AA	AA	AA	AA	AA	AA	AA	AA	AA
3378329_43_A_G	TGCAGCTGAGGCTGCTGCAAATCTCAACTCACGCTTCCATTCCATTCTTAGTTCTCTTCCACTCACCAA	Chr01	52023348	plus	A	G	0.812155	0.779006	0.0331492	0.187845	43	0.429173	97.6562	0.313	AA	GG	AA	AA	AA	AA	GG	GG	AA	NN	AG	NN	GG	AA	AA	AA	GG	AA	AA	GG	AA	NN	AA	NN	AA	AG	AA	NN	NN	GG	AA	NN	AA	NN	GG
3378329_49_A_G	TGCAGCTGAGGCTGCTGCAAATCTCAACTCACGCTTCCATTCCATTCTTAGTTCTCTTCCACTCACCAA	Chr01	52023354	plus	A	G	0.773481	0.729282	0.0441989	0.226519	49	0.406531	98.4375	0.286	AA	NN	AA	AA	AA	AA	NN	NN	AA	GG	AA	GG	NN	AA	AA	AA	NN	AG	AA	NN	AA	GG	AG	GG	AA	AA	AA	GG	GG	GG	AA	GG	AA	GG	NN
3378330_43_G_T	TGCAGTACTGTGCCCTTGGCAATCCAGGCAGTCATTTCAGGCTGTTGTTCGAACGGGTTACAGATCGGA	Chr05	35564802	minus	G	T	1	0.966851	0.0331492	0	43	0.459754	98.4375	0.359	TT	GG	TT	GG	TT	GG	GG	GG	GG	GG	GG	GG	GG	GG	TT	TT	GG	TT	GG	GT	TT	GG	GG	GG	TT	GG	GG	GG	GG	GG	GG	TT	GG	GG	GG
3378331_21_T_C	TGCAGATTCTGTTTTTGACACTCAGATTAGAAAAATAGATAGCTACCGTAGTTCTTTACAGATCGGAAG	Chr10	42528524	plus	T	C	1	0.906077	0.0939227	0	21	0.495345	97.6562	0.489	CC	TC	CC	TT	CC	CC	TT	TT	TT	TT	TC	CC	TT	TT	CC	CC	CC	CC	TT	TT	CC	TT	TC	TT	CC	TT	CC	CC	TT	TT	CC	TC	CC	TT	TT
3378333_9_T_C	TGCAGAAAGTAACAGCATGACTATCGATACTAGAATCACACTCAATAAAGGATTCAATTGAACAACTTC	Chr08	59328706	minus	T	C	0.994475	0.939227	0.0552486	0.00552486	9	0.492284	99.2188	0.444	CC	TT	CC	TT	CC	TT	TT	CC	NN	TT	TT	TT	TT	TT	CC	CC	TT	CC	TT	TT	CC	TT	TC	TT	CC	CC	TT	TT	TT	TT	TT	CC	TT	TT	TT
3378334_18_T_G	TGCAGACCAAGGTCAAAATCTGTTGAAAAAGCTAGTTTACAGATCGGAAGAGCGGTTCAGCAGGAATGC	-	-	-	T	G	1	0.928177	0.0718232	0	18	0.49736	96.875	0.494	GG	TG	GG	TT	GG	TT	GG	GG	TT	GG	TT	TT	TT	TT	GG	GG	GG	GG	TG	TG	GG	TT	TG	TT	GG	TT	GG	TT	TT	TT	TT	GG	TT	TT	GG
3378335_54_T_C	TGCAGCATGTGACTAATCTAATATTAGTCATGTTCTTCTTTGTGATTGCAGAAGTTCATTTACAGATCG	Chr06	16269893	plus	T	C	1	0.944751	0.0552486	0	54	0.491743	97.6562	0.442	TT	CC	TT	CC	TT	CC	TT	TT	CC	CC	CC	TT	CC	CC	TT	TC	TT	TT	CC	CC	TT	CC	TT	CC	TT	TT	CC	CC	CC	TT	CC	TT	CC	TT	TC
3378336_42_A_T	TGCAGAAGAAATTTCTTAGAATCATATTCAATTTCAAACATAAAGAGCAATTACAGATCGGAAGAGCGG	Chr03	875557	minus	A	T	1	0.983425	0.0165746	0	42	0.402186	99.2188	0.279	AA	TT	AA	AA	AA	AA	TT	TT	AA	AA	TT	TT	AA	AA	AA	AA	AA	AA	TT	TT	AA	AA	TT	AA	AA	TT	TT	AA	AT	TT	AA	AA	AA	AA	AA
3378337_13_C_T	TGCAGAAAGTTTTCGTGCAAGTTGTTGCGTGGAGGTTTGATCTTTCTTGTGTGAGGCCTGAGATATCGG	Chr06	16450438	minus	C	T	1	0.933702	0.0662983	0	13	0.492293	98.4375	0.448	TT	CC	TT	CC	TT	CC	CC	CC	CC	CC	CC	CC	CC	CC	TT	TT	CC	TT	CC	CC	TT	CC	CC	CC	TT	CC	CC	TT	CC	CT	CC	TT	CC	TT	CC
3378338_43_C_A	TGCAGTGGGAAAGTGCCACTTTTGATTTGACGACCAGAAGAGACTGAGAAAGAGAATTATACCTTCCAT	Chr07	1511241	plus	C	A	1	0.944751	0.0552486	0	43	0.479778	98.4375	0.403	AA	CC	AA	CC	CA	CC	CC	CC	CC	CC	CC	AA	CC	CC	AA	AA	CC	AA	CC	CC	AA	CC	CC	CC	AA	CC	CC	CC	CC	CC	CC	AA	CC	CC	CC
3378340_62_G_A	TGCAGCAGCCATGAAACCAAGGGTCTCATCGACTCTGTGTGCAAAGTCTAGGTACCTGCCATGCCAAAC	Chr09	7099011	minus	G	A	0.994475	0.911602	0.0828729	0.00552486	62	0.467994	96.875	0.381	AA	GG	AA	GG	GA	GG	GG	GG	GG	GG	GG	GG	GG	GG	AA	GA	GG	AA	GG	GG	AA	GG	GG	GG	AA	GG	GA	GG	GG	GG	GG	AA	GG	AA	GG
3378341_21_C_T	TGCAGGGTATCATTTTGATGTCCTTTGGTTGGCTAATCACTCTTGTAGAAATCTATGATATCCAATGGT	Chr11	15079130	minus	C	T	1	0.933702	0.0662983	0	21	0.448216	98.4375	0.343	TT	CC	TT	CC	TT	CC	CC	CC	CT	CC	CC	CC	CC	CC	CC	TT	CC	CT	CC	CC	TT	CC	CC	CC	TT	CC	CC	CC	CC	CC	CC	TT	CC	CC	CC
3378343_51_A_T	TGCAGTCTTTTGCATTATGCACTCCCATCAAATACAACTCCATCTCTAAAAATTCATTTTATCCTATTA	Chr06	23183891	plus	A	T	1	0.994475	0.00552486	0	51	0.480205	99.2188	0.401	TT	AA	TT	AA	TT	AA	AA	AA	AA	AA	AA	AA	AA	AA	AT	AA	AA	TT	AA	AA	TT	AA	AA	AA	TT	AA	AA	AA	TT	AA	AA	TT	AA	TT	AA
3378344_52_T_C	TGCAGAGTGGAAGCGGAAGTATGACATTGCTGTTAGAGAAGCAAAAACTGCTTTAGAGAAGGCAGCAAT	Chr06	29087317	plus	T	C	1	0.955801	0.0441989	0	52	0.47581	100	0.392	CC	TT	CC	TT	CC	TT	TT	TT	TT	TT	TT	TT	TT	TT	CC	CC	TT	CC	TT	TT	CC	TT	TT	TT	CC	TT	TT	TT	TT	TT	TT	CC	TT	TT	TT
3378345_21_C_T	TGCAGCCTTGGTTTTAGAATTCCCAACTAGTACATGGTAGCACTATCATAGAATCTGAACTTATTTTGT	Chr03	49877195	minus	C	T	0.994475	0.955801	0.038674	0.00552486	21	0.462191	99.2188	0.364	TT	CC	TT	CC	TT	CC	CC	CC	CC	CC	CC	CC	CC	CC	TT	TT	CC	TT	CC	CC	TT	CC	CC	CC	TT	CC	CC	CC	CC	CC	CC	TT	CC	CC	CC
3378348_42_A_T	TGCAGCTGGTATAGTCAAATACCATTGAACGTTGGTTTTCGGATAGCTCCTTGTTTTCAGCAACACATT	Chr02	42124724	plus	A	T	1	0.972376	0.0276243	0	42	0.461463	99.2188	0.362	TT	AA	TT	AA	TT	AA	AA	AA	AA	AA	AA	AA	AA	AA	TT	TT	AA	TT	AA	AA	TT	AA	AA	AA	TT	AT	AA	AA	AA	AA	AA	AA	AA	AA	AA
3378350_28_A_G	TGCAGTCAAATTTCTGCCAGACTTCACTACAGAGGCATTGGCTAACACTTCTTCCTGCATAAGTGTAAA	Chr10	34552403	plus	A	G	0.779006	0.767956	0.0110497	0.220994	28	0.272924	100	0.163	NN	AA	GG	AA	NN	AA	AA	AA	AA	AA	AA	AG	AA	AA	GG	NN	AA	GG	AA	AA	NN	AA	AA	AA	NN	AA	AA	AA	AA	AA	AA	NN	AA	AA	AA
3378352_58_T_C	TGCAGCTACATTTTGGAAGCTTCTTCCTGCACCCCCACACTCTTGTGCAAAGACAAAATTACCCTTTTT	Chr01	15317396	minus	T	C	0.972376	0.944751	0.0276243	0.0276243	58	0.472463	99.2188	0.384	CC	TT	CC	TT	CC	TT	TT	NN	TT	TT	TT	TT	TT	TT	CC	CC	TT	CC	TT	TT	CC	NN	TT	TT	CC	TT	TT	TT	TT	TT	TT	TC	TT	TT	TT
3378353_10_T_A	TGCAGTGGCTTACTCCATTTGCCACAAATACGACCAAGTAAGATAACGCAGTTTTCTACTTTGATATTT	Chr01	434191	plus	T	A	1	0.950276	0.0497238	0	10	0.486798	100	0.423	AA	TT	AA	TT	TA	TT	TT	TT	TT	TT	TT	TT	TT	TT	AA	AA	TT	AA	AA	TT	AA	TT	TT	TT	AA	TT	TT	TT	TT	TT	TT	AA	TT	TT	TT
3378354_34_G_A	TGCAGGTTGTCCTAGAGTAGTTGGTGATGATGAGGAGCATTCTGATGCAGATGATTTTCATGATGATCC	Chr02	34389907	plus	G	A	0.994475	0.922652	0.0718232	0.00552486	34	0.436142	96.875	0.325	GA	GG	AA	GG	AA	GG	GG	GG	GG	GG	GG	GG	GG	GA	GA	AA	GG	AA	GA	GG	AA	GG	GG	GG	AA	GG	GG	GG	GG	GG	GG	GG	GG	GG	GG
3378355_29_A_T	TGCAGCAGACCTACATGAACATGTATGGTATTAGGAAGAGTTCTACATTCAATAAGTCAATAACAAGTA	Chr06	12599367	plus	A	T	0.994475	0.977901	0.0165746	0.00552486	29	0.438611	98.4375	0.325	TT	AA	TT	AA	TT	AA	AA	AA	AA	AA	AA	AA	AA	AA	AA	TT	AA	TT	AA	AA	TT	AA	AA	AA	TT	AA	AA	AA	AA	AA	AA	TT	AA	AA	AA
3378357_36_T_C	TGCAGTCACTCTGGAGCTATACTGCAACATGGGGAATACTATATTTGATATCTTCTAATTATTACAGAT	Chr02	30403053	minus	T	C	1	0.939227	0.0607735	0	36	0.44321	98.4375	0.334	CC	TT	CC	TT	CC	TT	TT	TT	TT	TT	TT	TT	TT	TT	CC	CC	TT	TC	TT	TT	CC	TT	TT	TT	CC	TT	TT	TT	TT	TT	TT	CC	TT	TT	TT
3378358_14_A_G	TGCAGGAGACATACACTAGGCGATTGACAACTTGTTTACAGATCGGAAGAGCGGTTCAGCAGGAATGCC	Chr02	2101368	plus	A	G	1	0.80663	0.19337	0	14	0.440035	96.875	0.356	AA	AA	AA	AA	AA	GG	AA	AA	GG	AA	GG	GG	AA	GG	AA	AA	AA	AG	GG	AG	AA	AA	AG	AA	AA	AG	AA	GG	GG	GG	GG	AA	AG	AA	AA
3378359_14_A_G	TGCAGCTCCTCAGCAGAAAACTTGTTCCCATACATAAACTTGGCCTGCTCAGCAATTGCAAGAGAGCCA	Chr02	26503865	plus	A	G	0.98895	0.939227	0.0497238	0.0110497	14	0.442558	99.2188	0.332	GG	AA	GG	AA	AG	AA	AA	NN	AA	AA	AA	AA	AA	AA	AA	GG	AA	GG	AA	AA	GG	AA	AA	AA	GG	AA	AA	AA	AA	AA	AA	GG	AA	AA	AA
3378360_34_A_G	TGCAGCTGGTTCTGTAAGCAACCACAGTGTGGCCAAGAGCAAACACAACTGACGAGAGAAATAAGACAG	Chr05	39754086	minus	A	G	0.994475	0.911602	0.0828729	0.00552486	34	0.493056	99.2188	0.458	GG	AA	GG	AA	AG	AA	AA	AA	AA	AA	AA	AA	AA	AA	GG	GG	AA	GG	AA	AA	GG	AA	AA	AG	GG	AA	AA	GG	AA	AA	AA	GG	AA	AA	GG
3378361_42_T_A	TGCAGCCACTGGACCAAGTTATCAAACACCCAGAACAACTCCTCCACCACCACACTCAAATGTCAATTA	Chr08	49107373	minus	T	A	1	0.977901	0.0220994	0	42	0.453588	98.4375	0.348	AA	TT	AA	TT	AA	TT	TT	TT	TT	TT	TT	TT	TT	TT	TT	AA	TT	AA	TT	TT	AA	TT	TT	TA	AA	TT	TT	TT	TT	TT	TT	AA	TT	TT	TT
3378362_13_G_C	TGCAGCGCAAATAGTGATCATAGTGACGGGACCCGTATATGCTTCTGAGATTAGAGAAGCAAAAATGAA	Chr10	734340	plus	G	C	1	0.491713	0.508287	0	13	0.361283	99.2188	0.431	GG	CC	GG	GC	GG	GC	GC	GC	GC	GC	CC	CC	GC	GC	GG	GG	GC	GC	GC	GC	GG	GC	GC	GC	GG	GC	GC	GC	CC	CC	CC	GG	CC	GC	GC
3378363_26_T_A	TGCAGTTAGCAACAACGAAGCCTCAATCATGGAAGAAGTACCTTTGATTTCTGACTCTTACAGATCGGA	Chr10	16578712	plus	T	A	1	0.961326	0.038674	0	26	0.440585	98.4375	0.329	TT	TT	TT	AA	TT	AA	TT	TT	AA	TT	TT	AA	AA	TA	TT	TT	AA	TT	AA	TT	TT	AA	TT	AA	TT	AA	TT	TT	TT	TT	AA	TT	AA	AA	TT
3378364_11_T_C	TGCAGCACCTATTCTGACTATGAACAAGTGGCAGATATTGCTTGCTTGAAGAATCTTGACTCCACTTTA	Chr06	22055964	minus	T	C	1	0.950276	0.0497238	0	11	0.476725	99.2188	0.395	CC	TT	CC	TT	TC	TT	TC	TT	TC	TT	TT	TT	TT	TT	CC	TT	TT	CC	TT	TT	CC	TT	TT	TT	CC	TT	TT	TT	TT	TT	TT	CC	TT	CC	TT
3378366_18_T_A	TGCAGCTATCCTTATCCTTATTACTTTTACAAGAATTTGCTTTGTTGTCATGTAATATTCTGTTACAGA	Chr09	34976089	plus	T	A	1	0.983425	0.0165746	0	18	0.480083	99.2188	0.401	AA	TT	AA	TT	AA	TT	TT	TT	AA	TT	TT	TT	TT	TT	AA	AA	TT	TT	TT	TT	TT	TT	TT	TT	AA	TA	TT	TT	TT	AA	TT	AA	TT	TT	TT
3378367_66_A_T	TGCAGCACTATTTCTTACTGTTATAGTTGTAGCCTTCATGTTACAGGTTTGTATTCAAAGATTACAAAA	Chr06	17799825	plus	A	T	1	0.994475	0.00552486	0	66	0.477946	100	0.395	TT	AA	TT	AA	TT	AA	AA	AA	AA	AA	AA	AA	AA	AA	TT	TT	AA	TT	AA	AA	TT	AA	AA	AA	TT	AA	AA	AA	AA	AA	AA	TT	AA	TT	AA
3378368_25_C_G	TGCAGTGAGATTGGCACTGCTACCTCAGGGAAGCCCTTCTGGCCTCTTTTTCTCTAGAAGTGAAGAGAA	Chr10	34822444	plus	C	G	1	0.983425	0.0165746	0	25	0.477824	99.2188	0.395	GG	CC	GG	CC	GG	CC	CC	CC	CG	CC	CC	CC	CC	CC	GG	GG	CG	GG	CC	CC	GG	CC	CC	CC	GG	CC	CC	CC	CC	CC	CC	GG	CC	CC	CC
3378369_37_A_C	TGCAGGTCATTGTTTGGGCCCTCATGAACTTTATCTCATTTTCTTTTACATTCTCTTAGATTTTTATTT	Chr08	49512429	minus	A	C	0.98895	0.966851	0.0220994	0.0110497	37	0.445429	100	0.335	CC	AA	CC	AA	CC	AA	AA	AA	AA	AA	AA	AA	AA	AA	AA	CC	AA	CC	AA	AA	CC	AA	AA	AA	CC	AA	AA	AA	AA	AA	AA	CC	AA	AA	AA
3378371_51_T_C	TGCAGTATCATTCTCGATTTCGGTCTCTGCATTTTCAAAGGAGGTTTCAATTTCAAGCACTTTCTTTTC	Chr05	37124520	minus	T	C	1	0.944751	0.0552486	0	51	0.472818	99.2188	0.387	CC	TT	CC	TT	CC	TT	TT	TT	TT	TT	TT	TT	TT	TT	CC	TT	TT	CC	TT	TT	CC	TT	TT	TT	CC	TT	TT	TT	TT	TT	TT	CC	TT	TT	TT
[truncated: 4,812 more rows]
[truncated: 146 more columns]
