# Supplementary material for: In-depth genome characterization of a Brazilian common bean core collection using DArTseq high-density SNP genotyping
Source: BMC Genomics. 2017 May 30;18:423. doi: 10.1186/s12864-017-3805-4 (PMC5450071; doi:10.1186/s12864-017-3805-4)
Supplement: Supplementary file 3 — Functional annotation of transcripts affected by SNPs with high (*) or moderate predicted impact. (XLSX 75 kb) [file 12864_2017_3805_MOESM3_ESM.xlsx]

## Sheet: Additional file 3
Transcript ID	SNP name	Transcript Description	Gene Ontology Terms
Phvul.001G000600.1	3384062_45_A_G	Fanconi anemia group J homolog isoform X1	DNA binding;ATP-dependent DNA helicase activity;ATP binding;nucleobase-containing compound metabolic process;DNA duplex unwinding
Phvul.001G000600.2	3384062_45_A_G	Fanconi anemia group J homolog isoform X1	DNA binding;ATP-dependent DNA helicase activity;ATP binding;nucleobase-containing compound metabolic process;DNA duplex unwinding
Phvul.001G001400.1	3378114_19_G_C	large proline-rich BAG6-like isoform X1	cytosol;nuclear-transcribed mRNA catabolic process;gravitropism;photoperiodism, flowering
Phvul.001G001400.2	3378114_19_G_C	large proline-rich BAG6-like isoform X1	cytosol;nuclear-transcribed mRNA catabolic process;gravitropism;photoperiodism, flowering
Phvul.001G003600.1	3375037_51_T_C	probable 26S proteasome non-ATPase regulatory subunit 3	proteasome regulatory particle, lid subcomplex;enzyme regulator activity;ubiquitin-dependent protein catabolic process;regulation of protein catabolic process;regulation of catalytic activity
Phvul.001G005100.1	3384576_28_C_T	thaumatin 1b	integral component of membrane;induced systemic resistance;response to ethylene
Phvul.001G011000.1	3379127_15_C_G	BEL1-like homeodomain 7	nucleus;DNA binding;regulation of transcription, DNA-templated
Phvul.001G011000.2	3379127_15_C_G	BEL1-like homeodomain 7	nucleus;DNA binding;regulation of transcription, DNA-templated
Phvul.001G011100.1	3380491_65_A_T	BEL1-like homeodomain 7	nucleus;DNA binding;regulation of transcription, DNA-templated
Phvul.001G013400.1	3383779_13_C_G,3384066_17_C_G	F-box PP2-B10-like	-
Phvul.001G013400.2	3383779_13_C_G,3384066_17_C_G	F-box PP2-B10-like	-
Phvul.001G019100.1	3384139_32_A_C	mitogen-activated kinase kinase kinase YODA-like	cytoplasm;integral component of membrane;protein serine/threonine kinase activity;ATP binding;potassium ion transmembrane transporter activity;regulation of mitotic cell cycle;signal transduction by protein phosphorylation;stress-activated protein kinase signaling cascade;activation of protein kinase activity;regulation of apoptotic process;potassium ion transmembrane transport
Phvul.001G022600.1	3379332_34_C_A,3383306_34_C_A	trimethylguanosine synthase-like isoform X3	methyltransferase activity;RNA methylation;7-methylguanosine RNA capping
Phvul.001G027800.1	3380213_39_T_G	hypothetical protein PHAVU_001G027800g	-
Phvul.001G028000.1	3382188_33_T_G,3382188_65_C_T,3382644_40_T_C	A-kinase anchor 17B	kinase activity;phosphorylation
Phvul.001G039300.1	3380834_48_T_C,3384491_19_C_G	serine threonine- kinase STY17-like	intracellular;MAP kinase kinase kinase activity;ATP binding;MAPK cascade;activation of MAPKK activity
Phvul.001G047700.1	3381965_37_T_G	Histone-lysine N-methyltransferase trr	nucleus;DNA binding;ATP binding;zinc ion binding;histone-lysine N-methyltransferase activity;DNA replication;histone lysine methylation
Phvul.001G047700.2	3381965_37_T_G	Histone-lysine N-methyltransferase trr	nucleus;DNA binding;ATP binding;zinc ion binding;histone-lysine N-methyltransferase activity;DNA replication;histone lysine methylation
Phvul.001G047700.3	3381965_37_T_G	Histone-lysine N-methyltransferase trr	nucleus;DNA binding;ATP binding;zinc ion binding;histone-lysine N-methyltransferase activity;DNA replication;histone lysine methylation
Phvul.001G047700.4	3381965_37_T_G	Histone-lysine N-methyltransferase trr	nucleus;DNA binding;ATP binding;zinc ion binding;histone-lysine N-methyltransferase activity;DNA replication;histone lysine methylation
Phvul.001G061000.1	3382081_13_T_C	sulfite exporter family	integral component of membrane
Phvul.001G063500.1	3382343_43_C_T	mutant stearoyl-ACP desaturase C	chloroplast;acyl-[acyl-carrier-protein] desaturase activity;fatty acid biosynthetic process;oxidation-reduction process
Phvul.001G070500.1	3383919_19_C_A	ubinuclein-1-like isoform X1	-
Phvul.001G084800.1	3378419_7_A_C	RING finger 10	zinc ion binding;sister chromatid cohesion;reciprocal meiotic recombination;regulation of chromosome organization;meiotic DNA double-strand break formation;meiotic chromosome segregation
Phvul.001G085500.1	3384572_30_G_A	basic helix loop helix BHLH23	DNA binding;protein dimerization activity
Phvul.001G085500.2	3384572_30_G_A	basic helix loop helix BHLH23	DNA binding;protein dimerization activity
Phvul.001G101400.1	3379391_21_T_G	latex-abundant family	cysteine-type endopeptidase activity;proteolysis
Phvul.001G104200.1	3380512_65_T_A,3384041_59_A_G	BTB POZ and MATH domain-containing 4-like	cytosol
Phvul.001G107000.1	3380879_24_G_C	Frataxin, mitochondrial	mitochondrion;ferroxidase activity;ferric iron binding;aerobic respiration;iron-sulfur cluster assembly;response to hydrogen peroxide;cotyledon development;cell division
Phvul.001G107000.2	3380879_24_G_C	Frataxin, mitochondrial	mitochondrion;ferroxidase activity;ferric iron binding;aerobic respiration;iron-sulfur cluster assembly;response to hydrogen peroxide;cotyledon development;cell division
Phvul.001G110800.1	3378783_23_G_A	curved DNA-binding	integral component of membrane
Phvul.001G114000.1	3383182_11_T_A	hypothetical protein PHAVU_001G114000g	-
Phvul.001G125900.1	3382637_20_A_G	strictosidine synthase family	endoplasmic reticulum;ribosome;plasma membrane;plant-type cell wall;plasmodesma;RNA binding;structural constituent of ribosome;hydrolase activity, acting on ester bonds;strictosidine synthase activity;translation
Phvul.001G126800.1	3384260_26_T_G	triacylglycerol lipase SDP1	phospholipase A2 activity;sterol esterase activity;triglyceride lipase activity;lipid metabolic process
Phvul.001G130300.1	3383419_33_T_C	kinesin KP1	kinesin complex;microtubule;microtubule motor activity;ATP binding;microtubule binding;chromatin organization;microtubule-based movement;metabolic process;single-organism organelle organization
Phvul.001G150300.1	3379902_65_G_T	basic helix-loop-helix (bHLH) DNA-binding superfamily , partial	DNA binding;protein dimerization activity
Phvul.001G155500.1	3380233_25_G_A	peptidyl-prolyl cis-trans isomerase CYP63 isoform X1	peptidyl-prolyl cis-trans isomerase activity;mRNA splicing, via spliceosome;protein peptidyl-prolyl isomerization;karyogamy;protein folding;embryo sac egg cell differentiation
Phvul.001G155500.2	3380233_25_G_A	peptidyl-prolyl cis-trans isomerase CYP63 isoform X1	peptidyl-prolyl cis-trans isomerase activity;mRNA splicing, via spliceosome;protein peptidyl-prolyl isomerization;karyogamy;protein folding;embryo sac egg cell differentiation
Phvul.001G162000.1	3384462_35_T_C	dolichyl-diphosphooligosaccharide-- glycosyltransferase subunit 2	mitochondrion;vacuolar membrane;Golgi apparatus;plasma membrane;oligosaccharyltransferase complex;plant-type cell wall;plasmodesma;integral component of membrane;viral nucleocapsid;box H/ACA RNP complex;dolichyl-diphosphooligosaccharide-protein glycotransferase activity;snoRNA binding;pseudouridine synthesis;rRNA processing;protein N-linked glycosylation;cellulose biosynthetic process
Phvul.001G162800.1	3378302_37_T_C,3384544_66_A_G	long-chain-alcohol oxidase FAO2-like	integral component of membrane;long-chain-alcohol oxidase activity;flavin adenine dinucleotide binding;oxidation-reduction process
Phvul.001G163500.1	3384363_58_A_G	peptide transporter	integral component of membrane;transporter activity;transport
Phvul.001G163500.2	3384363_58_A_G	peptide transporter	integral component of membrane;transporter activity;transport
Phvul.001G163500.3	3384363_58_A_G	peptide transporter	integral component of membrane;transporter activity;transport
Phvul.001G166000.1	3380510_48_T_C	Pleiotropic drug resistance 1	plasma membrane;integral component of membrane;ATP binding;ATPase activity, coupled to transmembrane movement of substances;metabolic process;transmembrane transport
Phvul.001G166200.1	3381579_13_T_G	pleiotropic drug resistance 1-like isoform X2	integral component of membrane;ATP binding;ATPase activity;metabolic process
Phvul.001G167300.1	3383167_6_T_A	#NAME?	-
Phvul.001G177300.1	3383924_56_A_G	diaminopimelate decarboxylase 2, chloroplastic-like	diaminopimelate decarboxylase activity;lysine biosynthetic process via diaminopimelate
Phvul.001G197800.1	3381869_5_C_G	TPX2 (targeting for Xklp2) family	-
Phvul.001G209100.1	3381936_65_T_G	probable pectinesterase pectinesterase inhibitor 7	cell wall;pectinesterase activity;aspartyl esterase activity;pectinesterase inhibitor activity;cell wall modification;negative regulation of catalytic activity;pectin catabolic process
Phvul.001G209500.1	3379524_23_T_G	endoglucanase 17	cellulase activity;cellulose catabolic process
Phvul.001G210500.1	3381088_23_G_A	P-loop nucleoside triphosphate hydrolase superfamily	kinesin complex;microtubule;microtubule motor activity;ATP binding;microtubule binding;ATPase activity;microtubule-based movement;metabolic process
Phvul.001G218000.1	3371375_62_T_C	ATP binding cassette subfamily B4 isoform 2	integral component of membrane;ATP binding;ATPase activity, coupled to transmembrane movement of substances;metabolic process;transmembrane transport
Phvul.001G218000.2	3371375_62_T_C	ATP binding cassette subfamily B4 isoform 2	integral component of membrane;ATP binding;ATPase activity, coupled to transmembrane movement of substances;metabolic process;transmembrane transport
Phvul.001G224700.1	3383003_57_C_T	NHL repeat-containing 2	chloroplast thylakoid;chloroplast stroma;beta-phosphoglucomutase activity;hydrolase activity;maltose metabolic process;photosynthetic electron transport in photosystem I;chloroplast relocation;thylakoid membrane organization;carotenoid biosynthetic process;starch biosynthetic process;isopentenyl diphosphate biosynthetic process, methylerythritol 4-phosphate pathway;ncRNA metabolic process
Phvul.001G238800.1	3383498_29_A_C	UDP-glycosyltransferase 76F1-like	intracellular membrane-bounded organelle;quercetin 3-O-glucosyltransferase activity;quercetin 7-O-glucosyltransferase activity;flavonoid biosynthetic process;flavonoid glucuronidation
Phvul.001G240000.1	3379757_16_C_G,3379757_37_G_A	Myb SANT-like DNA-binding domain	-
Phvul.001G243300.1	3383681_6_T_A	phospholipase C	intracellular;phosphatidylinositol phospholipase C activity;signal transducer activity;lipid catabolic process;intracellular signal transduction
Phvul.001G245500.1	3384349_34_G_A	probable methyltransferase PMT23	integral component of membrane;S-adenosylmethionine-dependent methyltransferase activity;methylation
Phvul.001G246800.1	3383025_61_T_A	receptor-like kinase	integral component of membrane;protein kinase activity;ATP binding;protein phosphorylation
Phvul.001G249200.1	3382402_35_C_T	gamma-glutamyltranspeptidase 1	integral component of membrane;gamma-glutamyltransferase activity;transaminase activity;pyridoxal phosphate binding;glutathione metabolic process
Phvul.001G250000.1	3380757_28_C_T	apoptotic chromatin condensation inducer in the nucleus	nucleotide binding;primary metabolic process;cellular macromolecule metabolic process;regulation of cellular process;single-organism organelle organization
Phvul.001G251300.1	3383740_44_G_A	probable trehalose-phosphate phosphatase J	trehalose-phosphatase activity;trehalose biosynthetic process;dephosphorylation
Phvul.001G253000.1	3383903_10_T_C	small subunit processome component 20 homolog	nucleolus;90S preribosome;small-subunit processome
Phvul.001G253400.1	3383804_64_T_G	tRNA (cytosine(34)-C(5))-methyltransferase	integral component of membrane;RNA binding;tRNA (cytosine-5-)-methyltransferase activity;tRNA methylation
Phvul.001G255300.1	3383351_12_G_A	lysine ketoglutarate reductase trans-splicing	integral component of membrane
Phvul.001G255300.2	3383351_12_G_A	lysine ketoglutarate reductase trans-splicing	integral component of membrane
Phvul.001G256100.1	3380632_25_T_A	SIEVE ELEMENT OCCLUSION C	-
Phvul.001G261200.1	3381801_7_A_T	65-kDa microtubule-associated 8	microtubule binding;microtubule cytoskeleton organization;cytokinesis
Phvul.001G263000.1	3380524_26_T_C	calmodulin-binding transcription activator 4-like isoform X2	nucleus;transcriptional activator activity, RNA polymerase II core promoter proximal region sequence-specific binding;sequence-specific DNA binding;transcription from RNA polymerase II promoter;positive regulation of transcription from RNA polymerase II promoter
Phvul.001G266900.1	3381404_35_A_G	Werner Syndrome-like exonuclease	nucleic acid binding;3'-5' exonuclease activity;nucleic acid phosphodiester bond hydrolysis
Phvul.002G001100.1	3380056_19_C_A	transmembrane ,	-
Phvul.002G003500.1	3379377_22_G_A	ras-related RABH1b	endosome;vacuolar membrane;trans-Golgi network;plasma membrane;plasmodesma;GTPase activity;GTP binding;intracellular protein transport;intra-Golgi vesicle-mediated transport;nucleocytoplasmic transport;small GTPase mediated signal transduction;metabolic process;secretion by cell
Phvul.002G006400.1	3377075_41_A_C	MND1-interacting 1-like	ubiquitin-protein transferase activity;zinc ion binding;ligase activity;regulation of signal transduction;protein ubiquitination
Phvul.002G006400.2	3377075_41_A_C	MND1-interacting 1-like	ubiquitin-protein transferase activity;zinc ion binding;ligase activity;regulation of signal transduction;protein ubiquitination
Phvul.002G008700.1	3380131_8_G_T	branched-chain-amino-acid aminotransferase 3, chloroplastic-like isoform X1	chloroplast stroma;L-leucine transaminase activity;L-valine transaminase activity;L-isoleucine transaminase activity;branched-chain amino acid metabolic process;toxin catabolic process;second-messenger-mediated signaling
Phvul.002G010100.1	3378421_22_G_C,3383838_47_G_A	transmembrane ,	integral component of membrane
Phvul.002G013500.1	3382063_19_G_T	subtilisin-like protease	cell wall;serine-type endopeptidase activity;proteolysis;seed coat development
Phvul.002G013900.1	3382559_36_C_T*	suppressor of RPS4-RLD 1-like	nucleus;perinuclear region of cytoplasm;protein complex scaffold;mitotic cell cycle;methylation-dependent chromatin silencing;RNA processing;defense response to bacterium, incompatible interaction;vernalization response;RNA interference;negative regulation of defense response;post-translational protein modification;positive regulation of transcription, DNA-templated
Phvul.002G014400.1	3378065_28_T_G	probable indole-3-acetic acid-amido synthetase	-
Phvul.002G016900.1	3379222_46_C_T	integrase-type DNA-binding superfamily , partial	nucleus;DNA binding;transcription factor activity, sequence-specific DNA binding;transcription, DNA-templated;regulation of transcription, DNA-templated;multicellular organismal development
Phvul.002G019200.1	3378358_14_A_G	ATP-dependent RNA helicase eIF4A	translation initiation factor activity;helicase activity;translational initiation
Phvul.002G021100.1	3377201_14_C_A	mitogen-activated kinase kinase kinase YODA isoform X1	cytoplasm;protein serine/threonine kinase activity;ATP binding;regulation of mitotic cell cycle;signal transduction by protein phosphorylation;stress-activated protein kinase signaling cascade;activation of protein kinase activity;regulation of apoptotic process
Phvul.002G021100.2	3377201_14_C_A	mitogen-activated kinase kinase kinase YODA isoform X2	cytoplasm;protein serine/threonine kinase activity;ATP binding;regulation of mitotic cell cycle;signal transduction by protein phosphorylation;stress-activated protein kinase signaling cascade;activation of protein kinase activity;regulation of apoptotic process
Phvul.002G021100.3	3377201_14_C_A	mitogen-activated kinase kinase kinase YODA isoform X1	cytoplasm;protein serine/threonine kinase activity;ATP binding;regulation of mitotic cell cycle;signal transduction by protein phosphorylation;stress-activated protein kinase signaling cascade;activation of protein kinase activity;regulation of apoptotic process
Phvul.002G021100.4	3377201_14_C_A	mitogen-activated kinase kinase kinase YODA isoform X2	cytoplasm;protein serine/threonine kinase activity;ATP binding;regulation of mitotic cell cycle;signal transduction by protein phosphorylation;stress-activated protein kinase signaling cascade;activation of protein kinase activity;regulation of apoptotic process
Phvul.002G021600.1	3379668_14_C_T	Kinase superfamily isoform 2	nucleus;cytosol;ATP binding;calcium-dependent protein serine/threonine kinase activity;protein phosphatase binding;sucrose metabolic process;protein phosphorylation;unsaturated fatty acid biosynthetic process;response to water deprivation;response to salt stress;response to abscisic acid;stomatal movement;regulation of stomatal movement;regulation of anion channel activity;triglyceride biosynthet…
Phvul.002G021900.1	3380526_55_C_T	L-ascorbate oxidase homolog	plant-type cell wall;plasmodesma;copper ion binding;L-ascorbate oxidase activity;oxidoreductase activity, oxidizing metal ions;oxidation-reduction process
Phvul.002G025000.1	3382923_67_T_C	cytochrome P450 71D8-like	integral component of membrane;iron ion binding;oxidoreductase activity, acting on paired donors, with incorporation or reduction of molecular oxygen, NAD(P)H as one donor, and incorporation of one atom of oxygen;heme binding;secondary metabolite biosynthetic process;oxidation-reduction process
Phvul.002G031400.1	3383612_56_G_A	U-box domain-containing 5-like	ubiquitin-protein transferase activity;ligase activity;protein ubiquitination
Phvul.002G031400.2	3383612_56_G_A	U-box domain-containing 5-like	ubiquitin-protein transferase activity;ligase activity;protein ubiquitination
Phvul.002G031400.3	3383612_56_G_A	U-box domain-containing 5-like	ubiquitin-protein transferase activity;ligase activity;protein ubiquitination
Phvul.002G034900.1	3377517_26_G_A	pentatricopeptide repeat-containing At4g20770	microtubule-severing ATPase activity;metabolic process
Phvul.002G041500.1	3382057_53_T_C	pentatricopeptide repeat-containing At5g13270, chloroplastic	zinc ion binding;microtubule-severing ATPase activity;mRNA modification
Phvul.002G049500.1	3382897_50_A_G	cysteine-rich receptor kinase 25	plasma membrane;plasmodesma;integral component of membrane;protein serine/threonine kinase activity;ATP binding;protein phosphorylation;defense response
Phvul.002G072600.1	3378704_23_A_C	AP-1 complex subunit gamma-2-like isoform X1	Golgi apparatus;clathrin adaptor complex;protein transporter activity;intracellular protein transport;vesicle-mediated transport
Phvul.002G082900.1	3384028_65_T_A	zinc finger 6	nucleic acid binding;metal ion binding
Phvul.002G083800.1	3378761_11_C_T	myb transcription factor	DNA binding
Phvul.002G089600.1	3383269_20_A_C	SNF1-related kinase regulatory subunit gamma-1-like	integral component of membrane;transcription factor activity, sequence-specific DNA binding;kinase activity;sequence-specific DNA binding;regulation of transcription, DNA-templated;phosphorylation
Phvul.002G089700.1	3383052_22_T_C	probable WRKY transcription factor 72	transcription factor activity, sequence-specific DNA binding;sequence-specific DNA binding;regulation of transcription, DNA-templated
Phvul.002G094200.1	3378183_27_G_C	histone-lysine N-methyltransferase, H3 lysine-9 specific SUVH4	nucleus;chromosome;zinc ion binding;methyl-CpG binding;double-stranded methylated DNA binding;methyl-CpNpG binding;methyl-CpNpN binding;histone binding;histone methyltransferase activity (H3-K9 specific);microtubule cytoskeleton organization;cytokinesis by cell plate formation;DNA replication initiation;regulation of DNA replication;DNA methylation;methylation-dependent chromatin silencing;cell-c…
Phvul.002G094900.1	3383355_43_A_G	linker histone H1 and h5 family	nucleosome;nucleus;DNA binding;nucleosome assembly
Phvul.002G100300.1	3381491_35_T_A	pentatricopeptide repeat-containing At4g18520	microtubule-severing ATPase activity;metabolic process
Phvul.002G100600.1	3382913_28_T_G	peroxisome biogenesis 1 isoform X1	peroxisomal membrane;ATP binding;ATPase activity, coupled;fatty acid beta-oxidation;protein import into peroxisome matrix
Phvul.002G105800.1	3379013_20_T_G	Nucleic acid binding ,	zinc ion binding;hydrolase activity;ligase activity;cellular protein metabolic process
Phvul.002G110100.1	3378119_63_G_T	zinc finger CCCH domain-containing 6-like	metal ion binding
Phvul.002G111200.1	3384014_22_G_A	kinesin NACK2	kinesin complex;microtubule;microtubule motor activity;ATP binding;microtubule binding;ATPase activity;microtubule-based movement;metabolic process
Phvul.002G111600.1	3384221_23_T_A	zinc finger CCCH domain-containing 44	nucleus;DNA binding;zinc ion binding;DNA-templated transcription, initiation;histone modification
Phvul.002G118500.1	3381550_29_C_G	hypothetical protein PHAVU_002G118500g	-
Phvul.002G119800.1	3380941_56_G_C	hypothetical protein PHAVU_002G119800g	-
Phvul.002G120700.1	3378507_51_A_G,3384538_51_A_C	probable apyrase 7	integral component of membrane;hydrolase activity;multicellular organismal development;metabolic process;anatomical structure development
Phvul.002G120700.2	3378507_51_A_G,3384538_51_A_C	probable apyrase 7	integral component of membrane;hydrolase activity;multicellular organismal development;metabolic process;anatomical structure development
Phvul.002G122600.1	3384085_58_C_A	long-chain-alcohol oxidase FAO4A-like	integral component of membrane;long-chain-alcohol oxidase activity;flavin adenine dinucleotide binding;oxidation-reduction process
Phvul.002G127100.1	3380286_18_G_T	ubiquinol oxidase 1a, mitochondrial-like	mitochondrial inner membrane;integral component of membrane;respiratory chain;protein binding;alternative oxidase activity;metal ion binding;response to cold;mitochondria-nucleus signaling pathway;cellular respiration
Phvul.002G127300.1	3382523_32_C_T	actin-binding FH2 (formin-like)	-
Phvul.002G127400.1	3380908_46_C_T	transcription initiation factor TFIID subunit 1 isoform X1	translation initiation factor activity;zinc ion binding;translational initiation
Phvul.002G127800.1	3383613_15_A_G	probable LRR receptor-like serine threonine- kinase At3g47570	integral component of membrane;protein serine/threonine kinase activity;ATP binding;protein phosphorylation
Phvul.002G128700.2	3379551_20_T_A	transmembrane ,	integral component of membrane
Phvul.002G128700.3	3379551_20_T_A	transmembrane ,	integral component of membrane
Phvul.002G134600.1	3382760_37_T_A	Sn1-specific diacylglycerol lipase alpha	hydrolase activity;lipid metabolic process
Phvul.002G134600.2	3382760_37_T_A	Sn1-specific diacylglycerol lipase alpha	hydrolase activity;lipid metabolic process
Phvul.002G135100.1	3384588_42_T_A	disease resistance RGA2-like	ADP binding;defense response
Phvul.002G135900.1	3377487_56_A_G	Sn1-specific diacylglycerol lipase alpha	hydrolase activity;lipid metabolic process
Phvul.002G136000.1	3382569_56_G_T	transcription factor HBP-1a isoform X1	transcription factor activity, sequence-specific DNA binding;sequence-specific DNA binding;regulation of transcription, DNA-templated
Phvul.002G143400.1	3378904_16_T_C	Nodulation receptor kinase	integral component of membrane;protein serine/threonine kinase activity;transmembrane receptor protein tyrosine kinase activity;ATP binding;nodulation;peptidyl-tyrosine phosphorylation
Phvul.002G145000.1	3378085_41_A_G,3383883_28_T_A	kinesin motor domain Di-glucose-binding	kinesin complex;microtubule;microtubule motor activity;ATP binding;microtubule binding;ATPase activity;microtubule-based movement;metabolic process
Phvul.002G152100.1	3384400_14_T_C,3377999_51_C_T,3384141_55_A_G	probable LRR receptor-like serine threonine- kinase At1g12460	integral component of membrane;protein kinase activity;ATP binding;protein phosphorylation
Phvul.002G154300.1	3380376_41_G_A	HAPLESS 2 isoform X1	integral component of membrane
Phvul.002G157500.1	3377370_15_C_T	transcription factor jumonji ( ) domain	nucleus;DNA binding;transcription factor activity, sequence-specific DNA binding;methyltransferase activity;zinc ion binding;oxidoreductase activity, acting on paired donors, with incorporation or reduction of molecular oxygen, 2-oxoglutarate as one donor, and incorporation of one atom each of oxygen into both donors;mitotic cell cycle;regulation of transcription, DNA-templated;rRNA processing;ve…
Phvul.002G172800.1	3381264_66_C_G,3379195_55_A_G	calmodulin-binding transcription activator 4 isoform X3	nucleus;transcriptional activator activity, RNA polymerase II core promoter proximal region sequence-specific binding;sequence-specific DNA binding;transcription from RNA polymerase II promoter;positive regulation of transcription from RNA polymerase II promoter
Phvul.002G173000.1	3380904_55_G_A	histidine kinase 3	intracellular;plasma membrane;integral component of membrane;phosphorelay sensor kinase activity;osmosensor activity;cytokinin receptor activity;protein histidine kinase binding;response to superoxide;fatty acid beta-oxidation;response to osmotic stress;circadian rhythm;cell death;cytokinin-activated signaling pathway;salicylic acid mediated signaling pathway;ethylene-activated signaling pathway;…
Phvul.002G177100.1	3379613_47_C_G	Two-component response regulator ARR11	nucleus;DNA binding;transcription factor activity, sequence-specific DNA binding;phosphorelay signal transduction system;transcription, DNA-templated;regulation of transcription, DNA-templated
Phvul.002G181600.1	3383743_29_G_A	Prolyl 3-hydroxylase 1	iron ion binding;oxidoreductase activity, acting on paired donors, with incorporation or reduction of molecular oxygen;L-ascorbic acid binding;oxidation-reduction process
Phvul.002G185500.1	3381812_39_T_G	histone-lysine N-methyltransferase ASHR2	methyltransferase activity;methylation
Phvul.002G187300.1	3383892_67_T_G	LRR receptor-like serine threonine- kinase GSO1	integral component of membrane;protein serine/threonine kinase activity;ATP binding;protein phosphorylation
Phvul.002G188600.1	3378354_34_G_A	cellulose synthase A catalytic subunit 4 [UDP-forming]	plasma membrane;integral component of membrane;zinc ion binding;cellulose synthase (UDP-forming) activity;plant-type secondary cell wall biogenesis;glucuronoxylan metabolic process;cellulose biosynthetic process;defense response to bacterium;xylan biosynthetic process;defense response to fungus;cell wall organization
Phvul.002G189700.1	3382986_17_G_C	E3 ubiquitin- ligase UPL1-like isoform X1	ubiquitin-protein transferase activity;ligase activity;protein ubiquitination involved in ubiquitin-dependent protein catabolic process
Phvul.002G197800.3	3381147_50_T_G	stress up-regulated Nod 19	-
Phvul.002G209600.1	3378055_9_C_G	tobamovirus multiplication 1-like isoform X1	integral component of membrane
Phvul.002G210100.1	3371271_13_A_G	ABC transporter G family member 11-like	plasma membrane;integral component of membrane;ATP binding;ATPase activity, coupled to transmembrane movement of substances;metabolic process;transmembrane transport
Phvul.002G210200.1	3384276_35_C_G	EXORDIUM-like 2	-
Phvul.002G210900.1	3378471_17_T_C	bifunctional riboflavin biosynthesis RIBA 1, chloroplastic-like	chloroplast stroma;membrane;GTP cyclohydrolase II activity;3,4-dihydroxy-2-butanone-4-phosphate synthase activity;riboflavin biosynthetic process;root hair elongation
Phvul.002G211500.1	3381976_51_G_C	probable 2-oxoglutarate Fe(II)-dependent dioxygenase	oxidoreductase activity, acting on paired donors, with incorporation or reduction of molecular oxygen, 2-oxoglutarate as one donor, and incorporation of one atom each of oxygen into both donors;metal ion binding;oxidation-reduction process
Phvul.002G211700.1	3378578_14_C_T	5-oxoprolinase	cytosol;plasmodesma;5-oxoprolinase (ATP-hydrolyzing) activity;glutathione catabolic process
Phvul.002G211700.2	3378578_14_C_T	5-oxoprolinase	cytosol;plasmodesma;5-oxoprolinase (ATP-hydrolyzing) activity;glutathione catabolic process
Phvul.002G211700.3	3378578_14_C_T	5-oxoprolinase	cytosol;plasmodesma;5-oxoprolinase (ATP-hydrolyzing) activity;glutathione catabolic process
Phvul.002G215500.1	3377866_36_G_T	MADS-box transcription factor 23-like	nucleus;DNA binding;transcription factor activity, sequence-specific DNA binding;transcription factor binding;2-alkenal reductase [NAD(P)] activity;protein dimerization activity;transcription, DNA-templated;regulation of transcription, DNA-templated;cell adhesion;response to nutrient;microsporogenesis;organ morphogenesis;trichome morphogenesis;response to nitrate;glucuronoxylan metabolic process;…
Phvul.002G216000.1	3374158_38_A_C	trichome birefringence-like 12 isoform X1	Golgi apparatus;integral component of membrane;O-acetyltransferase activity;cell wall organization or biogenesis
Phvul.002G216200.1	3380977_27_G_A	K(+) efflux antiporter 3, chloroplastic isoform X1	integral component of membrane;solute:proton antiporter activity;potassium ion transport;hydrogen ion transmembrane transport
Phvul.002G217800.1	3378386_19_T_C	basic form of pathogenesis-related 1-like	extracellular region
Phvul.002G233000.1	3382350_40_A_G	ABC transporter B family	integral component of membrane;serine-type carboxypeptidase activity;ATP binding;ATPase activity, coupled to transmembrane movement of substances;proteolysis;transmembrane transport
Phvul.002G233400.1	3384198_36_G_A,3384198_5_T_C,3372490_5_C_T	pentatricopeptide repeat-containing At1g09900	-
Phvul.002G234800.1	3380475_45_A_G	reticuline oxidase	oxidoreductase activity, acting on CH-OH group of donors;reticuline oxidase activity;flavin adenine dinucleotide binding;oxidation-reduction process
Phvul.002G237000.1	3384205_34_A_T	IQ domain-containing IQM2-like	-
Phvul.002G239900.1	3380810_37_C_G	glutelin type-A 2	nutrient reservoir activity
Phvul.002G240200.1	3370209_13_G_A	Cellulose synthase A catalytic subunit 8 [UDP-forming]	plasma membrane;integral component of membrane;cellulose synthase (UDP-forming) activity;metal ion binding;cellulose biosynthetic process;cell wall organization
Phvul.002G242900.1	3379603_29_T_C	peptide nitrate transporter	integral component of membrane;transporter activity;transport
Phvul.002G245200.1	3383115_48_C_G	PLASMODESMATA CALLOSE-BINDING PROTEIN 3-like	transferase activity;metabolic process
Phvul.002G245200.2	3383115_48_C_G	PLASMODESMATA CALLOSE-BINDING PROTEIN 3-like	transferase activity;metabolic process
Phvul.002G245500.1	3378076_19_C_T	plant F15D2-27	-
Phvul.002G251000.1	3378306_28_G_C	partner of Y14 and mago	nucleoplasm;nucleolus;cytoplasm;protein binding;megagametogenesis;endosperm development;trichome branching;response to UV-B;positive regulation of gene expression;DNA endoreduplication;negative regulation of APC-Cdc20 complex activity;positive regulation of defense response to bacterium
Phvul.002G253600.1	3380489_33_G_A	Actin-related 3	cytosol;multidimensional cell growth;trichome morphogenesis;actin nucleation
Phvul.002G254300.1	3377465_22_T_A	acyl-coenzyme A oxidase 2, peroxisomal	peroxisome;fatty-acyl-CoA binding;acyl-CoA dehydrogenase activity;acyl-CoA oxidase activity;electron carrier activity;flavin adenine dinucleotide binding;oxidoreductase activity, acting on the CH-CH group of donors, with a flavin as acceptor;long-chain fatty acid metabolic process;response to cytokinin;fatty acid beta-oxidation using acyl-CoA dehydrogenase;proteasome-mediated ubiquitin-dependent …
Phvul.002G271500.1	3379220_48_T_C	phosphatidylinositol 4-kinase beta 1-like isoform X1	intracellular;membrane;1-phosphatidylinositol 4-kinase activity;phosphatidylinositol phosphorylation;phosphatidylinositol-mediated signaling
Phvul.002G271500.2	3379220_48_T_C	phosphatidylinositol 4-kinase beta 1-like isoform X1	intracellular;membrane;1-phosphatidylinositol 4-kinase activity;phosphatidylinositol phosphorylation;phosphatidylinositol-mediated signaling
Phvul.002G274500.1	3383745_33_G_A	lipase-like PAD4	membrane;hydrolase activity;lipid metabolic process
Phvul.002G276100.1	3383476_28_C_T	filament-like plant 3	-
Phvul.002G276900.1	3380746_11_G_C	probable LRR receptor-like serine threonine- kinase At5g63710 isoform X1	intracellular;integral component of membrane;G-protein coupled receptor kinase activity;transmembrane receptor protein tyrosine kinase activity;ATP binding;2-alkenal reductase [NAD(P)] activity;protein targeting to membrane;positive regulation of flavonoid biosynthetic process;regulation of plant-type hypersensitive response;peptidyl-tyrosine phosphorylation;oxidation-reduction process
Phvul.002G277400.1	3383760_41_C_G,3380351_64_G_C	MACPF domain	-
Phvul.002G277400.2	3383760_41_C_G,3380351_64_G_C	MACPF domain	-
Phvul.002G279700.1	3381226_17_A_T	respiratory burst oxidase homolog C	integral component of membrane;peroxidase activity;calcium ion binding;oxidoreductase activity, acting on NAD(P)H, oxygen as acceptor;oxidation-reduction process;cellular oxidant detoxification
Phvul.002G281700.1	3377302_52_A_T	MEI2-like 1 isoform X1	nucleotide binding;nucleic acid binding
Phvul.002G287000.1	3383622_17_T_G	methyl- -binding domain-containing 13-like	nucleus;methyl-CpG binding;negative regulation of transcription from RNA polymerase II promoter;methylation-dependent chromatin silencing
Phvul.002G287500.1	3378378_34_A_T	tetraspanin-10 isoform X1	integral component of membrane
Phvul.002G287700.1	3379979_47_G_A	myosin heavy chain	-
Phvul.002G296000.1	3383634_31_A_G	arabinogalactan peptide 22-like	integral component of membrane;iron ion transport;trichoblast differentiation;cellular response to iron ion starvation;response to nitrate;nitrate transport;brassinosteroid biosynthetic process
Phvul.002G296300.1	3383869_21_T_A	myosin heavy chain, cardiac muscle isoform	-
Phvul.002G296500.1	3382626_64_C_A	kinesin FRA1	kinesin complex;microtubule;microtubule motor activity;ATP binding;microtubule binding;ATPase activity;microtubule-based movement;metabolic process
Phvul.002G298300.1	3383582_22_C_A	RING-H2 finger ATL21B	integral component of membrane;zinc ion binding;hydrolase activity;polysaccharide binding;metabolic process
Phvul.002G298400.1	3380867_60_T_C	PPR superfamily	-
Phvul.002G302200.1	3369318_12_T_A	lupeol synthase	lupeol synthase activity;pentacyclic triterpenoid biosynthetic process
Phvul.002G303800.1	3383472_26_G_A,3383472_36_T_C	galacturonokinase isoform X1	cytosol;galactokinase activity;ATP binding;galactose metabolic process;D-galacturonate metabolic process;carbohydrate phosphorylation
Phvul.002G306600.1	3381108_57_G_T	transmembrane ,	integral component of membrane
Phvul.002G311000.1	3380334_10_G_A	casein kinase I-like isoform X1	protein serine/threonine kinase activity;ATP binding;Wnt signaling pathway;peptidyl-serine phosphorylation
Phvul.002G311000.2	3380334_10_G_A	casein kinase I-like isoform X1	protein serine/threonine kinase activity;ATP binding;Wnt signaling pathway;peptidyl-serine phosphorylation
Phvul.002G311800.1	3377246_24_G_T	E3 ubiquitin- ligase LIN	ubiquitin-protein transferase activity;ligase activity;protein ubiquitination
Phvul.002G313600.1	3378976_38_G_A	ras-related RHN1-like isoform X1	intracellular;membrane;GTPase activity;GTP binding;intracellular protein transport;nucleocytoplasmic transport;small GTPase mediated signal transduction;metabolic process
Phvul.002G315000.1	3379907_17_G_T	alpha beta hydrolase family	integral component of membrane;sterol esterase activity;lipid metabolic process
Phvul.002G315000.2	3379907_17_G_T	alpha beta hydrolase family	integral component of membrane;sterol esterase activity;lipid metabolic process
Phvul.002G316600.1	3366452_28_A_G	Chloroplastic group IIA intron splicing facilitator CRS1, chloroplastic	RNA binding;isoprenoid biosynthetic process;phospholipid biosynthetic process;plastid organization
Phvul.002G325000.1	3380337_6_G_T	IRK-interacting -like	extracellular space;DNA binding;metal ion binding
Phvul.002G325900.1	3380541_41_C_G	poly(A) polymerase	nucleus;integral component of membrane;RNA binding;polynucleotide adenylyltransferase activity;mitotic cell cycle;mRNA polyadenylation
Phvul.002G325900.2	3380541_41_C_G	poly(A) polymerase	nucleus;integral component of membrane;RNA binding;polynucleotide adenylyltransferase activity;mitotic cell cycle;mRNA polyadenylation
Phvul.002G325900.3	3380541_41_C_G	poly(A) polymerase	nucleus;integral component of membrane;RNA binding;polynucleotide adenylyltransferase activity;mitotic cell cycle;mRNA polyadenylation
Phvul.002G326600.1	3382565_44_C_G	1-aminocyclopropane-1-carboxylate oxidase	1-aminocyclopropane-1-carboxylate oxidase activity;naringenin 3-dioxygenase activity;metal ion binding;oxidation-reduction process
Phvul.002G328400.1	3377734_6_A_T	histone H1-like	nucleosome;nucleus;DNA binding;nucleosome assembly
Phvul.002G328900.1	3366279_59_C_T	glutamine-dependent NAD(+) synthetase	cytosol;NAD+ synthase (glutamine-hydrolyzing) activity;glutaminase activity;ATP binding;NAD biosynthetic process;response to cadmium ion
Phvul.002G329900.1	3379496_58_C_T	ADP,ATP carrier ER-ANT1	mitochondrial inner membrane;integral component of membrane;structural constituent of ribosome;ATP:ADP antiporter activity;translation;ADP transport;ATP transport;seed development;root development;shoot system development;transmembrane transport
Phvul.002G329900.2	3379496_58_C_T	ADP,ATP carrier ER-ANT1	mitochondrial inner membrane;integral component of membrane;structural constituent of ribosome;ATP:ADP antiporter activity;translation;ADP transport;ATP transport;seed development;root development;shoot system development;transmembrane transport
Phvul.002G332500.1	3382303_37_G_A	SHOOT GRAVITROPISM 5-like	nucleic acid binding;metal ion binding
Phvul.002G333100.1	3383854_17_G_C	homeobox-leucine zipper HDG11-like	nucleus;lipid binding;sequence-specific DNA binding;regulation of transcription, DNA-templated
Phvul.002G333700.1	3384556_48_A_T	transmembrane ,	integral component of membrane;leaf morphogenesis;mRNA modification;cell differentiation
Phvul.003G000600.1	3380478_40_G_C	probable uridine nucleosidase 2	cytosol;UDP-glucosyltransferase activity;inosine nucleosidase activity;inosine catabolic process
Phvul.003G001200.1	3371459_55_C_T	aminoacylase-1 isoform X2	vacuole;endoplasmic reticulum;Golgi apparatus;aminoacylase activity;metallopeptidase activity;metal ion binding;RNA splicing, via endonucleolytic cleavage and ligation;proteolysis;methionine biosynthetic process;cysteine biosynthetic process
Phvul.003G002100.1	3381178_38_A_G	ARM repeat	-
Phvul.003G004400.1	3381538_37_G_C	nicotinamidase 2-like	hydrolase activity;metabolic process
Phvul.003G005500.1	3366432_27_A_T	geraniol 8-hydroxylase-like	integral component of membrane;iron ion binding;oxidoreductase activity, acting on paired donors, with incorporation or reduction of molecular oxygen, NAD(P)H as one donor, and incorporation of one atom of oxygen;heme binding;secondary metabolite biosynthetic process;oxidation-reduction process
Phvul.003G005800.1	3365886_47_T_C	zinc finger, C3HC4 type (RING finger)	plasmodesma;zinc ion binding
Phvul.003G006000.1	3382898_38_T_A	caffeic acid O-methyltransferase	cytosol;quercetin 3-O-methyltransferase activity;protein dimerization activity;caffeate O-methyltransferase activity;aromatic compound biosynthetic process;methylation
Phvul.003G006500.1	3380903_43_C_A	probable metal-nicotianamine transporter YSL7	integral component of membrane;transmembrane transport
Phvul.003G008400.1	3378804_9_C_G	Myb family transcription factor At1g14600	nucleus;DNA binding;transcription, DNA-templated;regulation of transcription, DNA-templated
Phvul.003G008900.1	3379732_48_A_G,3379125_61_T_G	transmembrane ,	integral component of membrane;cell part
Phvul.003G012700.1	3378741_60_C_T	pentatricopeptide repeat-containing At5g39710	mitochondrion
Phvul.003G016000.1	3383397_37_T_A	RNA recognition motif	nucleotide binding;nucleic acid binding
Phvul.003G019300.1	3379862_44_C_A	tRNA:m(4)X modification enzyme TRM13 homolog	tRNA methyltransferase activity;tRNA methylation
Phvul.003G020800.1	3369178_43_C_G	probable peroxygenase 5	integral component of membrane
Phvul.003G022000.1	3380413_65_G_T	clathrin assembly At2g01600	clathrin-coated vesicle;1-phosphatidylinositol binding;clathrin binding;2-alkenal reductase [NAD(P)] activity;clathrin coat assembly;oxidation-reduction process
Phvul.003G025700.1	3382137_26_A_G	LSM14 like A	integral component of membrane
Phvul.003G028800.1	3383209_53_G_C	BZIP family transcription factor	transcription factor activity, sequence-specific DNA binding;sequence-specific DNA binding;transcription, DNA-templated;regulation of transcription, DNA-templated;response to xenobiotic stimulus;regulation of flower development;endoplasmic reticulum unfolded protein response;petal formation;sepal formation
Phvul.003G028800.2	3383209_53_G_C	BZIP family transcription factor	transcription factor activity, sequence-specific DNA binding;sequence-specific DNA binding;transcription, DNA-templated;regulation of transcription, DNA-templated;response to chemical;floral whorl development;floral organ formation;phyllome development
Phvul.003G029600.1	3372057_32_A_G	ATP-dependent RNA helicase DHX36 isoform X1	ATP-dependent RNA helicase activity;ATP binding;poly(A) RNA binding;RNA processing
Phvul.003G030200.1	3378162_11_C_T*	endonuclease 2-like	nucleic acid binding;endonuclease activity;DNA catabolic process;nucleic acid phosphodiester bond hydrolysis
Phvul.003G034000.1	3379473_8_G_C	zinc finger, C3HC4 type (RING finger)	zinc ion binding
Phvul.003G034800.1	3375427_27_T_G	hypothetical protein PHAVU_003G034800g	cytoplasm;transition metal ion binding;metal ion transport;cellular transition metal ion homeostasis
Phvul.003G053100.1	3384231_60_C_G	NHL repeat	integral component of membrane;catalytic activity;metabolic process
Phvul.003G055900.1	3382958_6_C_A	plant F10M23-360	integral component of membrane
Phvul.003G062600.1	3382501_10_G_A	cysteine-rich receptor kinase 2	plasma membrane;plasmodesma;integral component of membrane;protein serine/threonine kinase activity;ATP binding;protein folding;oligopeptide transport;defense response;response to heat;response to high light intensity;response to endoplasmic reticulum stress;response to hydrogen peroxide;protein autophosphorylation
Phvul.003G072200.1	3381076_31_T_A	phospholipid-transporting ATPase 3	Golgi membrane;endosome;trans-Golgi network;plasma membrane;integral component of membrane;magnesium ion binding;phospholipid-translocating ATPase activity;ATP binding;protein targeting to membrane;nucleotide transport;ER to Golgi vesicle-mediated transport;metabolic process;regulation of plant-type hypersensitive response;ammonium transport;basic amino acid transport;negative regulation of progr…
Phvul.003G072500.1	3380493_32_G_T	TMV resistance N-like isoform X1	integral component of membrane;ADP binding;defense response;signal transduction
Phvul.003G073700.1	3379211_14_C_T	transcription factor VOZ1	sequence-specific DNA binding;response to symbiotic fungus;positive regulation of transcription, DNA-templated;long-day photoperiodism, flowering;positive regulation of long-day photoperiodism, flowering
Phvul.003G073700.2	3379211_14_C_T	transcription factor VOZ1	sequence-specific DNA binding;response to symbiotic fungus;positive regulation of transcription, DNA-templated;long-day photoperiodism, flowering;positive regulation of long-day photoperiodism, flowering
Phvul.003G073700.3	3379211_14_C_T	transcription factor VOZ1	sequence-specific DNA binding;response to symbiotic fungus;positive regulation of transcription, DNA-templated;long-day photoperiodism, flowering;positive regulation of long-day photoperiodism, flowering
Phvul.003G075800.1	3384036_36_T_C	Auxin response factor 1	nucleus;DNA binding;transcription factor activity, sequence-specific DNA binding;DNA methylation;methylation-dependent chromatin silencing;transcription, DNA-templated;cell-cell signaling;virus induced gene silencing;auxin-activated signaling pathway;leaf senescence;production of ta-siRNAs involved in RNA interference;production of miRNAs involved in gene silencing by miRNA
Phvul.003G086000.1	3378530_29_G_T	Microtubule-associated 70-5	microtubule binding;cytoskeleton organization
Phvul.003G094700.1	3382150_60_A_T	transcription factor BEE 1-like	nucleus;transcription factor activity, sequence-specific DNA binding;protein dimerization activity;regulation of transcription, DNA-templated
Phvul.003G100800.1	3383206_59_C_T	surfeit locus	-
Phvul.003G103100.1	3381883_60_A_T	hypothetical protein PHAVU_003G103100g	zinc ion binding
Phvul.003G117300.1	3383162_47_C_G	cell wall vacuolar inhibitor of fructosidase 1-like	integral component of membrane;cell periphery;pectinesterase activity;pectinesterase inhibitor activity;negative regulation of catalytic activity
Phvul.003G119700.1	3380425_6_T_G	phragmoplast orienting kinesin-1	kinesin complex;microtubule;microtubule motor activity;ATP binding;microtubule binding;ATPase activity;nuclear division;cytokinesis by cell plate formation;regulation of DNA replication;nucleolus organization;microtubule-based movement;metabolic process;regulation of G2/M transition of mitotic cell cycle
Phvul.003G120700.1	3383320_57_A_C	squamosa promoter-binding 1	nucleus;integral component of membrane;DNA binding
Phvul.003G122900.1	3381269_33_C_T	CHUP1, chloroplastic-like isoform X1	chloroplast outer membrane;chloroplast organization
Phvul.003G122900.2	3381269_33_C_T	CHUP1, chloroplastic-like isoform X1	chloroplast outer membrane;chloroplast organization
Phvul.003G123000.1	3383858_30_C_T	soluble diacylglycerol acyltransferase	NADH dehydrogenase activity;FMN binding;transferase activity, transferring acyl groups;NAD binding;4 iron, 4 sulfur cluster binding;aerobic respiration
Phvul.003G127600.1	3381415_14_G_A	Embryogenesis-associated EMB8	integral component of membrane
Phvul.003G127700.1	3377337_52_A_C	pectinesterase 63	cell wall;pectinesterase activity;aspartyl esterase activity;cell wall modification;pectin catabolic process
Phvul.003G129700.1	3378738_63_C_A	disease resistance (TIR-NBS-LRR class),	integral component of membrane;ADP binding;defense response;signal transduction
Phvul.003G132200.1	3382156_25_T_C	stress responsive A B barrel domain	-
Phvul.003G134200.1	3384487_59_G_C	probable phosphatase 2C 50 isoform X1	protein serine/threonine phosphatase activity;metal ion binding;protein dephosphorylation
Phvul.003G134300.1	3378310_12_G_A	plant F27B13-30	integral component of membrane
Phvul.003G134400.1	3379225_21_T_G	glyoxalase bleomycin resistance dioxygenase	chloroplast;lyase activity;dioxygenase activity;oxidation-reduction process
Phvul.003G136000.1	3382093_58_T_A	BAAT acyl- thioester hydrolase carboxy-terminal	hydrolase activity;metabolic process
Phvul.003G136300.1	3381737_11_G_A	CRS1 domain-containing , isoform 1	RNA binding
Phvul.003G137800.1	3380019_11_C_T	Clavata3 ESR (CLE) gene family member	integral component of membrane
Phvul.003G139700.1	3381167_11_T_G	uncharacterized membrane At1g06890	integral component of membrane;carbohydrate transport
Phvul.003G144100.1	3383323_50_G_A	WD repeat-containing 75	-
Phvul.003G144900.1	3382623_50_T_C	ankyrin repeat-containing At3g12360-like isoform X1	integral component of membrane
Phvul.003G144900.2	3382623_50_T_C	ankyrin repeat-containing At3g12360-like isoform X1	integral component of membrane
Phvul.003G145000.1	3370770_65_T_G,3383379_43_A_C	ankyrin repeat plant	integral component of membrane
Phvul.003G145800.1	3382740_46_A_G	(DL)-glycerol-3-phosphatase 2-like	riboflavin kinase activity;hydrolase activity;phosphorylation
Phvul.003G151800.1	3381838_13_A_C	tetraspanin-8-like	integral component of membrane
Phvul.003G155200.1	3379362_7_G_C	Zinc finger 385D	nucleic acid binding;zinc ion binding
Phvul.003G163300.1	3384044_47_C_T	axonemal dynein light chain,	microtubule associated complex;motile cilium;microtubule-based process
Phvul.003G163300.2	3384044_47_C_T	axonemal dynein light chain,	microtubule associated complex;motile cilium;microtubule-based process
Phvul.003G182700.1	3381942_38_C_T	truncated transcription factor CAULIFLOWER A-like	nucleus;DNA binding;transcription factor activity, sequence-specific DNA binding;2-alkenal reductase [NAD(P)] activity;protein dimerization activity;transcription, DNA-templated;regulation of transcription, DNA-templated;positive regulation of flower development;maintenance of inflorescence meristem identity;fruit development;regulation of anthocyanin biosynthetic process;plant ovule development;…
Phvul.003G185600.1	3377844_57_G_C	dentin sialophospho ,	-
Phvul.003G194200.1	3377990_49_C_T	ubiquitin carboxyl-terminal hydrolase	thiol-dependent ubiquitinyl hydrolase activity;metal ion binding;protein deubiquitination
Phvul.003G194300.1	3383057_22_A_T	LOB domain-containing 27-like	-
Phvul.003G194700.1	3378527_10_C_G	aminoacyl-tRNA synthetase	aminoacyl-tRNA ligase activity;metabolic process
Phvul.003G201600.1	3379894_42_T_G	transmembrane ,	integral component of membrane
Phvul.003G207100.1	3383908_26_G_A	tipD	autophagosome membrane;myosin heavy chain kinase activity;autophagosome assembly;protein phosphorylation
Phvul.003G207100.2	3383908_26_G_A	tipD	autophagosome membrane;myosin heavy chain kinase activity;autophagosome assembly;protein phosphorylation
Phvul.003G207700.1	3380527_54_A_C	lysine-specific demethylase REF6-like	nucleic acid binding;metal ion binding;metabolic process;single-organism developmental process;anatomical structure development
Phvul.003G209600.1	3382359_52_G_A	Ribonuclease J	DNA binding;RNA binding;metal ion binding
Phvul.003G209600.2	3382359_52_G_A	Ribonuclease J	DNA binding;RNA binding;metal ion binding
Phvul.003G214300.1	3381209_59_C_T	ODORANT1	DNA binding
Phvul.003G216900.1	3383755_7_C_T	nudix hydrolase	chloroplast stroma;ADP-ribose pyrophosphohydrolase activity;ADP-glucose pyrophosphohydrolase activity;metabolic process
Phvul.003G216900.2	3383755_7_C_T	nudix hydrolase 14, chloroplastic	chloroplast stroma;integral component of membrane;ADP-ribose diphosphatase activity;ADP-ribose pyrophosphohydrolase activity;ADP-glucose pyrophosphohydrolase activity;metabolic process
Phvul.003G218800.1	3383338_5_T_C	14 kDa proline-rich -like	-
Phvul.003G218800.2	3383338_5_T_C	14 kDa proline-rich -like	-
Phvul.003G221300.1	3384274_13_C_T	agenet domain	-
Phvul.003G224600.1	3381036_20_G_C	expansin-like B1	extracellular region
Phvul.003G230300.1	3383897_52_A_G	seed maturation	embryo development
Phvul.003G232200.1	3377445_49_A_G	CROWDED NUCLEI 4-like	-
Phvul.003G232200.2	3377445_49_A_G	CROWDED NUCLEI 4-like	-
Phvul.003G241200.1	3384312_37_T_G	probable 2-oxoglutarate-dependent dioxygenase At3g49630	iron ion binding;oxidoreductase activity;oxidation-reduction process
Phvul.003G245800.1	3378800_41_G_A	transducin WD40 repeat	autophagosome membrane;autophagosome assembly
Phvul.003G248200.1	3383149_20_T_C	Polyneuridine-aldehyde esterase	polyneuridine-aldehyde esterase activity;metabolic process
Phvul.003G253900.1	3382985_19_G_A	GATA transcription factor 18-like	nucleus;transcription factor complex;RNA polymerase II regulatory region sequence-specific DNA binding;RNA polymerase II transcription factor binding;transcriptional activator activity, RNA polymerase II transcription regulatory region sequence-specific binding;chromatin binding;zinc ion binding;transcription from RNA polymerase II promoter;multicellular organismal development;cell differentiatio…
Phvul.003G254100.1	3380202_5_G_A	sugar transporter ERD6-like 6	integral component of plasma membrane;sugar:proton symporter activity;glucose transmembrane transporter activity;2-alkenal reductase [NAD(P)] activity;proton transport;glucose import;oxidation-reduction process;glucose transmembrane transport
Phvul.003G254100.2	3380202_5_G_A	sugar transporter ERD6-like 6	integral component of plasma membrane;sugar:proton symporter activity;glucose transmembrane transporter activity;2-alkenal reductase [NAD(P)] activity;proton transport;glucose import;oxidation-reduction process;glucose transmembrane transport
Phvul.003G255800.1	3377031_10_G_T	Salicylate O-methyltransferase	jasmonate O-methyltransferase activity;methylation
Phvul.003G256500.1	3381897_15_A_G	abscisic acid 8 -hydroxylase 3-like	integral component of membrane;iron ion binding;(+)-abscisic acid 8'-hydroxylase activity;heme binding;multicellular organismal development;brassinosteroid homeostasis;sterol metabolic process;brassinosteroid biosynthetic process;oxidation-reduction process
Phvul.003G270600.1	3378054_53_T_G	glutamate receptor -like	integral component of membrane;ionotropic glutamate receptor activity;ion transport;ionotropic glutamate receptor signaling pathway
Phvul.003G270800.1	3378849_40_G_A	glutamate receptor -like	integral component of membrane;ionotropic glutamate receptor activity;ion transport;ionotropic glutamate receptor signaling pathway
Phvul.003G270800.2	3378849_40_G_A	glutamate receptor -like	integral component of membrane;ionotropic glutamate receptor activity;ion transport;ionotropic glutamate receptor signaling pathway
Phvul.003G273300.1	3381522_10_C_T	ubiquitin-conjugating enzyme E2-17 kDa	ATP binding;ligase activity;DNA endoreduplication;proteasome-mediated ubiquitin-dependent protein catabolic process;proteasome assembly;regulation of unidimensional cell growth;response to misfolded protein
Phvul.003G273500.1	3384061_28_G_A	RNA-binding ,	nucleotide binding;nucleic acid binding;zinc ion binding
Phvul.003G274500.1	3384357_15_A_G	actin-related 2 3 complex subunit 2A	Arp2/3 protein complex;trichome morphogenesis;Arp2/3 complex-mediated actin nucleation
Phvul.003G276300.1	3370466_17_C_G	neutral amino acid transporter	integral component of membrane;L-amino acid transmembrane transporter activity;polyamine transmembrane transporter activity;antiporter activity;hydrolase activity;amino acid transmembrane transport;metabolic process;polyamine transmembrane transport
Phvul.003G280000.1	3380479_9_T_G	probable methyltransferase PMT20	endosome;trans-Golgi network;integral component of membrane;S-adenosylmethionine-dependent methyltransferase activity;methylation
Phvul.003G282700.1	3383878_59_C_T	DNA-directed RNA polymerase 1B, mitochondrial-like	DNA binding;DNA-directed RNA polymerase activity;transcription, DNA-templated
Phvul.003G282800.1	3378832_46_G_A	Histone-lysine N-methyltransferase ATX1, isoform 2	nucleus
Phvul.003G292200.1	3382201_8_G_T	abscisic acid 8 -hydroxylase 4-like	integral component of membrane;iron ion binding;(+)-abscisic acid 8'-hydroxylase activity;heme binding;multicellular organismal development;brassinosteroid homeostasis;sterol metabolic process;brassinosteroid biosynthetic process;oxidation-reduction process
Phvul.003G293600.1	3381738_53_G_A	Serine threonine- kinase SRK2E	nucleus;cytosol;ATP binding;calcium-dependent protein serine/threonine kinase activity;protein phosphatase binding;sucrose metabolic process;protein phosphorylation;unsaturated fatty acid biosynthetic process;response to water deprivation;response to salt stress;response to abscisic acid;stomatal movement;regulation of stomatal movement;regulation of anion channel activity;triglyceride biosynthet…
Phvul.004G001900.1	3383200_38_C_G	MATE efflux family	integral component of membrane;drug transmembrane transporter activity;antiporter activity;drug transmembrane transport
Phvul.004G002000.1	3381615_52_G_C	Immunoglobulin A1 protease autotransporter	-
Phvul.004G005800.1	3365460_51_T_C,3383880_11_T_C	alkane hydroxylase MAH1-like	integral component of membrane;monooxygenase activity;iron ion binding;oxidoreductase activity, acting on paired donors, with incorporation or reduction of molecular oxygen;heme binding;oxidation-reduction process
Phvul.004G006800.1	3383331_5_C_T	nuclear pore complex GP210	integral component of membrane
Phvul.004G006900.1	3383460_35_A_G	glycosylphosphatidylinositol anchor attachment	GPI-anchor transamidase complex;attachment of GPI anchor to protein
Phvul.004G007200.1	3384535_48_T_A,3379790_51_G_A	Methyl- -binding domain-containing 7	nucleus;DNA binding
Phvul.004G011000.1	3379286_50_A_G	cysteine-rich receptor kinase 42	plasma membrane;plasmodesma;integral component of membrane;protein serine/threonine kinase activity;non-membrane spanning protein tyrosine kinase activity;ATP binding;defense response;peptidyl-tyrosine phosphorylation
Phvul.004G012500.1	3375262_27_C_A	anthocyanidin reductase	3-beta-hydroxy-delta5-steroid dehydrogenase activity;cinnamoyl-CoA reductase activity;coenzyme binding;steroid biosynthetic process;oxidation-reduction process
Phvul.004G012600.1	3372377_22_A_G	serine threonine- kinase BLUS1	cytoplasm;plasma membrane;protein serine/threonine kinase activity;ATP binding;regulation of mitotic cell cycle;signal transduction by protein phosphorylation;stress-activated protein kinase signaling cascade;activation of protein kinase activity;regulation of apoptotic process
Phvul.004G022200.1	3381626_13_A_T	GDSL esterase lipase At3g27950-like	membrane;hydrolase activity, acting on ester bonds;9,9'-dicis-carotene:quinone oxidoreductase activity;7,9,9'-tricis-neurosporene:quinone oxidoreductase activity;9,9'-di-cis-zeta-carotene desaturation to 7,9,7',9'-tetra-cis-lycopene;oxidation-reduction process
Phvul.004G028400.1	3381267_8_T_C	DUF1666 family	integral component of membrane;cytosolic large ribosomal subunit;RNA binding;structural constituent of ribosome;translation;ribosome biogenesis
Phvul.004G032300.1	3377809_46_C_T,3383732_20_A_G	Purple acid phosphatase 23	integral component of membrane;acid phosphatase activity;metal ion binding;dephosphorylation
Phvul.004G032300.2	3377809_46_C_T,3383732_20_A_G	Purple acid phosphatase 23	integral component of membrane;acid phosphatase activity;metal ion binding;dephosphorylation
Phvul.004G033100.1	3381816_45_C_A	probable ubiquitin conjugation factor E4	ubiquitin ligase complex;cytosol;ligase activity;ubiquitin-ubiquitin ligase activity;ubiquitin-dependent protein catabolic process;glucuronoxylan metabolic process;protein ubiquitination;xylan biosynthetic process
Phvul.004G034300.1	3382053_59_C_G	biotin carboxyl carrier of acetyl- carboxylase 2, chloroplastic-like	acetyl-CoA carboxylase complex;integral component of membrane;acetyl-CoA carboxylase activity;fatty acid biosynthetic process
Phvul.004G037400.1	3380102_21_C_A	proline-rich receptor kinase PERK14	-
Phvul.004G038200.1	3378533_27_A_C	Eukaryotic translation initiation factor 3 subunit M	eukaryotic translation initiation factor 3 complex;eukaryotic 43S preinitiation complex;eukaryotic 48S preinitiation complex;translation initiation factor activity;formation of translation preinitiation complex;cytoplasmic translational initiation;regulation of translational initiation
Phvul.004G048000.1	3382718_44_T_C	NBS-LRR type disease resistance	ADP binding;defense response
Phvul.004G052500.1	3379506_31_T_C	ARF GTPase activator	GTPase activator activity;positive regulation of GTPase activity
Phvul.004G058400.1	3379331_60_C_A	cystinosin homolog	vacuolar membrane;integral component of membrane
Phvul.004G060300.1	3383663_34_A_G	pre-rRNA-processing esf2	nucleolus;integral component of membrane;nucleotide binding;RNA binding;endonucleolytic cleavage in ITS1 to separate SSU-rRNA from 5.8S rRNA and LSU-rRNA from tricistronic rRNA transcript (SSU-rRNA, 5.8S rRNA, LSU-rRNA);endonucleolytic cleavage to generate mature 5'-end of SSU-rRNA from (SSU-rRNA, 5.8S rRNA, LSU-rRNA);endonucleolytic cleavage in 5'-ETS of tricistronic rRNA transcript (SSU-rRNA, 5…
Phvul.004G060300.2	3383663_34_A_G	pre-rRNA-processing esf2	nucleolus;integral component of membrane;nucleotide binding;RNA binding;endonucleolytic cleavage in ITS1 to separate SSU-rRNA from 5.8S rRNA and LSU-rRNA from tricistronic rRNA transcript (SSU-rRNA, 5.8S rRNA, LSU-rRNA);endonucleolytic cleavage to generate mature 5'-end of SSU-rRNA from (SSU-rRNA, 5.8S rRNA, LSU-rRNA);endonucleolytic cleavage in 5'-ETS of tricistronic rRNA transcript (SSU-rRNA, 5…
Phvul.004G062100.1	3378943_39_A_T	PRD1	-
Phvul.004G084400.1	3381593_28_C_A	Nuclear inhibitor of phosphatase 1	chromatin organization;multicellular organismal development;gene silencing by RNA;regulation of gene expression, epigenetic;macromolecule methylation;single-organism metabolic process;anatomical structure development;response to stimulus;regulation of nitrogen compound metabolic process;regulation of primary metabolic process;nucleic acid metabolic process;regulation of cellular macromolecule bio…
Phvul.004G087000.1	3377808_13_T_C	transparent testa	apoplast;copper ion binding;oxidoreductase activity, oxidizing metal ions;hydroquinone:oxygen oxidoreductase activity;lignin biosynthetic process;lignin catabolic process;oxidation-reduction process
Phvul.004G089400.1	3381632_30_C_A	hypothetical protein PHAVU_004G089400g	-
Phvul.004G096400.1	3377106_15_A_G	receptor 12	integral component of membrane
Phvul.004G100200.1	3379943_40_A_T	receptor 12	integral component of membrane;transferase activity
Phvul.004G107600.1	3378971_34_T_A	myb transcription factor	nucleus;DNA binding;transcription factor activity, sequence-specific DNA binding;transcription, DNA-templated;regulation of transcription, DNA-templated
Phvul.004G114100.1	3379485_43_G_A,3382293_49_A_G	plant regulator RWP-RK family	-
Phvul.004G116600.1	3382196_29_C_G	leucine-rich repeat receptor kinase EMS1-like	membrane
Phvul.004G116800.1	3382011_61_A_C	transmembrane ascorbate ferrireductase 1	chloroplast;integral component of membrane;ferric-chelate reductase activity;polysaccharide biosynthetic process;multidimensional cell growth;cell tip growth;regulation of hormone levels;cysteine biosynthetic process;anthocyanin accumulation in tissues in response to UV light;root hair elongation;oxidation-reduction process;cell wall organization
Phvul.004G123000.1	3378611_40_C_G	hydroxymethylglutaryl- synthase-like	cytosol;plasmodesma;hydroxymethylglutaryl-CoA synthase activity;isopentenyl diphosphate biosynthetic process, mevalonate pathway
Phvul.004G123000.2	3378611_40_C_G	hydroxymethylglutaryl- synthase-like	cytosol;plasmodesma;hydroxymethylglutaryl-CoA synthase activity;isopentenyl diphosphate biosynthetic process, mevalonate pathway
Phvul.004G128100.1	3378997_67_G_C	NSP-INTERACTING KINASE 2	plasma membrane;integral component of membrane;protein serine/threonine kinase activity;transmembrane receptor protein tyrosine kinase activity;ATP binding;regulation of meristem growth;peptidyl-tyrosine phosphorylation
Phvul.004G137700.1	3379232_22_C_A	pentatricopeptide repeat-containing At2g22410, mitochondrial-like	microtubule-severing ATPase activity;metabolic process
Phvul.004G139000.1	3377987_43_G_A	DNA-binding RHL1,	DNA binding
Phvul.004G139000.2	3377987_43_G_A	DNA-binding RHL1,	DNA binding
Phvul.004G141000.1	3380061_21_T_C	sufE , chloroplastic	eukaryotic translation initiation factor 3 complex;eukaryotic 43S preinitiation complex;eukaryotic 48S preinitiation complex;translation initiation factor activity;formation of translation preinitiation complex;regulation of translational initiation
Phvul.004G143800.1	3380995_31_A_G	Cyclic nucleotide-binding transporter 1 isoform 1	integral component of membrane;voltage-gated potassium channel activity;regulation of membrane potential;potassium ion transmembrane transport
Phvul.004G145400.1	3381886_27_T_C	pentatricopeptide repeat-containing At4g30825, chloroplastic	holo TFIIH complex;regulation of cyclin-dependent protein serine/threonine kinase activity;DNA repair;regulation of transcription from RNA polymerase II promoter;cell cycle;mRNA modification
Phvul.004G146400.1	3383290_20_T_C	N-alpha-acetyltransferase 40 isoform X1	N-acetyltransferase activity;metabolic process
Phvul.004G151800.1	3383126_32_A_G	beta-glucosidase 44-like	beta-glucosidase activity;carbohydrate metabolic process
Phvul.004G152300.1	3382930_31_A_G	DETOXIFICATION 16-like	integral component of membrane;drug transmembrane transporter activity;antiporter activity;drug transmembrane transport
Phvul.004G154700.1	3368129_34_A_G	probable serine threonine- kinase At1g18390	kinase activity;polysaccharide binding;phosphorylation
Phvul.004G154800.1	3383956_11_T_A,3383956_19_G_A	probable serine threonine- kinase At1g18390 isoform X1	integral component of membrane;protein serine/threonine kinase activity;ATP binding;protein phosphorylation
Phvul.004G162300.1	3378590_8_A_T	Aldehyde dehydrogenase family 2 member C4	retinal dehydrogenase activity;aldehyde dehydrogenase (NAD) activity;coniferyl-aldehyde dehydrogenase activity;systemic acquired resistance;phenylpropanoid biosynthetic process;response to nitrate;nitrate transport;response to endoplasmic reticulum stress;oxidation-reduction process
Phvul.004G168400.1	3377270_44_T_C	seed linoleate 9S-lipoxygenase-like	oxidoreductase activity, acting on single donors with incorporation of molecular oxygen, incorporation of two atoms of oxygen;metal ion binding;oxylipin biosynthetic process;oxidation-reduction process
Phvul.004G170500.1	3379635_22_A_T	senescence dehydration-associated	-
Phvul.004G172300.1	3377362_11_C_T	1-aminocyclopropane-1-carboxylate synthase 7-like	1-aminocyclopropane-1-carboxylate synthase activity;pyridoxal phosphate binding;identical protein binding;amino acid transport;1-aminocyclopropane-1-carboxylate biosynthetic process
Phvul.004G172400.1	3377980_18_A_G	probable phospholipase A2 homolog 1	extracellular region;phospholipase A2 activity;calcium ion binding;phospholipid metabolic process;lipid catabolic process
Phvul.004G175700.1	3377689_51_C_G	Receptor kinase HSL1	integral component of membrane;protein serine/threonine kinase activity;ATP binding;protein phosphorylation
Phvul.004G176700.1	3384395_56_C_A	thioredoxin-like 2, chloroplastic	chloroplast;integral component of membrane;protein disulfide oxidoreductase activity;oxidoreductase activity, acting on a sulfur group of donors, disulfide as acceptor;sulfate assimilation;protein folding;glycerol ether metabolic process;cellular response to oxidative stress;cell redox homeostasis;oxidation-reduction process
Phvul.005G003100.1	3377535_47_G_A	endoglucanase 9-like	ribosome;structural constituent of ribosome;cellulase activity;translation;cellulose catabolic process
Phvul.005G010100.1	3383060_19_T_G	E3 ubiquitin ligase RIN2	plasma membrane;integral component of membrane;zinc ion binding;ligase activity;ubiquitin protein ligase activity;protein polyubiquitination;protein ubiquitination involved in ubiquitin-dependent protein catabolic process;proteasome-mediated ubiquitin-dependent protein catabolic process
Phvul.005G013600.1	3384172_34_C_G	Transcription elongation factor SPT6	DNA binding;translation elongation factor activity;nucleobase-containing compound metabolic process;regulation of transcription from RNA polymerase II promoter;translational elongation;regulation of DNA-templated transcription, elongation
Phvul.005G014000.1	3369049_18_C_T	disease resistance RPP13 1	hydrolase activity;ADP binding;defense response;metabolic process
Phvul.005G015100.1	3384512_53_G_C	cysteine-rich receptor kinase 10	plasma membrane;plasmodesma;integral component of membrane;protein serine/threonine kinase activity;non-membrane spanning protein tyrosine kinase activity;ATP binding;defense response;peptidyl-tyrosine phosphorylation
Phvul.005G015100.2	3384512_53_G_C	cysteine-rich receptor kinase 10	plasma membrane;plasmodesma;integral component of membrane;protein serine/threonine kinase activity;non-membrane spanning protein tyrosine kinase activity;ATP binding;defense response;peptidyl-tyrosine phosphorylation
Phvul.005G018900.1	3383256_8_C_G	hypothetical protein PHAVU_005G018900g	single-organism cellular process
Phvul.005G018900.2	3383256_8_C_G	hypothetical protein PHAVU_005G018900g	-
Phvul.005G021200.1	3380261_29_T_A	DNA ligase 1	nucleus;mitochondrion;DNA binding;DNA ligase (ATP) activity;ATP binding;lagging strand elongation;DNA recombination;DNA ligation involved in DNA repair;DNA biosynthetic process
Phvul.005G021300.1	3382787_56_C_T	microtubule-associated 70-2-like	integral component of membrane;protein kinase activity;ATP binding;microtubule binding;protein phosphorylation;cytoskeleton organization
Phvul.005G021500.1	3381953_6_T_A	telomerase reverse transcriptase-like isoform X1	DNA binding;telomerase RNA reverse transcriptase activity;RNA-dependent DNA replication
Phvul.005G022900.1	3377677_8_G_T	PHYLLO, chloroplastic isoform X1	thiamine pyrophosphate binding;2-succinyl-5-enolpyruvyl-6-hydroxy-3-cyclohexene-1-carboxylic-acid synthase activity;2-succinyl-6-hydroxy-2,4-cyclohexadiene-1-carboxylate synthase activity;cellular amino acid catabolic process;menaquinone biosynthetic process;phylloquinone biosynthetic process;photosystem I stabilization
Phvul.005G023400.1	3377554_6_G_C	polyamine oxidase 1	polyamine oxidase activity;flavin adenine dinucleotide binding;N1-acetylspermine:oxygen oxidoreductase (propane-1,3-diamine-forming) activity;spermidine oxidase (propane-1,3-diamine-forming) activity;spermine oxidase (propane-1,3-diamine-forming) activity;polyamine catabolic process;oxidation-reduction process
Phvul.005G031100.1	3378174_13_G_C	U-box domain-containing 44-like isoform X1	-
Phvul.005G031100.2	3378174_13_G_C	U-box domain-containing 44-like isoform X1	-
Phvul.005G031100.3	3378174_13_G_C	U-box domain-containing 44-like isoform X1	-
Phvul.005G045400.1	3380424_44_G_C	DEAD-box ATP-dependent RNA helicase 47, mitochondrial-like	nucleic acid binding;ATP-dependent RNA helicase activity;ATP binding;plasmodesma organization;plasmodesmata-mediated intercellular transport;RNA secondary structure unwinding
Phvul.005G046300.1	3382617_57_T_C	ACCELERATED CELL DEATH 6-like	integral component of membrane;regulation of defense response;cellular response to salicylic acid stimulus;regulation of salicylic acid mediated signaling pathway
Phvul.005G046300.2	3382617_57_T_C	ACCELERATED CELL DEATH 6-like	integral component of membrane;regulation of defense response;cellular response to salicylic acid stimulus;regulation of salicylic acid mediated signaling pathway
Phvul.005G050300.1	3380368_54_T_G	Serine threonine- kinase CTR1	intracellular;MAP kinase kinase kinase activity;ATP binding;MAPK cascade;activation of MAPKK activity
Phvul.005G054800.1	3381956_42_A_G	cAMP-regulated phospho	plasma membrane
Phvul.005G054800.2	3381956_42_A_G	cAMP-regulated phospho	plasma membrane
Phvul.005G068300.1	3381181_13_G_C	calcium-binding EF-hand	integral component of membrane;calcium:sodium antiporter activity;calcium ion binding;sodium ion transmembrane transport;calcium ion homeostasis
Phvul.005G073900.1	3380135_39_T_A	chilling-induced ,	-
Phvul.005G075500.1	3384514_34_T_C	2OG-Fe(II) oxygenase family oxidoreductase	oxidoreductase activity;metal ion binding;oxidation-reduction process
Phvul.005G081000.1	3382532_25_C_G	NHL repeat	RNA splicing, via endonucleolytic cleavage and ligation;methionine biosynthetic process;virus induced gene silencing;vegetative phase change
Phvul.005G082600.1	3379712_63_A_C	Nucleolar GTP-binding 2	nucleolus;GTPase activity;GTP binding;metabolic process;ribosome biogenesis
Phvul.005G086400.1	3379534_5_C_A	probable ADP-ribosylation factor GTPase-activating AGD5	GTPase activator activity;positive regulation of GTPase activity
Phvul.005G091100.1	3380211_68_C_T	plant F3H11-7	chloroplast;leaf morphogenesis;cell differentiation;positive regulation of transcription, DNA-templated
Phvul.005G093400.1	3381888_25_G_A	disease resistance (TIR-NBS-LRR class)	purine ribonucleoside binding;adenyl ribonucleotide binding;anion binding;response to stimulus
Phvul.005G098800.1	3381345_20_T_A	shikimate O-hydroxycinnamoyltransferase	transferase activity, transferring acyl groups other than amino-acyl groups;metabolic process
Phvul.005G099200.1	3377901_37_A_G	hypothetical protein PHAVU_005G099200g	-
Phvul.005G110900.1	3384212_13_G_C	G-type lectin S-receptor-like serine threonine- kinase At4g03230 isoform X1	plasma membrane;plasmodesma;integral component of membrane;protein serine/threonine kinase activity;ATP binding;polysaccharide binding;protein phosphorylation;defense response;recognition of pollen
Phvul.005G113000.1	3379499_53_G_T	transferring glycosyl group transferase	integral component of membrane;transferase activity;metabolic process
Phvul.005G115000.1	3382272_5_C_T	DETOXIFICATION 40-like	integral component of membrane;drug transmembrane transporter activity;antiporter activity;drug transmembrane transport
Phvul.005G128400.1	3379355_68_G_A	BTB POZ domain-containing At3g44820	-
Phvul.005G128700.1	3383147_55_T_A,3382013_28_G_A	ARM repeat superfamily , isoform 2	-
Phvul.005G128700.2	3383147_55_T_A,3382013_28_G_A	ARM repeat superfamily , isoform 2	-
Phvul.005G130400.1	3382955_62_T_C,3378330_43_G_T	DUF2146 family	nuclear-transcribed mRNA catabolic process, nonsense-mediated decay
Phvul.005G135500.1	3383492_26_G_A	serine threonine- kinase CDL1-like isoform X1	integral component of membrane;protein kinase activity;ATP binding;protein phosphorylation
Phvul.005G135500.2	3383492_26_G_A	serine threonine- kinase CDL1-like isoform X1	integral component of membrane;protein kinase activity;ATP binding;protein phosphorylation
Phvul.005G138000.1	3382393_58_A_T	nitrate excretion transporter 1	integral component of membrane;transporter activity;transport
Phvul.005G138000.2	3382393_58_A_T	nitrate excretion transporter 1	integral component of membrane;transporter activity;transport
Phvul.005G138000.3	3382393_58_A_T	nitrate excretion transporter 1	integral component of membrane;transporter activity;transport
Phvul.005G140400.1	3381540_21_T_G	nodulin homeobox isoform X1	nucleus;DNA binding
Phvul.005G140400.2	3381540_21_T_G	nodulin homeobox isoform X1	nucleus;DNA binding
Phvul.005G140500.1	3380894_5_T_A	pentatricopeptide repeat-containing At4g37170	zinc ion binding;microtubule-severing ATPase activity;metabolic process
Phvul.005G140900.1	3382383_7_T_A	DUF1635 family	-
Phvul.005G140900.2	3382383_7_T_A	DUF1635 family	-
Phvul.005G141100.1	3380725_68_C_T	Aquaporin TIP1-3	plant-type vacuole membrane;integral component of membrane;central vacuole;water channel activity;glycerol channel activity;water transport;glycerol transport;ion transmembrane transport
Phvul.005G147400.1	3384223_37_T_C	MATE efflux family 1	integral component of membrane;drug transmembrane transporter activity;antiporter activity;drug transmembrane transport;glucosinolate biosynthetic process
Phvul.005G150600.1	3382661_50_T_C	glycoside hydrolase family 1	beta-glucosidase activity;carbohydrate metabolic process
Phvul.005G151700.1	3377977_11_G_C	cyanogenic beta-glucosidase-like	hydrolase activity, hydrolyzing O-glycosyl compounds;carbohydrate metabolic process
Phvul.005G154000.1	3379437_14_C_A	flowering time control FPA	nucleus;nucleotide binding;nucleic acid binding;mRNA splicing, via spliceosome;multicellular organismal development;anatomical structure development
Phvul.005G154000.2	3379437_14_C_A	flowering time control FPA	nucleus;nucleotide binding;nucleic acid binding;mRNA splicing, via spliceosome;multicellular organismal development;anatomical structure development
Phvul.005G157500.1	3379094_46_G_A	5 -nucleotidase -like	5'-nucleotidase activity;dephosphorylation
Phvul.005G158700.1	3382512_42_G_C	beta-galactosidase 17	integral component of membrane;nucleic acid binding;beta-galactosidase activity;metal ion binding;vegetative to reproductive phase transition of meristem;glucuronoxylan metabolic process;protein desumoylation;xylan biosynthetic process;hydrogen peroxide biosynthetic process
Phvul.005G159600.1	3379290_38_A_T	ROOT HAIR DEFECTIVE 3 homolog 1	endoplasmic reticulum membrane;integral component of membrane;GTPase activity;GTP binding;metabolic process
Phvul.005G162000.1	3379620_25_G_T	LRR receptor-like kinase plant	integral component of membrane;protein serine/threonine kinase activity;transmembrane receptor protein tyrosine kinase activity;ATP binding;peptidyl-tyrosine phosphorylation
Phvul.005G166100.1	3379184_39_A_G	MMS19 nucleotide excision repair	-
Phvul.005G167200.1	3383599_26_C_T	early nodulin 1	integral component of membrane;anchored component of plasma membrane;electron carrier activity
Phvul.005G172500.1	3384133_55_C_G	centromere C	kinetochore;centromeric DNA binding;primary metabolic process;cellular macromolecule metabolic process;kinetochore assembly
Phvul.005G178000.1	3383473_23_T_C	glucan endo-1,3-beta-glucosidase 14-like	integral component of membrane;anchored component of membrane;hydrolase activity, hydrolyzing O-glycosyl compounds;electron carrier activity;carbohydrate metabolic process
Phvul.005G180200.1	3384052_45_C_A	mediator of RNA polymerase II transcription subunit 15a-like isoform X1	transcription cofactor activity;regulation of transcription, DNA-templated
Phvul.005G181400.1	3373593_25_C_G	transcription factor bHLH18-like	protein dimerization activity
Phvul.005G185400.1	3378922_47_A_G	DUF3754 family	integral component of membrane
Phvul.005G185500.1	3383160_40_A_G,3379116_46_A_G	P-loop nucleoside triphosphate hydrolase superfamily	hydrolase activity;metabolic process
Phvul.005G185500.2	3383160_40_A_G,3379116_46_A_G	P-loop nucleoside triphosphate hydrolase superfamily	hydrolase activity;metabolic process
Phvul.006G000400.1	3383773_41_A_C,3384216_7_T_A	transcription factor bHLH157-like	protein dimerization activity
Phvul.006G001800.1	3384374_42_G_A	UPF0586 C9orf41	methyltransferase activity;methylation
Phvul.006G001800.2	3384374_42_G_A	UPF0586 C9orf41	methyltransferase activity;methylation
Phvul.006G002000.1	3384317_11_T_A	acetylornithine aminotransferase, mitochondrial-like	cytosol;chloroplast stroma;N2-acetyl-L-ornithine:2-oxoglutarate 5-aminotransferase activity;copper ion binding;pyridoxal phosphate binding;identical protein binding;arginine biosynthetic process;defense response to bacterium;interspecies interaction between organisms;plant ovule development;primary root development
Phvul.006G003100.1	3380641_32_G_C	serine threonine- kinase ATM-like isoform X1	-
Phvul.006G003100.2	3380641_32_G_C	serine threonine- kinase ATM-like isoform X1	-
Phvul.006G023300.1	3383705_40_C_T*	feruloyl ortho-hydroxylase 1-like	iron ion binding;desacetoxyvindoline 4-hydroxylase activity;oxidation-reduction process
Phvul.006G029300.1	3377939_30_C_A	pre-mRNA-splicing factor CWC22 homolog	U2-type catalytic step 1 spliceosome;catalytic step 2 spliceosome;RNA binding;mRNA splicing, via spliceosome
Phvul.006G030400.1	3370208_59_C_T	LATERAL ROOT PRIMORDIUM 1-like	-
Phvul.006G031800.1	3381732_28_T_G	callose synthase 7-like isoform X1	1,3-beta-D-glucan synthase complex;integral component of membrane;1,3-beta-D-glucan synthase activity;(1->3)-beta-D-glucan biosynthetic process
Phvul.006G033800.1	3379261_46_C_G	xyloglucan endotransglucosylase hydrolase 2-like	cell wall;apoplast;hydrolase activity, hydrolyzing O-glycosyl compounds;xyloglucan:xyloglucosyl transferase activity;xyloglucan metabolic process;cell wall biogenesis;cell wall organization
Phvul.006G038200.1	3378250_42_G_T	probable sugar phosphate phosphate translocator At1g06470	endoplasmic reticulum-Golgi intermediate compartment;integral component of membrane;purine nucleobase transport;carbohydrate transport;UDP-glucose transport
Phvul.006G039400.1	3381514_34_T_C	#NAME?	DNA binding;DNA-directed DNA polymerase activity;3'-5' exonuclease activity;DNA-dependent DNA replication;DNA biosynthetic process;nucleic acid phosphodiester bond hydrolysis
Phvul.006G045900.1	3380680_31_C_T	DUF971 family	-
Phvul.006G046600.1	3380935_59_G_T	stigma-specific STIG1 4	-
Phvul.006G050300.1	3382883_32_G_C	glycerophosphodiester phosphodiesterase GDPDL3-like	glycerophosphodiester phosphodiesterase activity;lipid metabolic process
Phvul.006G056200.1	3384528_30_A_C	probable purine permease 9	integral component of membrane;transporter activity;transport
Phvul.006G059900.1	3379614_33_C_A	pentatricopeptide repeat-containing At2g22070-like	aminoacyl-tRNA ligase activity;ATP binding;zinc ion binding;microtubule-severing ATPase activity;tRNA aminoacylation for protein translation
Phvul.006G079300.1	3383654_6_T_C	B3 domain-containing transcription repressor VAL1 isoform X1	nucleus;DNA binding;zinc ion binding;transcription, DNA-templated;regulation of transcription, DNA-templated
Phvul.006G079300.2	3383654_6_T_C	B3 domain-containing transcription repressor VAL1 isoform X1	nucleus;DNA binding;zinc ion binding;transcription, DNA-templated;regulation of transcription, DNA-templated
Phvul.006G085000.1	3383720_50_T_G,3381213_38_T_A	DJ-1 homolog D	peptidase activity;transferase activity;hydrolase activity, acting on glycosyl bonds;glyoxalase III activity;proteolysis;glutamine metabolic process;methylglyoxal catabolic process to D-lactate via S-lactoyl-glutathione;lactate biosynthetic process
Phvul.006G085700.1	3383603_10_A_G	zinc finger CCCH domain	DNA binding;zinc ion binding;primary metabolic process;cellular macromolecule metabolic process
Phvul.006G087300.1	3382431_14_A_G,3378891_21_G_T	sucrose synthase	sucrose synthase activity;sucrose metabolic process
Phvul.006G090800.1	3381622_28_G_C	indeterminate-domain 2-like	photosystem II;integral component of membrane;nucleic acid binding;metal ion binding
Phvul.006G092400.1	3382919_18_A_T	RRP15	nucleolus;RNA methylation
Phvul.006G092600.1	3381081_37_C_T	hypothetical protein PHAVU_006G092600g	-
Phvul.006G095500.1	3380628_48_G_C	glucose and ribitol dehydrogenase homolog 1-like	oxidoreductase activity;oxidation-reduction process
Phvul.006G096400.1	3372949_51_G_C	bifunctional 3-dehydroquinate dehydratase shikimate dehydrogenase, chloroplastic-like isoform X1	integral component of membrane;3-dehydroquinate dehydratase activity;shikimate 3-dehydrogenase (NADP+) activity;oxidation-reduction process
Phvul.006G096400.2	3372949_51_G_C	bifunctional 3-dehydroquinate dehydratase shikimate dehydrogenase, chloroplastic-like isoform X1	integral component of membrane;3-dehydroquinate dehydratase activity;shikimate 3-dehydrogenase (NADP+) activity;oxidation-reduction process
Phvul.006G097400.1	3377681_7_G_C	HASTY 1	intracellular;negative regulation of flower development;polarity specification of adaxial/abaxial axis;leaf morphogenesis;pre-miRNA export from nucleus;root development
Phvul.006G100200.1	3382398_27_C_G	multisubstrate pseudouridine synthase 7	nucleus;RNA binding;pseudouridylate synthase activity;pseudouridine synthase activity;karyogamy;pseudouridine synthesis;embryo sac egg cell differentiation
Phvul.006G103100.1	3383742_19_A_G	flowering locus K homology domain-like	nucleus;integral component of membrane;RNA binding;positive regulation of flower development
Phvul.006G105000.1	3383227_59_C_T	Ankyrin repeat domain-containing 13B	plasma membrane
Phvul.006G113400.1	3379539_27_G_C	phosphatidylinositol 4-kinase gamma 4-like	kinase activity;phosphotransferase activity, alcohol group as acceptor;phosphorylation
Phvul.006G115200.1	3377938_32_G_A	bifunctional fucokinase fucose pyrophosphorylase	cytoplasm;ATP binding;fucokinase activity;phosphorylation;cellulose biosynthetic process;GDP-L-fucose salvage;Golgi vesicle transport
Phvul.006G124300.1	3383329_7_C_T	kinectin isoform X2	-
Phvul.006G127000.1	3381177_40_T_C	TPR repeat ,	-
Phvul.006G128000.1	3379223_27_A_C	WPP domain-associated	-
Phvul.006G128100.1	3381475_58_A_C	2-succinylbenzoate-- ligase, chloroplastic peroxisomal	integral component of membrane;long-chain fatty acid-CoA ligase activity;o-succinylbenzoate-CoA ligase activity;long-chain fatty acid metabolic process;phylloquinone biosynthetic process
Phvul.006G128100.2	3381475_58_A_C	2-succinylbenzoate- ligase peroxisomal	integral component of membrane;long-chain fatty acid-CoA ligase activity;o-succinylbenzoate-CoA ligase activity;long-chain fatty acid metabolic process;phylloquinone biosynthetic process
Phvul.006G129900.1	3379807_6_G_T	peroxidase family	extracellular region;peroxidase activity;heme binding;metal ion binding;response to oxidative stress;hydrogen peroxide catabolic process;oxidation-reduction process;cellular oxidant detoxification
Phvul.006G131400.1	3382700_12_T_G	Regulatory NPR3	-
Phvul.006G131500.1	3383551_64_A_T	E3 ubiquitin- ligase LIN isoform X1	ligase activity;metabolic process
Phvul.006G131500.2	3383551_64_A_T	E3 ubiquitin- ligase LIN ,	ligase activity;metabolic process
Phvul.006G133400.1	3381656_53_G_T	probable leucine-rich repeat receptor kinase At5g49770	intracellular;integral component of membrane;MAP kinase kinase kinase activity;ATP binding;2-alkenal reductase [NAD(P)] activity;MAPK cascade;activation of MAPKK activity;oxidation-reduction process
Phvul.006G135800.1	3380460_47_A_G	DNA-directed RNA polymerases IV and V subunit 4	cytoplasmic mRNA processing body;DNA-directed RNA polymerase II, core complex;nucleotide binding;single-stranded DNA binding;single-stranded RNA binding;DNA-directed RNA polymerase activity;translation initiation factor binding;nuclear-transcribed mRNA catabolic process, deadenylation-dependent decay;transcription initiation from RNA polymerase II promoter;mRNA export from nucleus in response to …
Phvul.006G137300.1	3369954_61_G_A	wall associated kinase	integral component of membrane;protein kinase activity;ATP binding;polysaccharide binding;protein phosphorylation
Phvul.006G138100.1	3383860_14_C_T	cytochrome P450 71D8-like	integral component of membrane;iron ion binding;oxidoreductase activity, acting on paired donors, with incorporation or reduction of molecular oxygen, NAD(P)H as one donor, and incorporation of one atom of oxygen;heme binding;secondary metabolite biosynthetic process;oxidation-reduction process
Phvul.006G140900.1	3380149_26_C_A	transcriptional adapter ADA2b	nucleus;DNA binding;chromatin binding;transcription factor activity, sequence-specific DNA binding;transcription coactivator activity;histone acetyltransferase activity;zinc ion binding;mitotic cell cycle;nuclear-transcribed mRNA catabolic process;chromatin remodeling;methylation-dependent chromatin silencing;regulation of transcription from RNA polymerase II promoter;RNA processing;positive regu…
Phvul.006G146000.1	3368105_8_G_A	50S ribosomal L4	ribosome;RNA binding;structural constituent of ribosome;DNA-templated transcription, elongation;translation
Phvul.006G146100.1	3384160_15_T_G	STRUBBELIG-RECEPTOR FAMILY 8	plasma membrane;integral component of membrane;protein kinase activity;ATP binding;protein phosphorylation;response to nematode;regulation of meristem growth;anther development
Phvul.006G147000.1	3383129_19_A_G	pentatricopeptide repeat-containing At4g04370	binding;microtubule-severing ATPase activity;oxidoreductase activity;metabolic process;response to stimulus
Phvul.006G147200.1	3378728_17_G_T	Stigma-specific Stig1 family ,	membrane
Phvul.006G149800.1	3382292_11_G_C	Myb O	proton-transporting ATP synthase complex, catalytic core F(1);DNA binding;proton-transporting ATP synthase activity, rotational mechanism;proton-transporting ATPase activity, rotational mechanism;anatomical structure morphogenesis;positive regulation of organelle organization;ATP synthesis coupled proton transport;cellular component organization;cellular macromolecule metabolic process;cell devel…
Phvul.006G151500.1	3384579_52_G_A	glucose-6-phosphate phosphate translocator 2, chloroplastic-like	integral component of membrane;cyclin-dependent protein serine/threonine kinase activity;transporter activity;beta-glucosidase activity;carbohydrate metabolic process;carbohydrate transmembrane transport;regulation of cell cycle
Phvul.006G155800.1	3382875_66_A_G	glutamine synthetase leaf isozyme, chloroplastic	chloroplast thylakoid membrane;chloroplast stroma;chloroplast envelope;cytosolic ribosome;apoplast;glutamate-ammonia ligase activity;ATP binding;glycolytic process;pentose-phosphate shunt;glutamine biosynthetic process;water transport;hyperosmotic response;Golgi organization;aging;nitrogen fixation;response to cold;response to blue light;response to high light intensity;response to sucrose;respon…
Phvul.006G155800.2	3382875_66_A_G	glutamine synthetase leaf isozyme, chloroplastic	chloroplast thylakoid membrane;chloroplast stroma;chloroplast envelope;cytosolic ribosome;apoplast;glutamate-ammonia ligase activity;ATP binding;glycolytic process;pentose-phosphate shunt;glutamine biosynthetic process;water transport;hyperosmotic response;Golgi organization;aging;nitrogen fixation;response to cold;response to blue light;response to high light intensity;response to sucrose;respon…
Phvul.006G164500.1	3383936_34_C_A	transmembrane ,	-
Phvul.006G171400.1	3382984_44_A_C	SH3 domain-containing	ruffle membrane;phosphatidylinositol binding;metal ion binding;regulation of ruffle assembly
Phvul.006G172200.1	3378078_14_C_A,3378078_31_G_A	fasciclin-like arabinogalactan 12	integral component of membrane
Phvul.006G172700.1	3372372_53_C_T	ACCELERATED CELL DEATH 6-like	integral component of membrane
Phvul.006G177700.1	3383629_10_C_G	GDSL esterase lipase At1g28600-like	hydrolase activity, acting on ester bonds;9,9'-dicis-carotene:quinone oxidoreductase activity;7,9,9'-tricis-neurosporene:quinone oxidoreductase activity;9,9'-di-cis-zeta-carotene desaturation to 7,9,7',9'-tetra-cis-lycopene;oxidation-reduction process
Phvul.006G177800.1	3382892_45_A_T	GDSL esterase lipase At1g28600-like	integral component of membrane;oxidoreductase activity, acting on the CH-CH group of donors, quinone or related compound as acceptor;hydrolase activity, acting on ester bonds;single-organism metabolic process
Phvul.006G179300.1	3382064_24_C_A	glutamate receptor -like	integral component of membrane;ionotropic glutamate receptor activity;ion transport;ionotropic glutamate receptor signaling pathway
Phvul.006G179600.1	3382458_14_T_A	GDSL esterase lipase At5g45960-like	integral component of membrane;hydrolase activity, acting on ester bonds;9,9'-dicis-carotene:quinone oxidoreductase activity;7,9,9'-tricis-neurosporene:quinone oxidoreductase activity;9,9'-di-cis-zeta-carotene desaturation to 7,9,7',9'-tetra-cis-lycopene;oxidation-reduction process
Phvul.006G183700.1	3366487_46_A_T	hypothetical protein PHAVU_006G183700g	-
Phvul.006G187800.1	3378778_53_T_C	clathrin light chain 1-like	clathrin coat of trans-Golgi network vesicle;clathrin coat of coated pit;structural molecule activity;clathrin heavy chain binding;intracellular protein transport;clathrin-mediated endocytosis
Phvul.006G191000.1	3380812_12_A_C*	pre-mRNA-splicing factor CWC22 homolog	U2-type catalytic step 1 spliceosome;catalytic step 2 spliceosome;RNA binding;mRNA splicing, via spliceosome
Phvul.006G198500.1	3384079_54_C_A	soluble inorganic pyrophosphatase 6, chloroplastic	thylakoid;chloroplast envelope;magnesium ion binding;inorganic diphosphatase activity;MAPK cascade;protein targeting to membrane;response to cold;detection of biotic stimulus;indoleacetic acid biosynthetic process;salicylic acid biosynthetic process;systemic acquired resistance, salicylic acid mediated signaling pathway;jasmonic acid mediated signaling pathway;response to chitin;regulation of hyd…
Phvul.006G199400.1	3382929_49_C_G	transcription factor GTE7-like	-
Phvul.006G201600.1	3383578_37_A_T	KH domain-containing At4g18375-like	RNA binding
Phvul.006G201600.2	3383578_37_A_T	KH domain-containing At4g18375-like	RNA binding
Phvul.006G205500.1	3380987_62_G_C	UDP-glucosyltransferase family	integral component of membrane;intracellular membrane-bounded organelle;quercetin 3-O-glucosyltransferase activity;quercetin 7-O-glucosyltransferase activity;flavonoid biosynthetic process;flavonoid glucuronidation
Phvul.006G210200.1	3381232_64_A_T	auxin-induced 5NG4	plasma membrane;integral component of membrane;transmembrane transporter activity;transmembrane transport
Phvul.006G210200.2	3381232_64_A_T	auxin-induced 5NG4	integral component of membrane;transmembrane transporter activity;transmembrane transport
Phvul.006G212700.1	3379349_45_C_T,3373544_13_C_G	sterol 3-beta-glucosyltransferase UGT80A2 isoform X1	intracellular membrane-bounded organelle;sterol 3-beta-glucosyltransferase activity;flavonoid biosynthetic process;flavonoid glucuronidation
Phvul.006G214800.1	3378621_27_G_T	alpha-ketoglutarate-dependent dioxygenase ABH5	dioxygenase activity;oxidation-reduction process
Phvul.007G001600.1	3384106_22_T_C	ATP-dependent DNA helicase 2 subunit KU70	nuclear chromosome, telomeric region;Ku70:Ku80 complex;damaged DNA binding;double-stranded DNA binding;ATP-dependent DNA helicase activity;telomeric DNA binding;telomere maintenance;double-strand break repair via nonhomologous end joining;DNA recombination;DNA duplex unwinding;cellular response to gamma radiation;cellular response to X-ray
Phvul.007G001600.2	3384106_22_T_C	ATP-dependent DNA helicase 2 subunit KU70	nuclear chromosome, telomeric region;Ku70:Ku80 complex;damaged DNA binding;double-stranded DNA binding;ATP-dependent DNA helicase activity;telomeric DNA binding;telomere maintenance;double-strand break repair via nonhomologous end joining;DNA recombination;DNA duplex unwinding;cellular response to gamma radiation;cellular response to X-ray
Phvul.007G004700.1	3378240_30_A_C	nucleolar complex 2 homolog	peroxidase activity;cellular oxidant detoxification
Phvul.007G006900.1	3383631_48_A_G	hypothetical protein PHAVU_007G006900g	-
Phvul.007G011600.1	3379639_8_T_A	WUSCHEL-related homeobox 13	nucleus;integral component of membrane;DNA binding
Phvul.007G021100.1	3383356_18_G_C	pentatricopeptide repeat-containing At2g35130 isoform X1	integral component of membrane
Phvul.007G021100.2	3383356_18_G_C	pentatricopeptide repeat-containing At2g35130 isoform X2	integral component of membrane
Phvul.007G021100.3	3383356_18_G_C	pentatricopeptide repeat-containing At2g35130 isoform X2	integral component of membrane
Phvul.007G030000.1	3379180_16_C_G	receptor kinase	integral component of membrane;protein serine/threonine kinase activity;transmembrane receptor protein tyrosine kinase activity;ATP binding;2-alkenal reductase [NAD(P)] activity;peptidyl-tyrosine phosphorylation;oxidation-reduction process
Phvul.007G030800.1	3381197_26_C_G	probable serine threonine- kinase At1g18390	integral component of membrane;protein serine/threonine kinase activity;ATP binding;protein phosphorylation
Phvul.007G030900.1	3375617_30_T_A	probable serine threonine- kinase At1g18390	integral component of membrane;protein serine/threonine kinase activity;ATP binding;protein phosphorylation
Phvul.007G031100.1	3383975_44_T_C	serine threonine- kinase	integral component of membrane;protein serine/threonine kinase activity;ATP binding;polysaccharide binding;protein phosphorylation
Phvul.007G033200.1	3383797_19_C_T	zinc finger CCCH domain-containing 15	metal ion binding
Phvul.007G036300.1	3379876_59_A_G	exonuclease V, chloroplastic-like	single-stranded DNA 5'-3' exodeoxyribonuclease activity;DNA metabolic process;nucleic acid phosphodiester bond hydrolysis
Phvul.007G038000.1	3383889_24_C_G	heavy metal-associated domain	cytoplasm;transition metal ion binding;metal ion transport;cellular transition metal ion homeostasis
Phvul.007G039200.1	3380805_50_A_G	Limonoid UDP-glucosyltransferase	intracellular membrane-bounded organelle;quercetin 3-O-glucosyltransferase activity;quercetin 7-O-glucosyltransferase activity;flavonoid biosynthetic process;flavonoid glucuronidation
Phvul.007G045400.1	3380066_41_A_C	glycosyl hydrolase family 10	endo-1,4-beta-xylanase activity;xylan catabolic process
Phvul.007G046500.1	3378401_19_C_G	Nucleobase-ascorbate transporter 4	integral component of membrane;transporter activity;transmembrane transport
Phvul.007G048900.1	3371725_29_C_T,3371725_12_C_G	receptor kinase At4g00960	plasma membrane;plasmodesma;integral component of membrane;protein serine/threonine kinase activity;ATP binding;protein phosphorylation;defense response to bacterium
Phvul.007G051600.1	3382867_43_T_C	GDSL esterase lipase	oxidoreductase activity;oxidation-reduction process
Phvul.007G056300.1	3378019_22_T_G	hypothetical protein PHAVU_007G056300g	-
Phvul.007G056400.1	3379950_41_A_T	primary amine oxidase-like	copper ion binding;primary amine oxidase activity;quinone binding;amine metabolic process;oxidation-reduction process
Phvul.007G056400.2	3379950_41_A_T	primary amine oxidase-like	copper ion binding;primary amine oxidase activity;quinone binding;amine metabolic process;oxidation-reduction process
Phvul.007G062100.1	3381130_15_T_C	perakine reductase-like	pyridoxine:NADP 4-dehydrogenase activity;oxidation-reduction process
Phvul.007G065500.1	3381830_48_C_T	MADS-box SOC1-like	nucleus;DNA binding;transcription factor activity, sequence-specific DNA binding;protein dimerization activity;transcription, DNA-templated;regulation of transcription, DNA-templated;abscission;regulation of flower development;leaf senescence;floral organ senescence
Phvul.007G067000.1	3380964_15_A_C	FAR1-RELATED SEQUENCE 5-like	zinc ion binding;regulation of transcription, DNA-templated
Phvul.007G067000.2	3380964_15_A_C	FAR1-RELATED SEQUENCE 5-like	zinc ion binding;regulation of transcription, DNA-templated
Phvul.007G068200.1	3383048_52_C_G	phosphatase inhibitor 2	protein phosphatase type 1 complex;protein phosphatase inhibitor activity;regulation of signal transduction;negative regulation of catalytic activity;regulation of phosphoprotein phosphatase activity
Phvul.007G068200.2	3383048_52_C_G	phosphatase inhibitor 2	protein phosphatase type 1 complex;protein phosphatase inhibitor activity;regulation of signal transduction;negative regulation of catalytic activity;regulation of phosphoprotein phosphatase activity
Phvul.007G068300.1	3380637_29_C_T	Methyl- -binding domain-containing 13	-
Phvul.007G069100.1	3383947_42_A_G	DNA mismatch repair MSH3	heteroduplex DNA loop binding;damaged DNA binding;ATP binding;mismatch repair;synapsis;response to xenobiotic stimulus;maintenance of DNA repeat elements;positive regulation of cellular process
Phvul.007G069100.2	3383947_42_A_G	DNA mismatch repair MSH3	heteroduplex DNA loop binding;damaged DNA binding;ATP binding;mismatch repair;synapsis;response to xenobiotic stimulus;maintenance of DNA repeat elements;positive regulation of cellular process
Phvul.007G077900.1	3384475_38_A_T	ABC transporter C family member 10-like	integral component of membrane;ATP binding;ATPase activity, coupled to transmembrane movement of substances;metabolic process;transmembrane transport
Phvul.007G078300.1	3380445_54_T_G	chromosome condensation regulator RCC1 repeat	ligase activity;metal ion binding;metabolic process
Phvul.007G080800.1	3382949_44_C_G	sterol 3-beta-glucosyltransferase UGT80B1-like isoform X1	vacuolar membrane;sterol 3-beta-glucosyltransferase activity;flavonoid biosynthetic process;seed germination;seed coat development;sterol metabolic process;lipid glycosylation;flavonoid glucuronidation
Phvul.007G084100.1	3382878_33_G_A,3382878_34_T_C	type IV inositol polyphosphate 5-phosphatase 3-like	phosphatidylinositol-4,5-bisphosphate 5-phosphatase activity;phosphatidylinositol dephosphorylation
Phvul.007G084400.1	3383790_55_G_T	probable LRR receptor-like serine threonine- kinase At1g34110	integral component of membrane;protein serine/threonine kinase activity;ATP binding;protein phosphorylation
Phvul.007G086400.1	3383678_65_G_T	transparent testa	apoplast;copper ion binding;oxidoreductase activity, oxidizing metal ions;hydroquinone:oxygen oxidoreductase activity;lignin biosynthetic process;lignin catabolic process;oxidation-reduction process
Phvul.007G093100.1	3383422_49_G_A	Nuclear receptor corepressor 1	nucleus;DNA binding
Phvul.007G093100.2	3383422_49_G_A	Nuclear receptor corepressor 1	nucleus;DNA binding
Phvul.007G133800.1	3381610_51_G_A	kunitz-type trypsin inhibitor-like 2	endopeptidase inhibitor activity;negative regulation of endopeptidase activity
Phvul.007G162800.1	3373632_38_A_T	Transcription factor ASG4	nucleus;DNA binding;transcription, DNA-templated;regulation of transcription, DNA-templated
Phvul.007G168800.1	3383816_40_T_G	synapse-associated ,	-
Phvul.007G173900.1	3378601_35_A_T	methylcrotonoyl- carboxylase subunit alpha, mitochondrial isoform X2	mitochondrial matrix;cytosolic ribosome;biotin carboxylase activity;methylcrotonoyl-CoA carboxylase activity;ATP binding;cobalt ion binding;leucine catabolic process;response to sucrose;response to fructose
Phvul.007G178400.1	3381261_50_A_C	flowering locus K homology domain-like	RNA binding
Phvul.007G199100.1	3380614_32_C_T	probable phosphatase 2C 5 isoform X1	plasma membrane;protein serine/threonine phosphatase activity;protein dephosphorylation
Phvul.007G203500.1	3384203_20_A_T	ABC transporter I family member 20	ATP binding;ATPase activity;metabolic process
Phvul.007G210600.1	3379710_32_A_G	squamosa promoter-binding 1	nucleus;integral component of membrane;DNA binding
Phvul.007G218400.1	3381062_25_G_T	endoglucanase 17	cellulase activity;cellulose catabolic process
Phvul.007G223100.1	3378503_21_A_T	phytosulfokines 6	extracellular region;integral component of membrane;growth factor activity;cell proliferation
Phvul.007G236300.1	3384581_44_T_G	ankyrin repeat domain-containing 13C-like	-
Phvul.007G244300.1	3379191_21_A_G	kinase and PP2C-like domain-containing	protein kinase activity;phosphoprotein phosphatase activity;ATP binding;protein phosphorylation;protein dephosphorylation
Phvul.007G244500.1	3384569_42_G_C	50S ribosomal L7 L12	ribosome;structural constituent of ribosome;translation
Phvul.007G244500.2	3384569_42_G_C	50S ribosomal L7 L12	ribosome;structural constituent of ribosome;translation
Phvul.007G244600.1	3381288_38_C_T	NUCLEAR FUSION DEFECTIVE 4-like	integral component of membrane;transmembrane transport
Phvul.007G258400.1	3382526_58_A_G	squamosa promoter-binding 9	nucleus;membrane;DNA binding
Phvul.007G258400.2	3382526_58_A_G	squamosa promoter-binding 9	nucleus;membrane;DNA binding
Phvul.007G258800.1	3380540_67_G_C	ankyrin repeat-containing At3g12360-like isoform X1	integral component of membrane
Phvul.007G259200.1	3379718_6_C_T	PHOTOPERIOD-INDEPENDENT EARLY FLOWERING 1 isoform X2	cell wall;SWI/SNF complex;DNA binding;helicase activity;ATP binding;mitotic cell cycle;regionalization;chromatin remodeling;cell adhesion;metabolic process;embryo development ending in seed dormancy;negative regulation of flower development;trichome morphogenesis;vegetative to reproductive phase transition of meristem;defense response to bacterium;actin nucleation;petal formation;sepal formation;…
Phvul.007G261100.1	3384460_28_C_G	activator of 90 kDa heat shock ATPase homolog	ATPase activator activity;chaperone binding;response to stress;positive regulation of ATPase activity
Phvul.007G261100.2	3384460_28_C_G	activator of 90 kDa heat shock ATPase homolog	ATPase activator activity;chaperone binding;response to stress;positive regulation of ATPase activity
Phvul.007G267400.1	3380116_44_G_A	ATP-dependent RNA helicase DHX36 isoform X1	ATP-dependent RNA helicase activity;ATP binding;poly(A) RNA binding;RNA processing;N-terminal protein myristoylation
Phvul.007G271500.1	3379607_25_C_T	MATH domain-containing At5g43560-like isoform X1	-
Phvul.007G277500.1	3383560_43_T_G	IQ-DOMAIN 14-like	-
Phvul.007G279800.1	3378907_27_G_A	uncharacterized CRM domain-containing At3g25440, chloroplastic-like isoform X2	RNA binding;sphingosine N-acyltransferase activity;very long-chain fatty acid biosynthetic process
Phvul.007G280700.1	3382007_36_C_A	transcription factor bHLH92-like	protein dimerization activity
Phvul.008G004400.1	3377601_28_C_G	2-alkenal reductase (NADP(+)-dependent)	zinc ion binding;oxidoreductase activity;oxidation-reduction process
Phvul.008G005600.1	3382768_27_T_C	cytokinin hydroxylase	monooxygenase activity;iron ion binding;oxidoreductase activity, acting on paired donors, with incorporation or reduction of molecular oxygen;heme binding;secologanin synthase activity;oxidation-reduction process
Phvul.008G005800.1	3379652_35_G_T	hypothetical protein PHAVU_008G005800g	-
Phvul.008G006700.1	3382498_59_A_G	ribosomal RNA-processing	integral component of membrane;CURI complex;UTP-C complex;ribosomal small subunit assembly;rRNA processing;protein targeting to mitochondrion;embryo sac egg cell differentiation;vesicle-mediated transport
Phvul.008G009800.1	3379990_29_C_A	E3 ubiquitin- ligase MARCH1	integral component of membrane;zinc ion binding;ligase activity;metabolic process
Phvul.008G013900.1	3380288_52_T_C,3381234_53_A_G	pentatricopeptide repeat-containing At2g39620	microtubule-severing ATPase activity;metabolic process
Phvul.008G014700.1	3368910_47_A_C	Disease resistance RPP13	phosphoprotein phosphatase activity;ADP binding;protein dephosphorylation;defense response
Phvul.008G017800.1	3377661_38_A_G	probable aldo-keto reductase 2	oxidoreductase activity;oxidation-reduction process
Phvul.008G019500.1	3384413_25_C_T	MEI2-like 4 isoform X4	nucleotide binding;nucleic acid binding
Phvul.008G020600.1	3380453_20_A_G	nuclear matrix constituent 1	nuclear lamina;cytosol;nucleus organization
Phvul.008G024500.1	3380590_52_T_A	kanadaptin	membrane;hydrolase activity;metabolic process
Phvul.008G025700.1	3381268_37_T_G	auxin transport BIG	cytosol;plasmodesma;zinc ion binding;ligase activity;metabolic process;response to fungus;photomorphogenesis;response to auxin;unidimensional cell growth;auxin polar transport;lateral root formation;inflorescence morphogenesis
Phvul.008G029500.1	3384536_37_C_G	serine-threonine kinase isoform X1	protein kinase activity;ATP binding;protein phosphorylation
Phvul.008G031900.1	3382676_61_T_C	Anthocyanin 5-aromatic acyltransferase	shikimate O-hydroxycinnamoyltransferase activity;metabolic process
Phvul.008G033100.1	3374005_48_C_G	endo-1,3(4)-beta-glucanase 2	cell surface;glucan endo-1,3-beta-D-glucosidase activity;glucan endo-1,3-beta-glucanase activity, C-3 substituted reducing group;glucan endo-1,4-beta-glucanase activity, C-3 substituted reducing group;(1->3)-beta-D-glucan catabolic process
Phvul.008G034300.1	3381482_24_T_G	UDP-glycosyltransferase 83A1-like	intracellular membrane-bounded organelle;calcium ion binding;2,4-dihydroxy-7-methoxy-2H-1,4-benzoxazin-3(4H)-one 2-D-glucosyltransferase activity;quercetin 3-O-glucosyltransferase activity;quercetin 7-O-glucosyltransferase activity;flavonoid biosynthetic process;flavonoid glucuronidation
Phvul.008G044500.1	3380514_61_A_T,3380514_42_G_C	GDSL esterase lipase At5g33370-like	integral component of membrane;hydrolase activity, acting on ester bonds;9,9'-dicis-carotene:quinone oxidoreductase activity;7,9,9'-tricis-neurosporene:quinone oxidoreductase activity;9,9'-di-cis-zeta-carotene desaturation to 7,9,7',9'-tetra-cis-lycopene;oxidation-reduction process
Phvul.008G051500.1	3383584_20_T_C	Sister chromatid cohesion 1 3	nuclear chromosome;gene silencing;cell cycle process;regulation of gene expression, epigenetic;chromosome organization;single-organism organelle organization
Phvul.008G059100.1	3381094_13_G_A	hypothetical protein PHAVU_008G059100g	-
Phvul.008G059100.2	3381094_13_G_A	hypothetical protein PHAVU_008G059100g	-
Phvul.008G059500.1	3378495_46_A_G	BPS1, chloroplastic-like	integral component of membrane
Phvul.008G060100.1	3378994_35_G_T	ferric reduction oxidase 2-like	integral component of membrane;oxidoreductase activity;oxidation-reduction process
Phvul.008G065800.1	3380882_11_T_C	hypothetical protein PHAVU_008G065800g	membrane
Phvul.008G073100.1	3378865_7_A_C	BON1-associated 2-like	-
Phvul.008G077800.1	3383029_27_A_G	Cysteine-rich receptor kinase 25	plasma membrane;plasmodesma;integral component of membrane;protein serine/threonine kinase activity;ATP binding;protein phosphorylation;defense response
Phvul.008G078900.1	3377219_7_A_C	RING finger and transmembrane domain-containing 2	integral component of membrane;zinc ion binding
Phvul.008G080000.1	3379410_36_A_G	probable LRR receptor-like serine threonine- kinase At1g06840	integral component of membrane;protein serine/threonine kinase activity;ATP binding;protein phosphorylation
Phvul.008G080600.1	3379768_22_G_C	WEB family At1g65010, chloroplastic isoform X1	-
Phvul.008G081600.1	3379078_19_C_G	MAP7 domain-containing 1 isoform X1	regulation of DNA replication;regulation of G2/M transition of mitotic cell cycle;petal formation;sepal formation
Phvul.008G084000.1	3383228_40_A_G	probable serine threonine- kinase WNK5	protein kinase activity;ATP binding;protein phosphorylation
Phvul.008G089200.1	3382339_56_G_T	LURP-one-related 15-like	-
Phvul.008G090000.1	3381029_12_G_C	SCAR2-like isoform X1	cytoskeleton;actin cytoskeleton organization
Phvul.008G095300.1	3381163_20_A_G	receptor 12	membrane
Phvul.008G097000.1	3379341_27_A_C	beta-glucosidase 11-like	beta-glucosidase activity;carbohydrate metabolic process
Phvul.008G101000.1	3378261_20_G_A	DNA-directed RNA polymerase III subunit RPC10-like	DNA-directed RNA polymerase III complex;nucleolus;RNA polymerase III activity;DNA binding;zinc ion binding;termination of RNA polymerase III transcription
Phvul.008G105600.1	3383973_13_A_T	probable LRR receptor-like serine threonine- kinase At3g47570	integral component of membrane;protein serine/threonine kinase activity;ATP binding;protein phosphorylation
Phvul.008G119200.1	3381926_20_A_G	Laccase 17 isoform 1	integral component of membrane;apoplast;copper ion binding;oxidoreductase activity, oxidizing metal ions;hydroquinone:oxygen oxidoreductase activity;lignin biosynthetic process;lignin catabolic process;oxidation-reduction process
Phvul.008G126600.1	3383219_36_A_G,3380375_8_C_T	chromatin modification-related EAF1 B-like isoform X1	DNA binding
Phvul.008G126600.2	3383219_36_A_G,3380375_8_C_T	chromatin modification-related EAF1 B-like isoform X1	DNA binding
Phvul.008G126600.3	3383219_36_A_G,3380375_8_C_T	chromatin modification-related EAF1 B-like isoform X1	DNA binding
Phvul.008G126600.4	3383219_36_A_G,3380375_8_C_T	chromatin modification-related EAF1 B-like isoform X1	DNA binding
Phvul.008G129800.1	3378792_13_G_A	F-box FBD LRR-repeat At1g78760	-
Phvul.008G130100.1	3382473_5_C_G	UDP-glucose flavonoid 3-O-glucosyltransferase 7-like	intracellular membrane-bounded organelle;quercetin 3-O-glucosyltransferase activity;quercetin 7-O-glucosyltransferase activity;flavonoid biosynthetic process;flavonoid glucuronidation
Phvul.008G134900.1	3380579_37_G_A	monocopper oxidase SKU5	plant-type cell wall;plasmodesma;integral component of membrane;anchored component of plasma membrane;copper ion binding;L-ascorbate oxidase activity;oxidoreductase activity, oxidizing metal ions;oxidation-reduction process
Phvul.008G144900.1	3384026_13_T_C	reticulocyte binding 2 homolog b isoform X4	-
Phvul.008G173000.1	3383289_44_A_G	pumilio homolog 8, chloroplastic	RNA binding
Phvul.008G174300.1	3382942_32_C_G	probable receptor kinase At1g67000	integral component of membrane;transmembrane receptor protein tyrosine kinase activity;ATP binding;polysaccharide binding;peptidyl-tyrosine phosphorylation
Phvul.008G178800.1	3384392_25_C_A	UPF0483 AGAP003155	integral component of membrane;dihydrofolate reductase activity;response to wounding;response to fungus;ethylene biosynthetic process;jasmonic acid biosynthetic process;response to jasmonic acid;proline transport;oxidation-reduction process
Phvul.008G189100.1	3381079_42_C_T	NAC transcription factor	nucleus;integral component of membrane;DNA binding;transcription, DNA-templated;regulation of transcription, DNA-templated
Phvul.008G192400.1	3382607_24_A_G	ribulose bisphosphate carboxylase oxygenase activase, chloroplastic isoform X1	cell wall;nucleus;chloroplast thylakoid membrane;chloroplast envelope;stromule;apoplast;ATP binding;ADP binding;ribulose-1,5-bisphosphate carboxylase/oxygenase activator activity;MAPK cascade;protein targeting to membrane;detection of biotic stimulus;response to blue light;response to high light intensity;salicylic acid biosynthetic process;response to sucrose;systemic acquired resistance, salicy…
Phvul.008G194200.1	3382211_32_G_C	SAUR-like auxin-responsive family	response to auxin
Phvul.008G199200.1	3380849_46_G_A	PPE family PPE40, partial	-
Phvul.008G202300.1	3382087_40_C_G	Las1 family ,	hydroxyacylglutathione hydrolase activity;metabolic process
Phvul.008G205800.1	3378957_5_T_C	TRIGALACTOSYLDIACYLGLYCEROL 2, chloroplastic-like	integral component of membrane
Phvul.008G207900.1	3379126_31_C_T,3379126_47_A_G	alcohol dehydrogenase-like 7	zinc ion binding;S-(hydroxymethyl)glutathione dehydrogenase activity;oxidation-reduction process
Phvul.008G208500.1	3384493_68_C_T,3383617_36_G_C	UDP-glycosyltransferase 92A1-like	intracellular membrane-bounded organelle;UDP-glycosyltransferase activity;transferase activity, transferring hexosyl groups;flavonoid biosynthetic process;flavonoid glucuronidation
Phvul.008G210100.1	3377825_12_A_C	lysosomal beta glucosidase-like	beta-glucosidase activity;glucan catabolic process
Phvul.008G219400.1	3384222_63_G_T	PLAC8 family	integral component of membrane
Phvul.008G228700.1	3365767_23_T_G	cucumisin-like	cell wall;integral component of membrane;serine-type endopeptidase activity;proteolysis
Phvul.008G228700.2	3365767_23_T_G	cucumisin-like	cell wall;integral component of membrane;serine-type endopeptidase activity;proteolysis
Phvul.008G230700.1	3383888_8_T_G	Regulator of chromosome condensation repeat-containing isoform 1	kinase activity;ligase activity;phosphorylation
Phvul.008G232400.1	3382601_19_G_A	AP3-complex subunit beta-A	AP-3 adaptor complex;intracellular protein transport;Golgi to vacuole transport;regulation of intracellular pH;lytic vacuole organization
Phvul.008G236600.1	3380189_26_T_C	hypothetical protein PHAVU_008G236600g	-
Phvul.008G250400.1	3382920_47_G_A	transcription factor bHLH93	-
Phvul.008G251700.1	3380395_46_T_C	exocyst subunit exo70 family	Golgi apparatus;integral component of membrane;transcription factor activity, sequence-specific DNA binding;sequence-specific DNA binding;regulation of transcription, DNA-templated
Phvul.008G252400.1	3372475_67_C_G	exocyst complex component EXO70B1-like	exocyst;integral component of membrane;exocytosis
Phvul.008G255700.1	3381001_68_C_T	WD repeat-containing 49 isoform 1	-
Phvul.008G255700.2	3381001_68_C_T	WD repeat-containing 49 isoform 2	-
Phvul.008G255700.3	3381001_68_C_T	WD repeat-containing 49 isoform 2	-
Phvul.008G257800.1	3384403_16_C_G	cinnamoyl- reductase 1	cytosol;dihydrokaempferol 4-reductase activity;coenzyme binding;glucosinolate biosynthetic process;oxidation-reduction process
Phvul.008G258000.1	3382625_5_C_T	cinnamoyl- reductase 1	cytosol;catalytic activity;coenzyme binding;glucosinolate biosynthetic process
Phvul.008G260900.1	3382356_47_G_A	zinc finger CCCH domain-containing 66-like	metal ion binding
Phvul.008G260900.2	3382356_47_G_A	zinc finger CCCH domain-containing 66-like	metal ion binding
Phvul.008G262300.2	3382144_36_A_G	ATP-dependent zinc metalloprotease FTSH 9, chloroplastic-like	mitochondrion;chloroplast envelope;integral component of membrane;ATP-dependent peptidase activity;metalloendopeptidase activity;ATP binding;zinc ion binding;proteolysis
Phvul.008G264200.1	3378526_40_G_A	Hexaprenyldihydroxybenzoate methyltransferase, mitochondrial	mitochondrial envelope;hexaprenyldihydroxybenzoate methyltransferase activity;2-polyprenyl-6-methoxy-1,4-benzoquinone methyltransferase activity;RNA splicing, via endonucleolytic cleavage and ligation;ubiquinone biosynthetic process;methionine biosynthetic process;methylglyoxal catabolic process to D-lactate via S-lactoyl-glutathione;methylation
Phvul.008G264400.1	3381329_59_A_G	LRR receptor-like kinase	plasma membrane;integral component of membrane;protein serine/threonine kinase activity;transmembrane receptor protein tyrosine kinase activity;ATP binding;2-alkenal reductase [NAD(P)] activity;peptidyl-tyrosine phosphorylation;oxidation-reduction process
Phvul.008G265700.1	3380605_24_C_A	DNA polymerase I A, chloroplastic mitochondrial-like	cytoplasm;DNA binding;DNA-directed DNA polymerase activity;3'-5' exonuclease activity;5'-3' exonuclease activity;DNA-dependent DNA replication;DNA biosynthetic process;nucleic acid phosphodiester bond hydrolysis
Phvul.008G266200.1	3369132_22_G_C	DTW domain	-
Phvul.008G266400.1	3379356_30_C_G	U3 small nucleolar RNA-associated	90S preribosome;small-subunit processome;t-UTP complex;snoRNA binding;maturation of SSU-rRNA from tricistronic rRNA transcript (SSU-rRNA, 5.8S rRNA, LSU-rRNA);positive regulation of transcription from RNA polymerase I promoter
Phvul.008G266400.2	3379356_30_C_G	U3 small nucleolar RNA-associated	90S preribosome;small-subunit processome;t-UTP complex;snoRNA binding;maturation of SSU-rRNA from tricistronic rRNA transcript (SSU-rRNA, 5.8S rRNA, LSU-rRNA);positive regulation of transcription from RNA polymerase I promoter
Phvul.008G267200.1	3383853_17_C_A	hypothetical protein PHAVU_008G267200g	cell morphogenesis
Phvul.008G272900.1	3383700_58_C_A	PHD finger	chromatin binding;zinc ion binding
Phvul.008G275300.1	3378394_20_C_T	probable WRKY transcription factor 20 isoform X1	transcription factor activity, sequence-specific DNA binding;sequence-specific DNA binding;regulation of transcription, DNA-templated
Phvul.008G275800.1	3383328_46_C_G,3372754_66_T_A	zinc finger CCCH domain-containing 18-like	integral component of membrane;nucleotide binding;RNA binding;metal ion binding
Phvul.008G275800.2	3383328_46_C_G,3372754_66_T_A	zinc finger CCCH domain-containing 18-like	integral component of membrane;nucleotide binding;RNA binding;metal ion binding
Phvul.008G276800.1	3367199_35_T_G	intracellular transport USO1-like	-
Phvul.008G281800.1	3381995_46_C_T	kinesin KP1-like	kinesin complex;microtubule;microtubule motor activity;ATP binding;microtubule binding;ATPase activity;microtubule-based movement;metabolic process
Phvul.008G281800.2	3381995_46_C_T	kinesin KP1-like	kinesin complex;microtubule;microtubule motor activity;ATP binding;microtubule binding;ATPase activity;microtubule-based movement;metabolic process
Phvul.008G286900.1	3383172_66_A_T,3379042_40_A_T	polygalacturonase-like	extracellular region;polygalacturonase activity;galacturan 1,4-alpha-galacturonidase activity;carbohydrate metabolic process;cell wall organization
Phvul.009G004700.1	3380138_37_C_G	probable phosphoribosylformylglycinamidine synthase, chloroplastic mitochondrial	cytoplasm;phosphoribosylformylglycinamidine synthase activity;ATP binding;transferase activity;'de novo' IMP biosynthetic process;glutamine metabolic process
Phvul.009G005300.1	3384310_46_T_G	late embryogenesis abundant -like	response to stress;response to water
Phvul.009G006500.1	3381733_68_G_A	glutamate receptor	intracellular;plasma membrane;integral component of membrane;G-protein coupled receptor activity;ionotropic glutamate receptor activity;calcium channel activity;G-protein coupled receptor signaling pathway;gravitropism;calcium-mediated signaling;cellular cation homeostasis;ionotropic glutamate receptor signaling pathway;innate immune response;calcium ion transmembrane transport;cellular response …
Phvul.009G006500.2	3381733_68_G_A	glutamate receptor	intracellular;plasma membrane;integral component of membrane;G-protein coupled receptor activity;ionotropic glutamate receptor activity;calcium channel activity;G-protein coupled receptor signaling pathway;gravitropism;calcium-mediated signaling;cellular cation homeostasis;ionotropic glutamate receptor signaling pathway;innate immune response;calcium ion transmembrane transport;cellular response …
Phvul.009G011300.1	3379566_15_G_A	Niemann-Pick C1	plasma membrane;plasmodesma;integral component of membrane;hedgehog receptor activity;signal transduction;cholesterol transport
Phvul.009G015100.1	3381934_56_G_T	RCC2 homolog	ligase activity;metabolic process
Phvul.009G018100.1	3379073_29_C_T	GDSL-like lipase acylhydrolase	integral component of membrane;lipase activity;9,9'-dicis-carotene:quinone oxidoreductase activity;7,9,9'-tricis-neurosporene:quinone oxidoreductase activity;9,9'-di-cis-zeta-carotene desaturation to 7,9,7',9'-tetra-cis-lycopene;oxidation-reduction process
Phvul.009G021000.1	3383682_29_T_A	L-ascorbate oxidase homolog	plant-type cell wall;plasmodesma;copper ion binding;L-ascorbate oxidase activity;oxidoreductase activity, oxidizing metal ions;oxidation-reduction process
Phvul.009G021400.1	3382160_56_A_G	ATP-dependent zinc metalloprotease FTSH, chloroplastic	mitochondrion;chloroplast thylakoid membrane;chloroplast envelope;integral component of membrane;ATP-dependent peptidase activity;metalloendopeptidase activity;ATP binding;proteolysis;thylakoid membrane organization;photoinhibition;photosystem II repair;PSII associated light-harvesting complex II catabolic process;cell division
Phvul.009G022900.1	3382979_59_C_T	DUF241 domain	-
Phvul.009G025800.1	3377300_18_A_G	hypothetical protein PHAVU_009G025800g	zinc ion binding
Phvul.009G028900.1	3381080_36_T_A	Pollen-specific C13	cellular process;single-organism process;cellular component organization or biogenesis
Phvul.009G030600.1	3380417_5_A_C	sugar transport 5-like	integral component of plasma membrane;sugar:proton symporter activity;glucose transmembrane transporter activity;proton transport;glucose import;glucose transmembrane transport
Phvul.009G030600.2	3380417_5_A_C	sugar transport 5-like	integral component of plasma membrane;sugar:proton symporter activity;glucose transmembrane transporter activity;proton transport;glucose import;glucose transmembrane transport
Phvul.009G032800.1	3377437_64_A_G	auxin-independent growth promoter	cytoplasm;integral component of membrane
Phvul.009G034900.1	3381871_63_A_C	E3 ubiquitin- ligase UPL1-like	ubiquitin-protein transferase activity;ligase activity;protein ubiquitination involved in ubiquitin-dependent protein catabolic process
Phvul.009G039300.1	3384277_48_A_G	stomatin 2, mitochondrial	membrane
Phvul.009G040700.1	3380764_34_T_G	ABC transporter B family member 19-like	integral component of membrane;ATP binding;xenobiotic-transporting ATPase activity;peptide-transporting ATPase activity;drug transmembrane transport;metabolic process;peptide transport;xenobiotic transport
Phvul.009G042300.1	3380392_34_C_A	probable inactive receptor kinase At5g58300	cell wall;plasma membrane;integral component of membrane;transmembrane receptor protein tyrosine kinase activity;ATP binding;xylem development;peptidyl-tyrosine phosphorylation;cell wall macromolecule metabolic process;positive regulation of secondary growth
Phvul.009G042300.2	3380392_34_C_A	probable inactive receptor kinase At5g58300	cell wall;plasma membrane;integral component of membrane;transmembrane receptor protein tyrosine kinase activity;ATP binding;xylem development;peptidyl-tyrosine phosphorylation;cell wall macromolecule metabolic process;positive regulation of secondary growth
Phvul.009G048100.1	3383394_53_A_G	MAG2-interacting 2	intracellular;retrograde vesicle-mediated transport, Golgi to ER
Phvul.009G057600.1	3384121_50_G_C	101 kDa malaria antigen-like	DNA binding
Phvul.009G071000.1	3384003_45_C_G	ubiquitin system component CUE	-
Phvul.009G072200.1	3379629_11_A_C	LIM domain-containing WLIM1-like	plasma membrane;zinc ion binding;actin filament binding;actin filament bundle assembly
Phvul.009G075300.1	3378949_61_G_A	homeobox-leucine zipper HAT22-like	nucleus;transcription factor activity, sequence-specific DNA binding;sequence-specific DNA binding;transcription, DNA-templated;regulation of transcription, DNA-templated
Phvul.009G078500.1	3383865_29_T_C	IQ-DOMAIN 1	-
Phvul.009G078500.2	3383865_29_T_C	IQ-DOMAIN 1	-
Phvul.009G079800.1	3383751_8_G_A	RNA recognition motif	nucleotide binding;snRNA stem-loop binding;mRNA splicing, via spliceosome
Phvul.009G079900.1	3380841_55_A_G	(S)-coclaurine N-methyltransferase-like	cyclopropane-fatty-acyl-phospholipid synthase activity;lipid biosynthetic process;methylation
Phvul.009G084900.1	3380280_15_C_T,3380280_30_T_C	histidine kinase 5-like	vacuole;phosphorelay sensor kinase activity;phosphorelay signal transduction system;cytokinin-activated signaling pathway;negative regulation of abscisic acid-activated signaling pathway;vernalization response;negative regulation of ethylene-activated signaling pathway;peptidyl-histidine phosphorylation;signal transduction by protein phosphorylation;anthocyanin accumulation in tissues in response…
Phvul.009G090400.1	3377580_26_C_G	pentatricopeptide repeat-containing At3g54980, mitochondrial-like isoform X1	-
Phvul.009G092300.1	3381997_44_T_A	E3 ubiquitin- ligase KEG-like	chloroplast;integral component of membrane;MAP kinase kinase kinase activity;ATP binding;ligase activity;MAPK cascade;activation of MAPKK activity;organ senescence
Phvul.009G092300.2	3381997_44_T_A	E3 ubiquitin- ligase KEG-like	chloroplast;integral component of membrane;MAP kinase kinase kinase activity;ATP binding;ligase activity;MAPK cascade;activation of MAPKK activity;organ senescence
Phvul.009G096000.1	3380736_22_C_A	EG45-like domain containing	-
Phvul.009G097200.1	3381033_51_G_A	gibberellin 3-beta-dioxygenase 1-like	gibberellin 3-beta-dioxygenase activity;metal ion binding;oxidation-reduction process
Phvul.009G099500.1	3381725_9_T_C	Remodeling and spacing factor 1	cytokinesis by cell plate formation;DNA replication;DNA methylation;methylation-dependent chromatin silencing;cell proliferation;regulation of flower development;chromatin silencing by small RNA;histone H3-K9 methylation
Phvul.009G099700.1	3379778_6_T_C	DDB1- and CUL4-associated factor homolog 1	Cul4-RING E3 ubiquitin ligase complex;sister chromatid cohesion;photomorphogenesis;seed germination;embryonic pattern specification;flower development;regulation of flower development;primary shoot apical meristem specification;seed dormancy process;sugar mediated signaling pathway;vegetative to reproductive phase transition of meristem;regulation of cell cycle process;lipid storage;regulation of…
Phvul.009G106100.1	3383070_31_A_G	esterase isoform X2	hydrolase activity;metabolic process
Phvul.009G111100.1	3381770_43_T_C	lachrymatory-factor synthase-like	-
Phvul.009G113700.1	3381616_14_C_G	KH domain-containing At4g18375-like	RNA binding
Phvul.009G113700.2	3381616_14_C_G	KH domain-containing At4g18375-like	RNA binding
Phvul.009G113700.3	3381616_14_C_G	KH domain-containing At4g18375-like	RNA binding
Phvul.009G116900.1	3384027_52_A_G	probable alanine--tRNA ligase, chloroplastic	mitochondrion;cytosol;chloroplast stroma;membrane;tRNA binding;DNA binding;transcription factor activity, sequence-specific DNA binding;alanine-tRNA ligase activity;ATP binding;zinc ion binding;amino acid binding;sigma factor activity;DNA-templated transcription, initiation;regulation of transcription, DNA-templated;tRNA modification;alanyl-tRNA aminoacylation;embryo development ending in seed do…
Phvul.009G117100.1	3378961_18_A_G	PHD and RING finger domain-containing 1	zinc ion binding;ligase activity;metabolic process
Phvul.009G117100.2	3378961_18_A_G	PHD and RING finger domain-containing 1	zinc ion binding;ligase activity;metabolic process
Phvul.009G117100.3	3378961_18_A_G	PHD and RING finger domain-containing 1	zinc ion binding;ligase activity;metabolic process
Phvul.009G117100.4	3378961_18_A_G	PHD and RING finger domain-containing 1	zinc ion binding;ligase activity;metabolic process
Phvul.009G123200.1	3380851_14_C_T	prolyl-tRNA synthetase associated domain-containing 1	cytosol;aminoacyl-tRNA editing activity;proline-tRNA ligase activity;regulation of translational fidelity;metabolic process
Phvul.009G124600.1	3384259_31_A_G	adenine nucleotide alpha hydrolase superfamily	hydrolase activity;response to molecule of fungal origin;response to stress;metabolic process
Phvul.009G125200.1	3378443_53_G_A,3381359_46_G_T,3380106_7_C_A	filament-like plant	-
Phvul.009G125200.2	3378443_53_G_A,3381359_46_G_T,3380106_7_C_A	filament-like plant	-
Phvul.009G155900.1	3383799_7_A_G	pentatricopeptide repeat-containing At2g21090-like	microtubule-severing ATPase activity;metabolic process
Phvul.009G156000.1	3383491_27_T_A*	pentatricopeptide repeat-containing At2g13600	mitochondrion;plasma membrane;integral component of membrane;ATP binding;zinc ion binding;microtubule-severing ATPase activity;ATPase activity, coupled to transmembrane movement of substances;sugar mediated signaling pathway;transmembrane transport;mitochondrial mRNA modification
Phvul.009G164300.1	3379783_29_G_A	Transcription factor bHLH137	protein dimerization activity
Phvul.009G168800.1	3381588_7_A_G	telomere length regulation TEL2 homolog	-
Phvul.009G174400.1	3378057_53_G_A	C2 and GRAM domain-containing At5g50170	-
Phvul.009G178400.1	3380945_26_A_C	serine threonine- kinase ATM isoform X2	protein serine/threonine kinase activity;ATP binding;DNA damage checkpoint;telomere maintenance;DNA repair;response to ionizing radiation;histone phosphorylation;replicative senescence
Phvul.009G181700.1	3382155_40_A_C	GDSL-like lipase acylhydrolase	hydrolase activity, acting on ester bonds;9,9'-dicis-carotene:quinone oxidoreductase activity;7,9,9'-tricis-neurosporene:quinone oxidoreductase activity;9,9'-di-cis-zeta-carotene desaturation to 7,9,7',9'-tetra-cis-lycopene;oxidation-reduction process
Phvul.009G184000.1	3383333_14_G_A	tRNA ligase,	ligase activity;metabolic process
Phvul.009G189300.1	3384503_46_G_C	ABC transporter A family member 7-like	integral component of membrane;intracellular membrane-bounded organelle;ATP binding;ATPase activity, coupled to transmembrane movement of substances;lipid transport;metabolic process;transmembrane transport
Phvul.009G191600.1	3379691_5_C_T	RING FYVE PHD zinc finger ,	-
Phvul.009G192200.1	3382912_15_C_A	hypothetical protein PHAVU_009G192200g	-
Phvul.009G193100.1	3381792_34_A_G	dentin sialophospho ,	-
Phvul.009G193400.1	3381484_60_A_G	pre-mRNA-splicing factor ATP-dependent RNA helicase DHX16	spliceosomal complex;ATP-dependent RNA helicase activity;ATP binding;poly(A) RNA binding;RNA processing
Phvul.009G200400.1	3383381_53_C_G	glucan endo-1,3-beta-glucosidase 8-like	nucleus;mitochondrial matrix;integral component of membrane;anchored component of membrane;hydrolase activity, hydrolyzing O-glycosyl compounds;protein histidine kinase activity;tRNA (guanine(37)-N(1))-methyltransferase activity;carbohydrate metabolic process;peptidyl-histidine phosphorylation;tRNA methylation
Phvul.009G202700.1	3379547_35_C_T	Zinc finger CCCH domain-containing 55	RNA binding;metal ion binding;RNA processing
Phvul.009G203000.1	3382980_35_C_G	cleavage stimulation factor subunit 50 isoform X1	mRNA processing
Phvul.009G203000.2	3382980_35_C_G	cleavage stimulation factor subunit 50 isoform X1	mRNA processing
Phvul.009G204200.1	3380179_27_A_G	pentatricopeptide repeat-containing At1g18485	zinc ion binding;microtubule-severing ATPase activity;mRNA modification
Phvul.009G204900.1	3381275_23_A_G	Poly(A) polymerase	nucleus;integral component of membrane;RNA binding;polynucleotide adenylyltransferase activity;mRNA polyadenylation
Phvul.009G206700.1	3379316_9_A_G	pre translocase subunit SCY1, chloroplastic	integral component of membrane;DNA-templated transcription, elongation;thylakoid membrane organization;protein transport
Phvul.009G206700.2	3379316_9_A_G	pre translocase subunit SCY1, chloroplastic	integral component of membrane;DNA-templated transcription, elongation;thylakoid membrane organization;protein transport
Phvul.009G214800.1	3380463_39_T_C	hypothetical protein PHAVU_009G214800g	-
Phvul.009G216000.1	3380382_15_G_C	probable inositol transporter 2	integral component of plasma membrane;sugar:proton symporter activity;glucose transmembrane transporter activity;proton transport;glucose import;glucose transmembrane transport
Phvul.009G222300.1	3381374_22_T_G	pectinesterase pectinesterase inhibitor PPE8B-like	extracellular region;cell wall;integral component of membrane;pectinesterase activity;aspartyl esterase activity;pectinesterase inhibitor activity;cell wall modification;negative regulation of catalytic activity;pectin catabolic process
Phvul.009G222700.1	3377743_11_T_C	Plant invertase pectin methylesterase inhibitor superfamily	cell wall;pectinesterase activity;aspartyl esterase activity;pectinesterase inhibitor activity;cell wall modification;negative regulation of catalytic activity;pectin catabolic process
Phvul.009G226000.1	3383451_66_G_C	cellulose synthase D3	integral component of membrane;cellulose synthase (UDP-forming) activity;cellulose biosynthetic process;cell wall organization
Phvul.009G232900.1	3370938_55_C_A	Phospholipase A2 family isoform 1	-
Phvul.009G237200.1	3383360_56_G_A	pentatricopeptide repeat-containing At5g57250, mitochondrial	-
Phvul.009G238700.1	3383408_50_A_G	nifU 3, chloroplastic	phosphoprotein phosphatase activity;structural molecule activity;iron ion binding;iron-sulfur cluster binding;protein dephosphorylation;iron-sulfur cluster assembly
Phvul.009G246000.1	3379747_57_T_C	sucrose nonfermenting 4	-
Phvul.009G253700.1	3382198_23_C_G	hypothetical protein PHAVU_009G253700g	-
Phvul.009G256200.1	3378074_13_A_T	PH-interacting isoform X1	nucleus;Cul4-RING E3 ubiquitin ligase complex;DNA binding;regulation of transcription from RNA polymerase II promoter;cytoskeleton organization;regulation of cell shape;response to hormone
Phvul.009G258300.1	3383265_65_C_A	two-component response regulator-like PRR95 isoform X1	intracellular;phosphorelay signal transduction system
Phvul.009G258300.2	3383265_65_C_A	two-component response regulator-like PRR95 isoform X1	intracellular;phosphorelay signal transduction system
Phvul.009G259400.1	3379242_58_A_T	LHY isoform X1	nucleus;DNA binding;transcription, DNA-templated;regulation of transcription, DNA-templated;response to abiotic stimulus
Phvul.010G000500.1	3383280_34_G_C	PHD finger ALFIN-LIKE 1-like	zinc ion binding;histone binding;regulation of transcription, DNA-templated
Phvul.010G000500.2	3383280_34_G_C	PHD finger ALFIN-LIKE 1-like	zinc ion binding;histone binding;regulation of transcription, DNA-templated
Phvul.010G004000.1	3378362_13_G_C	NRT1 PTR FAMILY -like	integral component of membrane;transporter activity;transport
Phvul.010G004200.1	3378187_53_G_C	NRT1 PTR FAMILY -like	integral component of membrane;transporter activity;transport
Phvul.010G004700.1	3373907_17_T_A	disease resistance RPP13 1	ADP binding;defense response
Phvul.010G004700.2	3373907_17_T_A	disease resistance RPP13 1	ADP binding;defense response
Phvul.010G007500.1	3382041_28_T_C,3378555_54_A_G	DUF674 family	-
Phvul.010G011500.1	3383904_37_G_A	hsp70 nucleotide exchange factor fes1-like	-
Phvul.010G013200.1	3379538_41_G_T	cycloartenol synthase	vacuole;integral component of membrane;cycloartenol synthase activity;unsaturated fatty acid biosynthetic process;phosphatidylglycerol biosynthetic process;pollen development;thylakoid membrane organization;chlorophyll biosynthetic process;carotenoid biosynthetic process;sterol biosynthetic process;isopentenyl diphosphate biosynthetic process, methylerythritol 4-phosphate pathway;pentacyclic trit…
Phvul.010G014200.1	3382570_26_C_A	hypothetical protein PHAVU_010G014200g	chloroplast thylakoid membrane
Phvul.010G018000.1	3381473_58_C_T	probable polygalacturonase At3g15720	extracellular region;polygalacturonase activity;carbohydrate metabolic process;cell wall organization
Phvul.010G019700.1	3383692_41_C_A	hypothetical protein PHAVU_010G019700g, partial	integral component of membrane
Phvul.010G022900.1	3380825_41_A_G	GTP cyclohydrolase 1-like	cytoplasm;GTP cyclohydrolase I activity;GTP binding;zinc ion binding;tetrahydrobiopterin biosynthetic process;tetrahydrofolate biosynthetic process
Phvul.010G024100.1	3383024_8_C_G	TMV resistance N-like isoform X2	ATP binding;ADP binding;defense response;signal transduction
Phvul.010G025100.1	3372854_34_A_G,3373983_8_T_C	NB-ARC domain disease resistance	ADP binding;defense response
Phvul.010G028000.1	3366297_9_C_G	TMV resistance N-like isoform X1	ADP binding;defense response;signal transduction
Phvul.010G028000.2	3366297_9_C_G	TMV resistance N-like isoform X1	ADP binding;defense response;signal transduction
Phvul.010G029800.1	3370988_20_C_G	TMV resistance N-like	ADP binding;signal transduction
Phvul.010G029900.1	3381210_50_C_A	E3 ubiquitin- ligase CHIP	ubiquitin-protein transferase activity;ligase activity;chaperone binding;response to heat;response to water deprivation;response to symbiotic fungus;response to wounding;response to ethylene;response to auxin;abscisic acid-activated signaling pathway;response to jasmonic acid;protein ubiquitination;hyperosmotic salinity response
Phvul.010G029900.2	3381210_50_C_A	E3 ubiquitin- ligase CHIP	ubiquitin-protein transferase activity;ligase activity;chaperone binding;response to heat;response to water deprivation;response to symbiotic fungus;response to wounding;response to ethylene;response to auxin;abscisic acid-activated signaling pathway;response to jasmonic acid;protein ubiquitination;hyperosmotic salinity response
Phvul.010G039700.1	3379701_24_A_T	PREDICTED: uncharacterized protein LOC106774021 isoform X1	-
Phvul.010G039800.1	3377331_19_A_T	stress-induced ,	peptidase activity;proteolysis
Phvul.010G043200.1	3370740_12_T_C	Transcription factor bHLH25	protein dimerization activity
Phvul.010G043700.1	3377267_30_C_T	Eukaryotic translation initiation factor 4G	translation initiation factor activity;protein kinase activity;ATP binding;translational initiation;protein phosphorylation
Phvul.010G046800.1	3380583_63_C_G	Serine Threonine kinase family	nucleus;protein serine/threonine kinase activity;ATP binding;double-strand break repair via break-induced replication;DNA replication initiation;phagocytosis;peptidyl-serine phosphorylation;positive regulation of translation;protein autophosphorylation
Phvul.010G046800.2	3380583_63_C_G	Serine Threonine kinase family	nucleus;protein serine/threonine kinase activity;ATP binding;double-strand break repair via break-induced replication;DNA replication initiation;phagocytosis;peptidyl-serine phosphorylation;positive regulation of translation;protein autophosphorylation
Phvul.010G046800.3	3380583_63_C_G	Serine Threonine kinase family	nucleus;protein serine/threonine kinase activity;ATP binding;double-strand break repair via break-induced replication;DNA replication initiation;phagocytosis;peptidyl-serine phosphorylation;positive regulation of translation;protein autophosphorylation
Phvul.010G046800.4	3380583_63_C_G	Serine Threonine kinase family	nucleus;protein serine/threonine kinase activity;ATP binding;double-strand break repair via break-induced replication;DNA replication initiation;phagocytosis;peptidyl-serine phosphorylation;positive regulation of translation;protein autophosphorylation
Phvul.010G051000.1	3381441_23_G_C,3383136_43_T_C	prenyltransferase alpha subunit repeat-containing 1-like isoform X1	cytoplasm;transferase complex;protein prenyltransferase activity;protein prenylation
Phvul.010G051000.2	3381441_23_G_C,3383136_43_T_C	prenyltransferase alpha subunit repeat-containing 1-like isoform X1	cytoplasm;transferase complex;protein prenyltransferase activity;protein prenylation
Phvul.010G055700.1	3381428_40_G_C,3378486_14_C_T	malate dehydrogenase, cytoplasmic-like isoform X1	integral component of membrane;L-malate dehydrogenase activity;carbohydrate metabolic process;tricarboxylic acid cycle;malate metabolic process
Phvul.010G055700.2	3381428_40_G_C	malate dehydrogenase, cytoplasmic-like	integral component of membrane;L-malate dehydrogenase activity;carbohydrate metabolic process;tricarboxylic acid cycle;malate metabolic process
Phvul.010G055700.3	3381428_40_G_C	malate dehydrogenase, cytoplasmic-like	integral component of membrane;L-malate dehydrogenase activity;carbohydrate metabolic process;tricarboxylic acid cycle;malate metabolic process
Phvul.010G062800.1	3379658_31_T_G	CASP 4B1	cytosol;plasma membrane;integral component of membrane;NADH dehydrogenase activity;iron-sulfur cluster binding;iron-sulfur cluster assembly
Phvul.010G067500.1	3378363_26_T_A	proactivator polypeptide-like 1	lysosome;G-protein coupled receptor binding;enzyme activator activity;sphingolipid metabolic process;positive regulation of catalytic activity
Phvul.010G067700.1	3384466_49_T_A	U-box domain-containing 16	ubiquitin-protein transferase activity;ligase activity;protein ubiquitination
Phvul.010G073000.1	3382988_31_G_A	microtubule-associated 70-2-like	integral component of membrane;protein kinase activity;ATP binding;microtubule binding;protein phosphorylation;cytoskeleton organization
Phvul.010G078800.1	3381743_38_A_G	alpha-ketoglutarate-dependent dioxygenase -like	oxidoreductase activity;DNA repair;oxidation-reduction process
Phvul.010G084100.1	3380854_51_A_G	glutathione S-transferase zeta class-like isoform X1	cytoplasm;glutathione transferase activity;maleylacetoacetate isomerase activity;glutathione metabolic process;aromatic amino acid family metabolic process
Phvul.010G087100.1	3384301_60_T_G	glyoxylate hydroxypyruvate reductase HPR3-like	oxidoreductase activity, acting on the CH-OH group of donors, NAD or NADP as acceptor;NAD binding;oxidation-reduction process
Phvul.010G093700.1	3378350_28_A_G	acyl- thioesterase	-
Phvul.010G094400.1	3384352_64_A_G	zinc finger C-x8-C-x5-C-x3-H type	metal ion binding
Phvul.010G095500.1	3378368_25_C_G	NAD(P)-binding rossmann-fold	carbonyl reductase (NADPH) activity;15-hydroxyprostaglandin dehydrogenase (NADP+) activity;prostaglandin-E2 9-reductase activity;oxidation-reduction process
Phvul.010G096700.1	3380482_48_G_A	Ripening related family	-
Phvul.010G099400.1	3380585_7_C_G	U-box domain-containing 33-like isoform X1	protein serine/threonine kinase activity;ubiquitin-protein transferase activity;ATP binding;ligase activity;protein phosphorylation;protein ubiquitination
Phvul.010G099400.2	3380585_7_C_G	U-box domain-containing 33-like isoform X1	protein serine/threonine kinase activity;ubiquitin-protein transferase activity;ATP binding;ligase activity;protein phosphorylation;protein ubiquitination
Phvul.010G100600.1	3380132_19_C_T,3383696_38_C_T	pentatricopeptide repeat-containing At2g46050, mitochondrial	protein kinase activity;ATP binding;protein phosphorylation
Phvul.010G100900.1	3382269_23_G_C	U-box domain-containing 33-like isoform X1	protein serine/threonine kinase activity;ubiquitin-protein transferase activity;ATP binding;ligase activity;protein phosphorylation;protein ubiquitination
Phvul.010G104100.1	3380048_24_G_C	RING zinc finger	zinc ion binding
Phvul.010G104100.2	3380048_24_G_C	RING zinc finger	zinc ion binding
Phvul.010G109500.1	3383616_22_A_G	glyoxylate succinic semialdehyde reductase 1	3-hydroxybutyrate dehydrogenase activity;phosphogluconate dehydrogenase (decarboxylating) activity;3-hydroxyisobutyrate dehydrogenase activity;NAD binding;response to oxidative stress;microtubule nucleation;isopentenyl diphosphate biosynthetic process, methylerythritol 4-phosphate pathway;cysteine biosynthetic process;oxidation-reduction process
Phvul.010G114500.1	3384089_37_C_T	phosphatidylinositol 4-kinase gamma 4-like	kinase activity;phosphotransferase activity, alcohol group as acceptor;phosphorylation
Phvul.010G115000.1	3380564_48_T_A,3381565_68_A_G	transducin family WD-40 repeat	-
Phvul.010G115000.2	3380564_48_T_A,3381565_68_A_G	transducin family WD-40 repeat	-
Phvul.010G118000.1	3380301_51_C_G,3384269_52_A_C	S-adenosyl-L-methionine-dependent methyltransferase domain-containing	integral component of membrane;methyltransferase activity;methylation
Phvul.010G120900.1	3382621_61_G_C	B3 domain-containing transcription factor NGA1-like isoform X1	nucleus;DNA binding;transcription, DNA-templated;regulation of transcription, DNA-templated
Phvul.010G120900.2	3382621_61_G_C	B3 domain-containing transcription factor NGA1-like isoform X1	nucleus;DNA binding;transcription, DNA-templated;regulation of transcription, DNA-templated
Phvul.010G120900.3	3382621_61_G_C	B3 domain-containing transcription factor NGA1-like isoform X1	nucleus;DNA binding;transcription, DNA-templated;regulation of transcription, DNA-templated
Phvul.010G123500.1	3384244_57_A_T	1-phosphatidylinositol-3-phosphate 5-kinase FAB1B	mitochondrion;1-phosphatidylinositol-3-phosphate 5-kinase activity;ATP binding;metal ion binding;vacuole organization;pollen development;endomembrane system organization;phosphatidylinositol phosphorylation;stomatal closure
Phvul.010G125600.1	3384517_7_A_T	DNA-binding ,	SAGA complex;DNA binding;transcription cofactor activity;regulation of nucleic acid-templated transcription
Phvul.010G130800.1	3378247_9_G_A	uncharacterized ATP-dependent helicase -like isoform X1	helicase activity;endonuclease activity;nucleic acid phosphodiester bond hydrolysis
Phvul.010G131900.1	3378694_7_T_G	disease resistance RML1A-like	integral component of membrane;ADP binding;defense response;signal transduction
Phvul.010G133300.1	3383204_38_C_G	CCAAT-binding transcription factor	CCAAT-binding factor complex;DNA binding;transcription factor activity, sequence-specific DNA binding;regulation of transcription, DNA-templated
Phvul.010G133300.2	3383204_38_C_G	CCAAT-binding transcription factor	CCAAT-binding factor complex;DNA binding;transcription factor activity, sequence-specific DNA binding;regulation of transcription, DNA-templated
Phvul.010G134100.1	3383526_38_T_G,3383605_42_T_C	Midasin	nucleus;ATP binding;ATPase activity;ribosomal large subunit assembly;metabolic process
Phvul.010G134100.2	3383526_38_T_G,3383605_42_T_C	Midasin	nucleus;ATP binding;ATPase activity;ribosomal large subunit assembly;metabolic process
Phvul.010G135300.1	3378208_52_G_A	seed linoleate 9S-lipoxygenase-like	oxidoreductase activity, acting on single donors with incorporation of molecular oxygen, incorporation of two atoms of oxygen;metal ion binding;oxylipin biosynthetic process;oxidation-reduction process
Phvul.010G137800.1	3382924_8_C_G	beta-fructofuranosidase, cell wall isozyme-like	integral component of membrane;sucrose alpha-glucosidase activity;carbohydrate metabolic process
Phvul.010G140400.1	3381890_19_A_C*	ABC transporter-like family-	integral component of membrane;ATP binding;ATPase activity, coupled to transmembrane movement of substances;metabolic process;transmembrane transport
Phvul.010G144000.1	3382795_59_C_G	mitochondrial-processing peptidase subunit alpha-like	mitochondrial inner membrane;metalloendopeptidase activity;zinc ion binding;protein processing involved in protein targeting to mitochondrion
Phvul.010G149600.1	3383094_49_T_C	ATP-dependent RNA helicase DDX11 ,	nucleotide binding;nucleic acid binding;ATP-dependent helicase activity;metabolic process;cellular process
Phvul.010G151200.1	3377745_40_C_T	coatomer subunit beta	COPI vesicle coat;structural molecule activity;intracellular protein transport;ER to Golgi vesicle-mediated transport;retrograde vesicle-mediated transport, Golgi to ER;intra-Golgi vesicle-mediated transport
Phvul.010G152300.1	3384481_14_C_T	probable 2-oxoglutarate-dependent dioxygenase AOP1	iron ion binding;dioxygenase activity;oxidation-reduction process
Phvul.010G158400.1	3382977_15_T_A	helix loop helix DNA-binding domain	2-alkenal reductase [NAD(P)] activity;protein dimerization activity;oxidation-reduction process
Phvul.010G158400.2	3382977_15_T_A	transcription factor bHLH18-like	oxidoreductase activity;protein dimerization activity;metabolic process
Phvul.010G160600.1	3366613_22_T_C	DNA mismatch repair Msh6-1	-
Phvul.010G160600.2	3366613_22_T_C	DNA mismatch repair Msh6-1	-
Phvul.010G165300.1	3377499_37_T_A	-related lipid transfer 7, mitochondrial	integral component of membrane;DNA binding;lipid binding
Phvul.011G000400.1	3377441_19_T_G	AIG1	GTP binding;hydrolase activity;metabolic process
Phvul.011G001500.1	3380098_20_G_A	threonylcarbamoyladenosine tRNA methylthiotransferase	endoplasmic reticulum;integral component of membrane;2-alkenal reductase [NAD(P)] activity;N6-threonylcarbomyladenosine methylthiotransferase activity;4 iron, 4 sulfur cluster binding;tRNA methylthiolation;oxidation-reduction process
Phvul.011G001500.2	3380098_20_G_A	threonylcarbamoyladenosine tRNA methylthiotransferase	endoplasmic reticulum;integral component of membrane;2-alkenal reductase [NAD(P)] activity;N6-threonylcarbomyladenosine methylthiotransferase activity;4 iron, 4 sulfur cluster binding;tRNA methylthiolation;oxidation-reduction process
Phvul.011G003200.1	3379653_29_G_A	receptor kinase HAIKU2	integral component of membrane;protein serine/threonine kinase activity;ATP binding;response to molecule of bacterial origin;protein phosphorylation;signal transduction;stomatal complex morphogenesis;stamen development
Phvul.011G003200.2	3379653_29_G_A	receptor kinase HAIKU2	integral component of membrane;protein serine/threonine kinase activity;ATP binding;response to molecule of bacterial origin;protein phosphorylation;signal transduction;stomatal complex morphogenesis;stamen development
Phvul.011G003300.1	3382653_59_T_C	prune homolog	cytoplasm;exopolyphosphatase activity;polyphosphate catabolic process
Phvul.011G003300.2	3382653_59_T_C	prune homolog isoform X1	cytoplasm;exopolyphosphatase activity;polyphosphate catabolic process
Phvul.011G006300.1	3383920_18_C_T	hypothetical protein PHAVU_011G006300g	integral component of membrane
Phvul.011G007400.1	3384075_27_A_G	F-box At5g07670-like	-
Phvul.011G008700.1	3382513_28_A_G	Purple acid phosphatase	extracellular space;integral component of membrane;acid phosphatase activity;manganese ion binding;dephosphorylation
Phvul.011G010700.1	3377961_59_C_G,3384042_5_C_T	ubiquitin-like modifier-activating enzyme atg7	cytosol;Atg12 activating enzyme activity;Atg8 activating enzyme activity;mitophagy;C-terminal protein lipidation;cellular response to nitrogen starvation;leaf senescence;cellular response to phosphate starvation;macroautophagy;galactolipid biosynthetic process;protein catabolic process;protein modification by small protein conjugation;piecemeal microautophagy of nucleus;cellular response to water…
Phvul.011G013600.1	3373899_37_T_G	alpha-farnesene synthase-like	magnesium ion binding;serine-type carboxypeptidase activity;sesquiterpene synthase activity;proteolysis;sesquiterpene biosynthetic process
Phvul.011G013700.1	3379254_23_T_G	zinc finger CCCH domain-containing 53-like isoform X1	nucleotide binding;RNA binding;metal ion binding
Phvul.011G013700.2	3379254_23_T_G	zinc finger CCCH domain-containing 53-like isoform X1	nucleotide binding;RNA binding;metal ion binding
Phvul.011G013700.3	3379254_23_T_G	zinc finger CCCH domain-containing 53-like isoform X1	nucleotide binding;RNA binding;metal ion binding
Phvul.011G016700.1	3379092_53_A_G	cytochrome P450 89A2-like	membrane;iron ion binding;oxidoreductase activity, acting on paired donors, with incorporation or reduction of molecular oxygen, NAD(P)H as one donor, and incorporation of one atom of oxygen;heme binding;secondary metabolite biosynthetic process;oxidation-reduction process
Phvul.011G017500.1	3379556_18_C_T	Origin recognition complex subunit 3	nuclear origin of replication recognition complex;DNA binding;double-strand break repair via homologous recombination;cytokinesis by cell plate formation;DNA-dependent DNA replication
Phvul.011G017900.1	3378958_38_G_A	Bromodomain adjacent to zinc finger domain 1A	zinc ion binding;oxidoreductase activity;oxidation-reduction process
Phvul.011G017900.2	3378958_38_G_A	RING FYVE PHD zinc finger ,	zinc ion binding;oxidoreductase activity;oxidation-reduction process
Phvul.011G017900.3	3378958_38_G_A	RING FYVE PHD zinc finger ,	zinc ion binding;oxidoreductase activity;oxidation-reduction process
Phvul.011G017900.4	3378958_38_G_A	Bromodomain adjacent to zinc finger domain 1A	zinc ion binding;oxidoreductase activity;oxidation-reduction process
Phvul.011G017900.5	3378958_38_G_A	Bromodomain adjacent to zinc finger domain 1A	zinc ion binding;oxidoreductase activity;oxidation-reduction process
Phvul.011G017900.6	3378958_38_G_A	Bromodomain adjacent to zinc finger domain 1A	zinc ion binding;oxidoreductase activity;oxidation-reduction process
Phvul.011G017900.7	3378958_38_G_A	Bromodomain adjacent to zinc finger domain 1A	zinc ion binding;oxidoreductase activity;oxidation-reduction process
Phvul.011G017900.8	3378958_38_G_A	RING FYVE PHD zinc finger ,	zinc ion binding;oxidoreductase activity;oxidation-reduction process
Phvul.011G017900.9	3378958_38_G_A	Bromodomain adjacent to zinc finger domain 1A	zinc ion binding;oxidoreductase activity;oxidation-reduction process
Phvul.011G026100.1	3379188_30_C_A	ER lumen -retaining receptor	endoplasmic reticulum;integral component of membrane;ER retention sequence binding;protein retention in ER lumen
Phvul.011G026500.1	3381978_16_A_G	Transcription factor bHLH121	intracellular;transcription factor activity, sequence-specific DNA binding;protein dimerization activity;regulation of transcription, DNA-templated;fatty acid beta-oxidation;protein import into peroxisome matrix
Phvul.011G030300.1	3384050_14_C_G	endoglucanase 5	cellulase activity;polysaccharide binding;trichoblast differentiation;cellulose catabolic process
Phvul.011G030400.1	3380062_59_A_T	enoyl-[acyl-carrier- ] reductase [NADH], chloroplastic	enoyl-[acyl-carrier-protein] reductase (NADH) activity;enoyl-[acyl-carrier-protein] reductase (NADPH, B-specific) activity;oxidation-reduction process
Phvul.011G030400.2	3380062_59_A_T	enoyl-[acyl-carrier- ] reductase [NADH], chloroplastic	enoyl-[acyl-carrier-protein] reductase (NADH) activity;enoyl-[acyl-carrier-protein] reductase (NADPH, B-specific) activity;oxidation-reduction process
Phvul.011G030400.3	3380062_59_A_T	enoyl-[acyl-carrier- ] reductase [NADH], chloroplastic	enoyl-[acyl-carrier-protein] reductase (NADH) activity;enoyl-[acyl-carrier-protein] reductase (NADPH, B-specific) activity;oxidation-reduction process
Phvul.011G030600.1	3381113_50_C_A	RNA recognition motif	nucleotide binding;nucleic acid binding
Phvul.011G032800.1	3382963_16_C_G	gibberellin 2-beta-dioxygenase 8-like	gibberellin 3-beta-dioxygenase activity;metal ion binding;oxidation-reduction process
Phvul.011G035200.1	3383962_43_G_A	E3 ubiquitin- ligase UPL3	plasma membrane;ubiquitin-protein transferase activity;ligase activity;trichome branching;vegetative to reproductive phase transition of meristem;protein desumoylation;DNA endoreduplication;protein ubiquitination involved in ubiquitin-dependent protein catabolic process;hydrogen peroxide biosynthetic process
Phvul.011G035200.2	3383962_43_G_A	E3 ubiquitin- ligase UPL3	plasma membrane;ubiquitin-protein transferase activity;ligase activity;trichome branching;vegetative to reproductive phase transition of meristem;protein desumoylation;DNA endoreduplication;protein ubiquitination involved in ubiquitin-dependent protein catabolic process;hydrogen peroxide biosynthetic process
Phvul.011G036000.1	3380864_24_C_T	probable BOI-related E3 ubiquitin- ligase 3	nucleus;ubiquitin-protein transferase activity;zinc ion binding;protein ubiquitination;regulation of defense response
Phvul.011G041400.1	3383902_51_A_T	G-type lectin S-receptor-like serine threonine- kinase At4g03230 isoform X1	plasma membrane;plasmodesma;integral component of membrane;protein serine/threonine kinase activity;ATP binding;polysaccharide binding;protein phosphorylation;defense response;recognition of pollen
Phvul.011G061800.1	3383424_16_G_A	D-xylose-proton symporter-like 3, chloroplastic	integral component of plasma membrane;chloroplast envelope;sugar:proton symporter activity;glucose transmembrane transporter activity;proton transport;photosynthesis, light reaction;glucose import;glucose transmembrane transport
Phvul.011G069200.1	3382138_45_G_T	ankyrin repeat-containing At5g02620-like	integral component of membrane
Phvul.011G074900.1	3377173_29_A_T	beta-galactosidase 8-like	cell wall;beta-galactosidase activity;carbohydrate binding;carbohydrate metabolic process
Phvul.011G076100.1	3384566_18_G_A	nucleolar complex 3 homolog	nucleus;chromatin binding;mRNA export from nucleus;pyrimidine ribonucleotide biosynthetic process;embryo sac egg cell differentiation;transcription factor import into nucleus
Phvul.011G077900.1	3381648_16_G_C	glucan endo-1,3-beta-glucosidase	glucan exo-1,3-beta-glucosidase activity;glucan endo-1,3-beta-D-glucosidase activity;carbohydrate metabolic process
Phvul.011G091900.1	3378396_13_C_G	DNA polymerase epsilon catalytic subunit A	nucleus;nucleotide binding;DNA binding;DNA-directed DNA polymerase activity;zinc ion binding;3'-5' exonuclease activity;DNA replication;DNA biosynthetic process;nucleic acid phosphodiester bond hydrolysis
Phvul.011G095200.1	3377608_50_A_G	RNA-binding FUS-like	integral component of membrane
Phvul.011G095200.2	3377608_50_A_G	RNA-binding FUS-like	integral component of membrane
Phvul.011G104100.1	3381867_21_G_A	uncharacterized GPI-anchored At1g61900-like	-
Phvul.011G105000.1	3384360_35_C_T	hypothetical protein PHAVU_011G105000g	DNA binding
Phvul.011G107200.1	3377048_23_C_T	tricyclene synthase EBOS, chloroplastic-like	chloroplast stroma;magnesium ion binding;isoprene synthase activity;defense response;response to wounding;response to jasmonic acid;terpenoid biosynthetic process;response to herbivore
Phvul.011G110800.1	3381757_60_C_G	wound-responsive family	-
Phvul.011G116500.1	3380806_34_A_T	LOB domain-containing 2-like	carbamoyl-phosphate synthase (glutamine-hydrolyzing) activity;metabolic process
Phvul.011G122000.1	3380730_8_A_T	trans-resveratrol di-O-methyltransferase-like	O-methyltransferase activity;S-adenosylmethionine-dependent methyltransferase activity;protein dimerization activity;aromatic compound biosynthetic process;methylation
Phvul.011G142500.1	3380178_65_C_G	(-)-germacrene D synthase-like isoform X2	magnesium ion binding;casbene synthase activity;metabolic process
Phvul.011G142500.2	3380178_65_C_G	(-)-germacrene D synthase-like isoform X2	magnesium ion binding;casbene synthase activity;metabolic process
Phvul.011G147100.1	3375377_66_T_G	G-type lectin S-receptor-like serine threonine- kinase At4g27290	plasma membrane;plasmodesma;integral component of membrane;protein serine/threonine kinase activity;ATP binding;carbohydrate binding;protein phosphorylation;defense response;recognition of pollen
Phvul.011G147100.2	3375377_66_T_G	G-type lectin S-receptor-like serine threonine- kinase At4g27290	plasma membrane;plasmodesma;integral component of membrane;protein serine/threonine kinase activity;ATP binding;carbohydrate binding;protein phosphorylation;defense response;recognition of pollen
Phvul.011G161700.1	3381098_64_A_C	cytochrome P450 family 72	integral component of membrane;acyl-CoA oxidase activity;iron ion binding;oxidoreductase activity, acting on paired donors, with incorporation or reduction of molecular oxygen, NAD(P)H as one donor, and incorporation of one atom of oxygen;heme binding;oxidation-reduction process;11-oxo-beta-amyrin catabolic process;glycyrrhetinate biosynthetic process
Phvul.011G162600.1	3377740_17_C_T	GEM 2	-
Phvul.011G167400.1	3381186_18_C_T	LIM domain-containing A, isoform 1	nucleus;DNA replication;DNA methylation;cell proliferation;response to ionizing radiation;mitotic DNA replication checkpoint;histone H3-K9 methylation
Phvul.011G173300.1	3381271_57_A_C	ZINC INDUCED FACILITATOR-LIKE 1	plasma membrane;plant-type vacuole membrane;integral component of membrane;potassium ion antiporter activity;potassium ion transmembrane transport;regulation of stomatal closure
Phvul.011G177700.1	3382719_24_T_G	Nucleolar GTP-binding 2	nucleolus;integral component of membrane;GTPase activity;GTP binding;ribosome biogenesis
Phvul.011G179000.1	3378600_55_G_A	cyclin-B3-1 isoform X2	nucleus
Phvul.011G181600.1	3381951_5_A_T	resistance KR4	ADP binding;defense response
Phvul.011G183800.1	3384415_41_G_T	MLP 43	integral component of membrane;defense response;response to biotic stimulus
Phvul.011G184500.1	3383152_19_T_A	RBL-like isoform X1	-
Phvul.011G190200.1	3384211_18_C_T	histone-lysine N-methyltransferase, H3 lysine-9 specific SUVH1-like	nucleus;chromosome;zinc ion binding;histone-lysine N-methyltransferase activity;histone binding;histone lysine methylation
Phvul.011G192100.1	3371447_37_T_G,3366528_45_G_C	disease resistance RPP13 1	hydrolase activity;ADP binding;defense response;metabolic process
Phvul.011G193100.1	3383319_45_A_C	hypothetical protein PHAVU_011G1931000g, partial	ADP binding;defense response
Phvul.011G194500.1	3370855_22_G_A	cysteine-rich receptor kinase 10	plasma membrane;plasmodesma;integral component of membrane;protein serine/threonine kinase activity;non-membrane spanning protein tyrosine kinase activity;ATP binding;defense response;peptidyl-tyrosine phosphorylation
Phvul.011G197400.1	3383341_10_A_G,3380649_64_C_T	disease resistance RPP13 1	ADP binding;defense response
Phvul.011G197500.1	3383917_10_G_C	stress-induced receptor-like kinase	integral component of membrane;protein serine/threonine kinase activity;ATP binding;polysaccharide binding;protein phosphorylation
Phvul.011G198000.1	3383898_29_A_G,3383898_47_A_T	disease resistance RPP13 1	hydrolase activity;ADP binding;defense response;metabolic process
Phvul.011G200200.1	3381756_55_T_A	hypothetical protein PHAVU_011G200200g	-
Phvul.011G200300.1	3383931_55_C_G,3383522_30_T_A	disease resistance RPP13 1	ADP binding;defense response
Phvul.011G201400.1	3380495_8_C_T	plant MOJ9-14	plasmodesma;cell adhesion;trichome morphogenesis;actin nucleation
Phvul.011G201700.1	3379081_23_T_C	cyanogenic beta-glucosidase-like	integral component of membrane;beta-glucosidase activity;carbohydrate metabolic process
Phvul.011G202100.1	3370124_59_C_G	disease resistance At3g14460	ADP binding;defense response
Phvul.011G204200.1	3374053_40_C_T	leginsulin 1	nutrient reservoir activity;pathogenesis
Phvul.011G214300.1	3370686_22_G_C	glycoside hydrolase family 1	beta-glucosidase activity;carbohydrate metabolic process
Phvul.L003500.1	3366439_54_G_A	TMV resistance N-like isoform X1	ATP binding;ADP binding;defense response;signal transduction
Phvul.L011200.1	3378786_40_C_T	PAT1 like 1	cytoplasmic mRNA processing body;RNA binding;deadenylation-dependent decapping of nuclear-transcribed mRNA;cytoplasmic mRNA processing body assembly
* SNPs with high impact effects predicted by SnpEff
