# Supplementary material for: In-depth genome characterization of a Brazilian common bean core collection using DArTseq high-density SNP genotyping
Source: BMC Genomics. 2017 May 30;18:423. doi: 10.1186/s12864-017-3805-4 (PMC5450071; doi:10.1186/s12864-017-3805-4)
Supplement: Supplementary file 5 — The KEGG pathway maps for SNPs with high or moderate predicted impact. (XLSX 25 kb) [file 12864_2017_3805_MOESM5_ESM.xlsx]

## Sheet: Additional file 5
Pathway	Sequences in Pathway	Enzyme	Ezyme ID	Sequences of Enzyme	Transcript ID	Pathway ID
alpha-Linolenic acid metabolism	5	A2	ec:3.1.1.4	2	Phvul.001G126800.1, Phvul.004G172400.1	map00592
alpha-Linolenic acid metabolism	5	O-methyltransferase	ec:2.1.1.141	1	Phvul.003G255800.1	map00592
alpha-Linolenic acid metabolism	5	oxidase	ec:1.3.3.6	2	Phvul.002G254300.1, Phvul.011G161700.1	map00592
Linoleic acid metabolism	2	A2	ec:3.1.1.4	2	Phvul.001G126800.1, Phvul.004G172400.1	map00591
Biosynthesis of unsaturated fatty acids	3	9-desaturase	ec:1.14.19.2	1	Phvul.001G063500.1	map01040
Biosynthesis of unsaturated fatty acids	3	oxidase	ec:1.3.3.6	2	Phvul.002G254300.1, Phvul.011G161700.1	map01040
Arachidonic acid metabolism	3	reductase (NADPH)	ec:1.1.1.184	1	Phvul.010G095500.1	map00590
Arachidonic acid metabolism	3	9-reductase	ec:1.1.1.189	1	Phvul.010G095500.1	map00590
Arachidonic acid metabolism	3	A2	ec:3.1.1.4	2	Phvul.001G126800.1, Phvul.004G172400.1	map00590
Taurine and hypotaurine metabolism	1	glutamyl transpeptidase	ec:2.3.2.2	1	Phvul.001G249200.1	map00430
Steroid degradation	1	dehydrogenase	ec:1.1.1.145	1	Phvul.004G012500.1	map00984
Drug metabolism - other enzymes	11	ali-esterase	ec:3.1.1.1	11	Phvul.001G126800.1, Phvul.004G172400.1, Phvul.009G222300.1, Phvul.003G248200.1, Phvul.009G123200.1, Phvul.003G117300.1, Phvul.001G209100.1, Phvul.002G315000.2, Phvul.003G127700.1, Phvul.002G315000.1, Phvul.009G222700.1	map00983
Drug metabolism - cytochrome P450	2	transferase	ec:2.5.1.18	1	Phvul.010G084100.1	map00982
Drug metabolism - cytochrome P450	2	dehydrogenase [NAD(P)+]	ec:1.2.1.5	1	Phvul.004G162300.1	map00982
Metabolism of xenobiotics by cytochrome P450	3	reductase (NADPH)	ec:1.1.1.184	1	Phvul.010G095500.1	map00980
Metabolism of xenobiotics by cytochrome P450	3	transferase	ec:2.5.1.18	1	Phvul.010G084100.1	map00980
Metabolism of xenobiotics by cytochrome P450	3	dehydrogenase [NAD(P)+]	ec:1.2.1.5	1	Phvul.004G162300.1	map00980
Arginine and proline metabolism	2	oxidase (propane-1,3-diamine-forming)	ec:1.5.3.14	1	Phvul.005G023400.1	map00330
Arginine and proline metabolism	2	dehydrogenase (NAD+)	ec:1.2.1.3	1	Phvul.004G162300.1	map00330
Aminobenzoate degradation	11	phosphatase	ec:3.1.3.2	3	Phvul.004G032300.2, Phvul.011G008700.1, Phvul.004G032300.1	map00627
Aminobenzoate degradation	11	nitrophenyl phosphatase	ec:3.1.3.41	11	Phvul.003G134200.1, Phvul.007G084100.1, Phvul.007G244300.1, Phvul.008G014700.1, Phvul.004G032300.2, Phvul.005G157500.1, Phvul.007G199100.1, Phvul.009G238700.1, Phvul.011G008700.1, Phvul.001G251300.1, Phvul.004G032300.1	map00627
Purine metabolism	67	metaphosphatase	ec:3.6.1.11	2	Phvul.011G003300.2, Phvul.011G003300.1	map00230
Purine metabolism	67	diphosphatase	ec:3.6.1.13	1	Phvul.003G216900.2	map00230
Purine metabolism	67	phosphatase	ec:3.6.1.15	54	Phvul.001G218000.1, Phvul.001G218000.2, Phvul.008G262300.2, Phvul.010G130800.1, Phvul.005G045400.1, Phvul.002G210100.1, Phvul.001G166000.1, Phvul.008G281800.2, Phvul.007G001600.1, Phvul.008G281800.1, Phvul.007G001600.2, Phvul.004G137700.1, Phvul.006G059900.1, Phvul.009G021400.1, Phvul.009G040700.1, Phvul.005G082600.1, Phvul.009G189300.1, Phvul.001G000600.1, Phvul.002G296500.1, Phvul.001G000600.2,…	map00230
Purine metabolism	67	uridine 5'-nucleotidase	ec:3.1.3.5	1	Phvul.005G157500.1	map00230
Purine metabolism	67	adenylpyrophosphatase	ec:3.6.1.3	45	Phvul.001G218000.1, Phvul.006G149800.1, Phvul.001G218000.2, Phvul.008G262300.2, Phvul.009G193400.1, Phvul.005G045400.1, Phvul.003G072200.1, Phvul.009G156000.1, Phvul.002G210100.1, Phvul.010G149600.1, Phvul.001G166000.1, Phvul.008G281800.2, Phvul.007G001600.1, Phvul.008G281800.1, Phvul.002G041500.1, Phvul.007G001600.2, Phvul.004G137700.1, Phvul.006G059900.1, Phvul.009G021400.1, Phvul.009G040700.1,…	map00230
Purine metabolism	67	diphosphatase	ec:3.6.1.21	2	Phvul.003G216900.2, Phvul.003G216900.1	map00230
Purine metabolism	67	RNA polymerase	ec:2.7.7.6	3	Phvul.006G135800.1, Phvul.003G282700.1, Phvul.008G101000.1	map00230
Purine metabolism	67	DNA polymerase	ec:2.7.7.7	3	Phvul.006G039400.1, Phvul.011G091900.1, Phvul.008G265700.1	map00230
Purine metabolism	67	synthase	ec:6.3.5.3	1	Phvul.009G004700.1	map00230
Purine metabolism	67	nucleosidase	ec:3.2.2.2	1	Phvul.003G000600.1	map00230
Purine metabolism	67	nucleosidase	ec:3.2.2.1	1	Phvul.003G000600.1	map00230
Carbon fixation pathways in prokaryotes	4	carboxylase	ec:6.4.1.2	1	Phvul.004G034300.1	map00720
Carbon fixation pathways in prokaryotes	4	dehydrogenase	ec:1.1.1.37	3	Phvul.010G055700.3, Phvul.010G055700.2, Phvul.010G055700.1	map00720
Chloroalkane and chloroalkene degradation	1	dehydrogenase (NAD+)	ec:1.2.1.3	1	Phvul.004G162300.1	map00625
Valine, leucine and isoleucine biosynthesis	1	transaminase	ec:2.6.1.42	1	Phvul.002G008700.1	map00290
Biotin metabolism	3	reductase (NADPH, Si-specific)	ec:1.3.1.10	3	Phvul.011G030400.2, Phvul.011G030400.1, Phvul.011G030400.3	map00780
Ubiquinone and other terpenoid-quinone biosynthesis	4	methyltransferase	ec:2.1.1.114	1	Phvul.008G264200.1	map00130
Ubiquinone and other terpenoid-quinone biosynthesis	4	synthase	ec:4.2.99.20	1	Phvul.005G022900.1	map00130
Ubiquinone and other terpenoid-quinone biosynthesis	4	ligase	ec:6.2.1.26	2	Phvul.006G128100.2, Phvul.006G128100.1	map00130
Ubiquinone and other terpenoid-quinone biosynthesis	4	synthase	ec:2.2.1.9	1	Phvul.005G022900.1	map00130
Pyruvate metabolism	6	carboxylase	ec:6.4.1.2	1	Phvul.004G034300.1	map00620
Pyruvate metabolism	6	dehydrogenase	ec:1.1.1.37	3	Phvul.010G055700.3, Phvul.010G055700.2, Phvul.010G055700.1	map00620
Pyruvate metabolism	6	hydrolase	ec:3.1.2.6	1	Phvul.008G202300.1	map00620
Pyruvate metabolism	6	dehydrogenase (NAD+)	ec:1.2.1.3	1	Phvul.004G162300.1	map00620
Biosynthesis of antibiotics	15	transaminase	ec:2.6.1.11	1	Phvul.006G002000.1	map01130
Biosynthesis of antibiotics	15	synthase	ec:2.3.3.10	2	Phvul.004G123000.2, Phvul.004G123000.1	map01130
Biosynthesis of antibiotics	15	carboxylase	ec:6.4.1.2	1	Phvul.004G034300.1	map01130
Biosynthesis of antibiotics	15	dehydrogenase	ec:1.1.1.37	3	Phvul.010G055700.3, Phvul.010G055700.2, Phvul.010G055700.1	map01130
Biosynthesis of antibiotics	15	dehydrogenase (NADP+-dependent, decarboxylating)	ec:1.1.1.44	1	Phvul.010G109500.1	map01130
Biosynthesis of antibiotics	15	decarboxylase	ec:4.1.1.20	1	Phvul.001G177300.1	map01130
Biosynthesis of antibiotics	15	synthase	ec:6.3.5.3	1	Phvul.009G004700.1	map01130
Biosynthesis of antibiotics	15	dehydrogenase	ec:1.1.1.25	2	Phvul.006G096400.1, Phvul.006G096400.2	map01130
Biosynthesis of antibiotics	15	dehydratase	ec:4.2.1.10	2	Phvul.006G096400.1, Phvul.006G096400.2	map01130
Biosynthesis of antibiotics	15	dehydrogenase	ec:1.1.1.282	2	Phvul.006G096400.1, Phvul.006G096400.2	map01130
Biosynthesis of antibiotics	15	transaminase	ec:2.6.1.42	1	Phvul.002G008700.1	map01130
Biosynthesis of antibiotics	15	dehydrogenase (NAD+)	ec:1.2.1.3	1	Phvul.004G162300.1	map01130
Biosynthesis of antibiotics	15	acid amidohydrolase	ec:3.5.1.14	1	Phvul.003G001200.1	map01130
Oxidative phosphorylation	3	dehydrogenase	ec:1.6.99.3	2	Phvul.010G062800.1, Phvul.003G123000.1	map00190
Oxidative phosphorylation	3	diphosphatase	ec:3.6.1.1	1	Phvul.006G198500.1	map00190
Pentose phosphate pathway	1	dehydrogenase (NADP+-dependent, decarboxylating)	ec:1.1.1.44	1	Phvul.010G109500.1	map00030
Methane metabolism	4	dehydrogenase	ec:1.1.1.37	3	Phvul.010G055700.3, Phvul.010G055700.2, Phvul.010G055700.1	map00680
Methane metabolism	4	dehydrogenase	ec:1.1.1.284	1	Phvul.008G207900.1	map00680
Amino sugar and nucleotide sugar metabolism	2	fucokinase (phosphorylating)	ec:2.7.1.52	1	Phvul.006G115200.1	map00520
Amino sugar and nucleotide sugar metabolism	2	galactokinase (phosphorylating)	ec:2.7.1.6	1	Phvul.002G303800.1	map00520
Nitrogen metabolism	2	ligase	ec:6.3.1.2	2	Phvul.006G155800.1, Phvul.006G155800.2	map00910
Glutathione metabolism	6	(ATP-hydrolysing)	ec:3.5.2.9	3	Phvul.002G211700.2, Phvul.002G211700.1, Phvul.002G211700.3	map00480
Glutathione metabolism	6	transferase	ec:2.5.1.18	1	Phvul.010G084100.1	map00480
Glutathione metabolism	6	dehydrogenase (NADP+-dependent, decarboxylating)	ec:1.1.1.44	1	Phvul.010G109500.1	map00480
Glutathione metabolism	6	glutamyl transpeptidase	ec:2.3.2.2	1	Phvul.001G249200.1	map00480
Aminoacyl-tRNA biosynthesis	2	ligase	ec:6.1.1.15	1	Phvul.009G123200.1	map00970
Aminoacyl-tRNA biosynthesis	2	ligase	ec:6.1.1.7	1	Phvul.009G116900.1	map00970
Tryptophan metabolism	1	dehydrogenase (NAD+)	ec:1.2.1.3	1	Phvul.004G162300.1	map00380
Arginine biosynthesis	5	transaminase	ec:2.6.1.11	1	Phvul.006G002000.1	map00220
Arginine biosynthesis	5	ligase	ec:6.3.1.2	2	Phvul.006G155800.1, Phvul.006G155800.2	map00220
Arginine biosynthesis	5	glutaminase I	ec:3.5.1.2	1	Phvul.002G328900.1	map00220
Arginine biosynthesis	5	acid amidohydrolase	ec:3.5.1.14	1	Phvul.003G001200.1	map00220
Carbon fixation in photosynthetic organisms	3	dehydrogenase	ec:1.1.1.37	3	Phvul.010G055700.3, Phvul.010G055700.2, Phvul.010G055700.1	map00710
Valine, leucine and isoleucine degradation	6	synthase	ec:2.3.3.10	2	Phvul.004G123000.2, Phvul.004G123000.1	map00280
Valine, leucine and isoleucine degradation	6	carboxylase	ec:6.4.1.4	1	Phvul.007G173900.1	map00280
Valine, leucine and isoleucine degradation	6	dehydrogenase	ec:1.1.1.31	1	Phvul.010G109500.1	map00280
Valine, leucine and isoleucine degradation	6	transaminase	ec:2.6.1.42	1	Phvul.002G008700.1	map00280
Valine, leucine and isoleucine degradation	6	dehydrogenase (NAD+)	ec:1.2.1.3	1	Phvul.004G162300.1	map00280
Pantothenate and CoA biosynthesis	1	transaminase	ec:2.6.1.42	1	Phvul.002G008700.1	map00770
Citrate cycle (TCA cycle)	3	dehydrogenase	ec:1.1.1.37	3	Phvul.010G055700.3, Phvul.010G055700.2, Phvul.010G055700.1	map00020
Other glycan degradation	2	lactase (ambiguous)	ec:3.2.1.23	2	Phvul.011G074900.1, Phvul.005G158700.1	map00511
One carbon pool by folate	1	reductase	ec:1.5.1.3	1	Phvul.008G178800.1	map00670
Carotenoid biosynthesis	8	desaturase	ec:1.3.5.6	6	Phvul.009G018100.1, Phvul.006G179600.1, Phvul.009G181700.1, Phvul.004G022200.1, Phvul.006G177700.1, Phvul.008G044500.1	map00906
Carotenoid biosynthesis	8	acid 8'-hydroxylase	ec:1.14.13.93	2	Phvul.003G256500.1, Phvul.003G292200.1	map00906
Diterpenoid biosynthesis	4	3beta-dioxygenase	ec:1.14.11.15	2	Phvul.009G097200.1, Phvul.011G032800.1	map00904
Diterpenoid biosynthesis	4	synthase	ec:4.2.3.8	2	Phvul.011G142500.1, Phvul.011G142500.2	map00904
Limonene and pinene degradation	1	dehydrogenase (NAD+)	ec:1.2.1.3	1	Phvul.004G162300.1	map00903
Monoterpenoid biosynthesis	1	synthase	ec:1.3.3.9	1	Phvul.008G005600.1	map00902
Indole alkaloid biosynthesis	3	4-hydroxylase	ec:1.14.11.20	1	Phvul.006G023300.1	map00901
Indole alkaloid biosynthesis	3	esterase	ec:3.1.1.78	1	Phvul.003G248200.1	map00901
Indole alkaloid biosynthesis	3	synthase	ec:4.3.3.2	1	Phvul.001G125900.1	map00901
beta-Alanine metabolism	4	oxidase (propane-1,3-diamine-forming)	ec:1.5.3.14	1	Phvul.005G023400.1	map00410
beta-Alanine metabolism	4	dehydrogenase [NAD(P)+]	ec:1.2.1.5	1	Phvul.004G162300.1	map00410
beta-Alanine metabolism	4	dehydrogenase (NAD+)	ec:1.2.1.3	1	Phvul.004G162300.1	map00410
beta-Alanine metabolism	4	oxidase	ec:1.4.3.21	2	Phvul.007G056400.2, Phvul.007G056400.1	map00410
Glucosinolate biosynthesis	1	transaminase	ec:2.6.1.42	1	Phvul.002G008700.1	map00966
Terpenoid backbone biosynthesis	3	synthase	ec:2.3.3.10	2	Phvul.004G123000.2, Phvul.004G123000.1	map00900
Terpenoid backbone biosynthesis	3	synthase	ec:4.2.3.27	1	Phvul.011G107200.1	map00900
D-Glutamine and D-glutamate metabolism	1	glutaminase I	ec:3.5.1.2	1	Phvul.002G328900.1	map00471
Lysine degradation	7	N-methyltransferase	ec:2.1.1.43	6	Phvul.001G047700.2, Phvul.001G047700.1, Phvul.002G094200.1, Phvul.011G190200.1, Phvul.001G047700.4, Phvul.001G047700.3	map00310
Lysine degradation	7	dehydrogenase (NAD+)	ec:1.2.1.3	1	Phvul.004G162300.1	map00310
Tropane, piperidine and pyridine alkaloid biosynthesis	2	oxidase	ec:1.4.3.21	2	Phvul.007G056400.2, Phvul.007G056400.1	map00960
Porphyrin and chlorophyll metabolism	2	ceruloplasmin	ec:1.16.3.1	2	Phvul.001G107000.2, Phvul.001G107000.1	map00860
Glycosphingolipid biosynthesis - ganglio series	2	lactase (ambiguous)	ec:3.2.1.23	2	Phvul.011G074900.1, Phvul.005G158700.1	map00604
Cysteine and methionine metabolism	6	dehydrogenase	ec:1.1.1.37	3	Phvul.010G055700.3, Phvul.010G055700.2, Phvul.010G055700.1	map00270
Cysteine and methionine metabolism	6	synthase	ec:4.4.1.14	1	Phvul.004G172300.1	map00270
Cysteine and methionine metabolism	6	oxidase	ec:1.14.17.4	1	Phvul.002G326600.1	map00270
Cysteine and methionine metabolism	6	transaminase	ec:2.6.1.42	1	Phvul.002G008700.1	map00270
Nicotinate and nicotinamide metabolism	3	uridine 5'-nucleotidase	ec:3.1.3.5	1	Phvul.005G157500.1	map00760
Nicotinate and nicotinamide metabolism	3	synthase (glutamine-hydrolysing)	ec:6.3.5.1	1	Phvul.002G328900.1	map00760
Nicotinate and nicotinamide metabolism	3	nucleosidase	ec:3.2.2.1	1	Phvul.003G000600.1	map00760
Sphingolipid metabolism	3	lactase (ambiguous)	ec:3.2.1.23	2	Phvul.011G074900.1, Phvul.005G158700.1	map00600
Sphingolipid metabolism	3	N-acyltransferase	ec:2.3.1.24	1	Phvul.007G279800.1	map00600
Glycolysis / Gluconeogenesis	1	dehydrogenase [NAD(P)+]	ec:1.2.1.5	1	Phvul.004G162300.1	map00010
Glycolysis / Gluconeogenesis	1	dehydrogenase (NAD+)	ec:1.2.1.3	1	Phvul.004G162300.1	map00010
Starch and sucrose metabolism	30	endo-1,4-beta-D-glucanase	ec:3.2.1.4	4	Phvul.005G003100.1, Phvul.001G209500.1, Phvul.011G030300.1, Phvul.007G218400.1	map00500
Starch and sucrose metabolism	30	1,4-alpha-galacturonidase	ec:3.2.1.67	1	Phvul.008G286900.1	map00500
Starch and sucrose metabolism	30	trehalose 6-phosphatase	ec:3.1.3.12	1	Phvul.001G251300.1	map00500
Starch and sucrose metabolism	30	alpha-glucosidase	ec:3.2.1.48	1	Phvul.010G137800.1	map00500
Starch and sucrose metabolism	30	diphosphatase	ec:3.6.1.21	2	Phvul.003G216900.2, Phvul.003G216900.1	map00500
Starch and sucrose metabolism	30	beta-pgm (gene name)	ec:5.4.2.6	1	Phvul.001G224700.1	map00500
Starch and sucrose metabolism	30	1,3-beta-glucosidase	ec:3.2.1.58	1	Phvul.011G077900.1	map00500
Starch and sucrose metabolism	30	gentiobiase	ec:3.2.1.21	9	Phvul.006G151500.1, Phvul.011G214300.1, Phvul.004G151800.1, Phvul.008G033100.1, Phvul.011G077900.1, Phvul.008G210100.1, Phvul.008G097000.1, Phvul.005G150600.1, Phvul.011G201700.1	map00500
Starch and sucrose metabolism	30	synthase	ec:2.4.1.34	1	Phvul.006G031800.1	map00500
Starch and sucrose metabolism	30	pectin demethoxylase	ec:3.1.1.11	5	Phvul.009G222300.1, Phvul.003G117300.1, Phvul.001G209100.1, Phvul.003G127700.1, Phvul.009G222700.1	map00500
Starch and sucrose metabolism	30	invertase	ec:3.2.1.26	1	Phvul.010G137800.1	map00500
Starch and sucrose metabolism	30	endo-1,3-beta-D-glucosidase	ec:3.2.1.39	2	Phvul.008G033100.1, Phvul.011G077900.1	map00500
Starch and sucrose metabolism	30	synthase	ec:2.4.1.13	1	Phvul.006G087300.1	map00500
Starch and sucrose metabolism	30	synthase (UDP-forming)	ec:2.4.1.12	3	Phvul.009G226000.1, Phvul.002G188600.1, Phvul.002G240200.1	map00500
Starch and sucrose metabolism	30	pectin depolymerase	ec:3.2.1.15	2	Phvul.008G286900.1, Phvul.010G018000.1	map00500
Ether lipid metabolism	2	A2	ec:3.1.1.4	2	Phvul.001G126800.1, Phvul.004G172400.1	map00565
Glycerophospholipid metabolism	3	phosphodiesterase	ec:3.1.4.46	1	Phvul.006G050300.1	map00564
Glycerophospholipid metabolism	3	A2	ec:3.1.1.4	2	Phvul.001G126800.1, Phvul.004G172400.1	map00564
Synthesis and degradation of ketone bodies	3	synthase	ec:2.3.3.10	2	Phvul.004G123000.2, Phvul.004G123000.1	map00072
Synthesis and degradation of ketone bodies	3	dehydrogenase	ec:1.1.1.30	1	Phvul.010G109500.1	map00072
Inositol phosphate metabolism	5	4-kinase	ec:2.7.1.67	2	Phvul.002G271500.1, Phvul.002G271500.2	map00562
Inositol phosphate metabolism	5	5-phosphatase	ec:3.1.3.36	1	Phvul.007G084100.1	map00562
Inositol phosphate metabolism	5	phospholipase C	ec:3.1.4.11	1	Phvul.001G243300.1	map00562
Inositol phosphate metabolism	5	5-kinase	ec:2.7.1.150	1	Phvul.010G123500.1	map00562
Fatty acid degradation	5	ligase	ec:6.2.1.3	2	Phvul.006G128100.2, Phvul.006G128100.1	map00071
Fatty acid degradation	5	oxidase	ec:1.3.3.6	2	Phvul.002G254300.1, Phvul.011G161700.1	map00071
Fatty acid degradation	5	dehydrogenase (NAD+)	ec:1.2.1.3	1	Phvul.004G162300.1	map00071
Benzoxazinoid biosynthesis	1	2-D-glucosyltransferase	ec:2.4.1.202	1	Phvul.008G034300.1	map00402
Glycerolipid metabolism	2	lipase	ec:3.1.1.3	1	Phvul.001G126800.1	map00561
Glycerolipid metabolism	2	dehydrogenase (NAD+)	ec:1.2.1.3	1	Phvul.004G162300.1	map00561
Phenylalanine, tyrosine and tryptophan biosynthesis	2	dehydrogenase	ec:1.1.1.25	2	Phvul.006G096400.1, Phvul.006G096400.2	map00400
Phenylalanine, tyrosine and tryptophan biosynthesis	2	dehydratase	ec:4.2.1.10	2	Phvul.006G096400.1, Phvul.006G096400.2	map00400
Phenylalanine, tyrosine and tryptophan biosynthesis	2	dehydrogenase	ec:1.1.1.282	2	Phvul.006G096400.1, Phvul.006G096400.2	map00400
Cyanoamino acid metabolism	10	glutamyl transpeptidase	ec:2.3.2.2	1	Phvul.001G249200.1	map00460
Cyanoamino acid metabolism	10	gentiobiase	ec:3.2.1.21	9	Phvul.006G151500.1, Phvul.011G214300.1, Phvul.004G151800.1, Phvul.008G033100.1, Phvul.011G077900.1, Phvul.008G210100.1, Phvul.008G097000.1, Phvul.005G150600.1, Phvul.011G201700.1	map00460
Isoquinoline alkaloid biosynthesis	3	oxidase	ec:1.21.3.3	1	Phvul.002G234800.1	map00950
Isoquinoline alkaloid biosynthesis	3	oxidase	ec:1.4.3.21	2	Phvul.007G056400.2, Phvul.007G056400.1	map00950
Lysine biosynthesis	1	decarboxylase	ec:4.1.1.20	1	Phvul.001G177300.1	map00300
Phenylalanine metabolism	3	dehydrogenase [NAD(P)+]	ec:1.2.1.5	1	Phvul.004G162300.1	map00360
Phenylalanine metabolism	3	oxidase	ec:1.4.3.21	2	Phvul.007G056400.2, Phvul.007G056400.1	map00360
T cell receptor signaling pathway	9	phosphatase	ec:3.1.3.16	5	Phvul.003G134200.1, Phvul.007G244300.1, Phvul.008G014700.1, Phvul.007G199100.1, Phvul.009G238700.1	map04660
T cell receptor signaling pathway	9	protein-tyrosine kinase	ec:2.7.10.2	4	Phvul.005G015100.2, Phvul.005G015100.1, Phvul.011G194500.1, Phvul.004G011000.1	map04660
Glycine, serine and threonine metabolism	2	oxidase	ec:1.4.3.21	2	Phvul.007G056400.2, Phvul.007G056400.1	map00260
Steroid biosynthesis	4	esterase	ec:3.1.1.13	3	Phvul.001G126800.1, Phvul.002G315000.2, Phvul.002G315000.1	map00100
Steroid biosynthesis	4	synthase	ec:5.4.99.8	1	Phvul.010G013200.1	map00100
Vitamin B6 metabolism	1	4-dehydrogenase	ec:1.1.1.65	1	Phvul.007G062100.1	map00750
Phosphatidylinositol signaling system	5	4-kinase	ec:2.7.1.67	2	Phvul.002G271500.1, Phvul.002G271500.2	map04070
Phosphatidylinositol signaling system	5	5-phosphatase	ec:3.1.3.36	1	Phvul.007G084100.1	map04070
Phosphatidylinositol signaling system	5	phospholipase C	ec:3.1.4.11	1	Phvul.001G243300.1	map04070
Phosphatidylinositol signaling system	5	5-kinase	ec:2.7.1.150	1	Phvul.010G123500.1	map04070
Butanoate metabolism	3	synthase	ec:2.3.3.10	2	Phvul.004G123000.2, Phvul.004G123000.1	map00650
Butanoate metabolism	3	dehydrogenase	ec:1.1.1.30	1	Phvul.010G109500.1	map00650
Fatty acid biosynthesis	7	carboxylase	ec:6.4.1.2	1	Phvul.004G034300.1	map00061
Fatty acid biosynthesis	7	9-desaturase	ec:1.14.19.2	1	Phvul.001G063500.1	map00061
Fatty acid biosynthesis	7	ligase	ec:6.2.1.3	2	Phvul.006G128100.2, Phvul.006G128100.1	map00061
Fatty acid biosynthesis	7	reductase (NADH)	ec:1.3.1.9	3	Phvul.011G030400.2, Phvul.011G030400.1, Phvul.011G030400.3	map00061
Fatty acid biosynthesis	7	synthase	ec:2.3.1.85	3	Phvul.011G030400.2, Phvul.011G030400.1, Phvul.011G030400.3	map00061
Fatty acid biosynthesis	7	reductase (NADPH, Si-specific)	ec:1.3.1.10	3	Phvul.011G030400.2, Phvul.011G030400.1, Phvul.011G030400.3	map00061
Stilbenoid, diarylheptanoid and gingerol biosynthesis	1	O-hydroxycinnamoyltransferase	ec:2.3.1.133	1	Phvul.008G031900.1	map00945
Flavone and flavonol biosynthesis	1	3-O-methyltransferase	ec:2.1.1.76	1	Phvul.003G006000.1	map00944
Flavonoid biosynthesis	3	4-reductase	ec:1.1.1.219	1	Phvul.008G257800.1	map00941
Flavonoid biosynthesis	3	3-dioxygenase	ec:1.14.11.9	1	Phvul.002G326600.1	map00941
Flavonoid biosynthesis	3	O-hydroxycinnamoyltransferase	ec:2.3.1.133	1	Phvul.008G031900.1	map00941
Phenylpropanoid biosynthesis	16	dehydrogenase	ec:1.2.1.68	1	Phvul.004G162300.1	map00940
Phenylpropanoid biosynthesis	16	O-hydroxycinnamoyltransferase	ec:2.3.1.133	1	Phvul.008G031900.1	map00940
Phenylpropanoid biosynthesis	16	O-methyltransferase	ec:2.1.1.68	1	Phvul.003G006000.1	map00940
Phenylpropanoid biosynthesis	16	gentiobiase	ec:3.2.1.21	9	Phvul.006G151500.1, Phvul.011G214300.1, Phvul.004G151800.1, Phvul.008G033100.1, Phvul.011G077900.1, Phvul.008G210100.1, Phvul.008G097000.1, Phvul.005G150600.1, Phvul.011G201700.1	map00940
Phenylpropanoid biosynthesis	16	lactoperoxidase	ec:1.11.1.7	3	Phvul.007G004700.1, Phvul.002G279700.1, Phvul.006G129900.1	map00940
Phenylpropanoid biosynthesis	16	reductase	ec:1.2.1.44	1	Phvul.004G012500.1	map00940
Tyrosine metabolism	4	isomerase	ec:5.2.1.2	1	Phvul.010G084100.1	map00350
Tyrosine metabolism	4	dehydrogenase [NAD(P)+]	ec:1.2.1.5	1	Phvul.004G162300.1	map00350
Tyrosine metabolism	4	oxidase	ec:1.4.3.21	2	Phvul.007G056400.2, Phvul.007G056400.1	map00350
Aflatoxin biosynthesis	1	carboxylase	ec:6.4.1.2	1	Phvul.004G034300.1	map00254
Tetracycline biosynthesis	1	carboxylase	ec:6.4.1.2	1	Phvul.004G034300.1	map00253
Alanine, aspartate and glutamate metabolism	4	synthase (glutamine-hydrolysing)	ec:6.3.5.5	1	Phvul.011G116500.1	map00250
Alanine, aspartate and glutamate metabolism	4	ligase	ec:6.3.1.2	2	Phvul.006G155800.1, Phvul.006G155800.2	map00250
Alanine, aspartate and glutamate metabolism	4	glutaminase I	ec:3.5.1.2	1	Phvul.002G328900.1	map00250
Riboflavin metabolism	2	synthase	ec:4.1.99.12	1	Phvul.002G210900.1	map00740
Riboflavin metabolism	2	cyclohydrolase II	ec:3.5.4.25	1	Phvul.002G210900.1	map00740
Riboflavin metabolism	2	kinase	ec:2.7.1.26	1	Phvul.003G145800.1	map00740
Styrene degradation	1	isomerase	ec:5.2.1.2	1	Phvul.010G084100.1	map00643
Propanoate metabolism	1	carboxylase	ec:6.4.1.2	1	Phvul.004G034300.1	map00640
Ascorbate and aldarate metabolism	4	oxidase	ec:1.10.3.3	3	Phvul.008G134900.1, Phvul.002G021900.1, Phvul.009G021000.1	map00053
Ascorbate and aldarate metabolism	4	dehydrogenase (NAD+)	ec:1.2.1.3	1	Phvul.004G162300.1	map00053
Galactose metabolism	4	invertase	ec:3.2.1.26	1	Phvul.010G137800.1	map00052
Galactose metabolism	4	lactase (ambiguous)	ec:3.2.1.23	2	Phvul.011G074900.1, Phvul.005G158700.1	map00052
Galactose metabolism	4	galactokinase (phosphorylating)	ec:2.7.1.6	1	Phvul.002G303800.1	map00052
Fructose and mannose metabolism	3	diphosphatase	ec:3.6.1.21	2	Phvul.003G216900.2, Phvul.003G216900.1	map00051
Fructose and mannose metabolism	3	fucokinase (phosphorylating)	ec:2.7.1.52	1	Phvul.006G115200.1	map00051
Histidine metabolism	1	dehydrogenase [NAD(P)+]	ec:1.2.1.5	1	Phvul.004G162300.1	map00340
Histidine metabolism	1	dehydrogenase (NAD+)	ec:1.2.1.3	1	Phvul.004G162300.1	map00340
Retinol metabolism	1	dehydrogenase	ec:1.2.1.36	1	Phvul.004G162300.1	map00830
Pyrimidine metabolism	9	uridine 5'-nucleotidase	ec:3.1.3.5	1	Phvul.005G157500.1	map00240
Pyrimidine metabolism	9	synthase	ec:4.2.1.70	1	Phvul.006G100200.1	map00240
Pyrimidine metabolism	9	RNA polymerase	ec:2.7.7.6	3	Phvul.006G135800.1, Phvul.003G282700.1, Phvul.008G101000.1	map00240
Pyrimidine metabolism	9	DNA polymerase	ec:2.7.7.7	3	Phvul.006G039400.1, Phvul.011G091900.1, Phvul.008G265700.1	map00240
Pyrimidine metabolism	9	synthase (glutamine-hydrolysing)	ec:6.3.5.5	1	Phvul.011G116500.1	map00240
Thiamine metabolism	54	phosphatase	ec:3.6.1.15	54	Phvul.001G218000.1, Phvul.001G218000.2, Phvul.008G262300.2, Phvul.010G130800.1, Phvul.005G045400.1, Phvul.002G210100.1, Phvul.001G166000.1, Phvul.008G281800.2, Phvul.007G001600.1, Phvul.008G281800.1, Phvul.007G001600.2, Phvul.004G137700.1, Phvul.006G059900.1, Phvul.009G021400.1, Phvul.009G040700.1, Phvul.005G082600.1, Phvul.009G189300.1, Phvul.001G000600.1, Phvul.002G296500.1, Phvul.001G000600.2,…	map00730
Steroid hormone biosynthesis	1	dehydrogenase	ec:1.1.1.145	1	Phvul.004G012500.1	map00140
Folate biosynthesis	2	reductase	ec:1.5.1.3	1	Phvul.008G178800.1	map00790
Folate biosynthesis	2	cyclohydrolase I	ec:3.5.4.16	1	Phvul.010G022900.1	map00790
Glyoxylate and dicarboxylate metabolism	5	dehydrogenase	ec:1.1.1.37	3	Phvul.010G055700.3, Phvul.010G055700.2, Phvul.010G055700.1	map00630
Glyoxylate and dicarboxylate metabolism	5	ligase	ec:6.3.1.2	2	Phvul.006G155800.1, Phvul.006G155800.2	map00630
Glycosaminoglycan degradation	2	lactase (ambiguous)	ec:3.2.1.23	2	Phvul.011G074900.1, Phvul.005G158700.1	map00531
Pentose and glucuronate interconversions	8	1,4-alpha-galacturonidase	ec:3.2.1.67	1	Phvul.008G286900.1	map00040
Pentose and glucuronate interconversions	8	pectin demethoxylase	ec:3.1.1.11	5	Phvul.009G222300.1, Phvul.003G117300.1, Phvul.001G209100.1, Phvul.003G127700.1, Phvul.009G222700.1	map00040
Pentose and glucuronate interconversions	8	dehydrogenase (NAD+)	ec:1.2.1.3	1	Phvul.004G162300.1	map00040
Pentose and glucuronate interconversions	8	pectin depolymerase	ec:3.2.1.15	2	Phvul.008G286900.1, Phvul.010G018000.1	map00040
