# Supplementary material for: In-depth genome characterization of a Brazilian common bean core collection using DArTseq high-density SNP genotyping
Source: BMC Genomics. 2017 May 30;18:423. doi: 10.1186/s12864-017-3805-4 (PMC5450071; doi:10.1186/s12864-017-3805-4)
Supplement: Supplementary file 9 — Functional annotation of the transcripts affected by outlier SNPs. (XLSX 21 kb) [file 12864_2017_3805_MOESM9_ESM.xlsx]

## Sheet: Additional file 9
Transcript ID	Outlier SNP	Transcript Description	Gene Ontology Terms	Enzymes	Kegg Maps
Phvul.001G014000.1	3381952_47_T_G	sugar transporter ERD6-like 6	integral component of plasma membrane;sugar:proton symporter activity;glucose transmembrane transporter activity;2-alkenal reductase [NAD(P)] activity;proton transport;glucose import;oxidation-reduction process;glucose transmembrane transport	ec:1.3.1.74	-
Phvul.001G014100.1	3381952_47_T_G	3-ketoacyl- synthase 4	integral component of membrane;transferase activity, transferring acyl groups other than amino-acyl groups;very long-chain fatty acid metabolic process;fatty acid biosynthetic process;response to cold;cuticle development	-	-
Phvul.001G049400.1	3380997_17_A_C	plant F18G18-20	-	-	-
Phvul.001G049500.1	3380997_17_A_C	Calcium uptake 1, mitochondrial	integral component of membrane;calcium ion binding	-	-
Phvul.001G054500.1	3383680_15_T_A	pleiotropic drug resistance 1-like	plasma membrane;integral component of membrane;ATP binding;ATPase activity, coupled to transmembrane movement of substances;metabolic process;transmembrane transport	ec:3.6.1;ec:3.6.1.3-adenylpyrophosphatase;ec:3.6.1.15-phosphatase	Purine metabolismThiamine metabolism;Purine metabolism
Phvul.001G054500.2	3383680_15_T_A	pleiotropic drug resistance 1-like	plasma membrane;integral component of membrane;ATP binding;ATPase activity, coupled to transmembrane movement of substances;metabolic process;transmembrane transport	ec:3.6.1;ec:3.6.1.3-adenylpyrophosphatase;ec:3.6.1.15-phosphatase	Purine metabolismThiamine metabolism;Purine metabolism
Phvul.001G063500.1	3383824_50_T_C	mutant stearoyl-ACP desaturase C	chloroplast;acyl-[acyl-carrier-protein] desaturase activity;fatty acid biosynthetic process;oxidation-reduction process	ec:1.14.19.2-9-desaturase;ec:1.14.19	Biosynthesis of unsaturated fatty acids;Fatty acid biosynthesis
Phvul.001G195800.1	3381460_24_G_A	BEL1-like homeodomain 1	nucleus;cytoplasm;DNA binding;protein homodimerization activity;protein heterodimerization activity;response to superoxide;regulation of transcription, DNA-templated;protein targeting to membrane;response to salt stress;response to auxin;response to carbohydrate;systemic acquired resistance, salicylic acid mediated signaling pathway;ethylene-activated signaling pathway;positive regulation of flav…	-	-
Phvul.001G195900.1	3381460_24_G_A	BTB POZ domain plant	-	-	-
Phvul.001G195900.2	3381460_24_G_A	BTB POZ domain plant	-	-	-
Phvul.001G223000.1	3382953_54_A_T	transport Sec24-like At3g07100	COPII vesicle coat;zinc ion binding;protein N-linked glycosylation;intracellular protein transport;ER to Golgi vesicle-mediated transport;positive regulation of cell proliferation;ER body organization	-	-
Phvul.001G223100.1	3382953_54_A_T	mannan endo-1,4-beta-mannosidase	mannan endo-1,4-beta-mannosidase activity;mannan catabolic process	ec:3.2.1.25-mannanase;ec:3.2.1;ec:3.2.1.78-endo-1,4-beta-mannosidase	Other glycan degradationFructose and mannose metabolism
Phvul.001G238100.1	3381772_62_C_T	subtilisin-like protease C1	cell wall;serine-type endopeptidase activity;proteolysis	ec:3.4.21	-
Phvul.001G261200.1	3381801_7_A_T	65-kDa microtubule-associated 8	microtubule binding;microtubule cytoskeleton organization;cytokinesis	-	-
Phvul.001G261300.1	3381801_7_A_T	nuclear transcription factor Y subunit gamma-like	nucleus;DNA binding;transcription factor activity, sequence-specific DNA binding;transferase activity;protein heterodimerization activity;regulation of transcription, DNA-templated	-	-
Phvul.002G017800.1	3384470_58_A_T	nicotinate phosphoribosyltransferase 2-like	nicotinate-nucleotide diphosphorylase (carboxylating) activity;nicotinate phosphoribosyltransferase activity;ligase activity;NAD biosynthetic process;nicotinate nucleotide salvage	ec:2.4.2.19-diphosphorylase (carboxylating);ec:2.4.2.11	Nicotinate and nicotinamide metabolism
Phvul.002G017900.1	3384470_58_A_T	DNA polymerase alpha catalytic subunit	alpha DNA polymerase:primase complex;nucleotide binding;nucleoside binding;DNA binding;DNA-directed DNA polymerase activity;3'-5' exonuclease activity;DNA replication initiation;leading strand elongation;lagging strand elongation;double-strand break repair via nonhomologous end joining;DNA biosynthetic process;nucleic acid phosphodiester bond hydrolysis	ec:3.1;ec:2.7.7.7-DNA polymerase	Purine metabolism;Pyrimidine metabolism
Phvul.002G126800.1	3374216_37_T_C	mediator of RNA polymerase II transcription subunit 34	mediator complex;nucleic acid binding;ATP binding;four-way junction helicase activity;ATP-dependent 3'-5' DNA helicase activity;mitotic cell cycle;DNA replication;DNA repair;DNA recombination;RNA processing;glucuronoxylan metabolic process;DNA duplex unwinding;xylan biosynthetic process	ec:3.6.1;ec:3.6.1.3-adenylpyrophosphatase;ec:3.6.1.15-phosphatase	Purine metabolismThiamine metabolism;Purine metabolism
Phvul.003G075200.1	3366786_64_G_A	elongation factor 1-gamma	nucleus;cytoplasm;translation elongation factor activity;glutathione transferase activity;translational elongation;glutathione metabolic process	ec:2.5.1.18-transferase	Drug metabolism - cytochrome P450;Metabolism of xenobiotics by cytochrome P450;Glutathione metabolism
Phvul.003G142200.1	3383480_41_A_G	3-oxo-delta(4,5)-steroid 5-beta-reductase	catalytic activity;coenzyme binding;metabolic process	-	-
Phvul.003G145300.1	3382418_22_C_T	afadin alpha-actinin-binding	-	-	-
Phvul.003G147900.1	3384551_12_A_T	bifunctional dethiobiotin synthetase 7,8-diamino-pelargonic acid aminotransferase, mitochondrial	mitochondrion;magnesium ion binding;adenosylmethionine-8-amino-7-oxononanoate transaminase activity;dethiobiotin synthase activity;ATP binding;pyridoxal phosphate binding;identical protein binding;DNA replication initiation;regulation of DNA replication;DNA methylation;cell proliferation;biotin biosynthetic process;histone H3-K9 methylation;regulation of cell cycle	ec:6.3.3.3-synthase;ec:2.6.1.62-transaminase	Biotin metabolismBiotin metabolism
Phvul.003G147900.2	3384551_12_A_T	bifunctional dethiobiotin synthetase 7,8-diamino-pelargonic acid aminotransferase, mitochondrial	mitochondrion;magnesium ion binding;adenosylmethionine-8-amino-7-oxononanoate transaminase activity;dethiobiotin synthase activity;ATP binding;pyridoxal phosphate binding;identical protein binding;DNA replication initiation;regulation of DNA replication;DNA methylation;cell proliferation;biotin biosynthetic process;histone H3-K9 methylation;regulation of cell cycle	ec:6.3.3.3-synthase;ec:2.6.1.62-transaminase	Biotin metabolismBiotin metabolism
Phvul.003G227600.1	3383594_63_C_A	invertase inhibitor	enzyme inhibitor activity;negative regulation of catalytic activity	-	-
Phvul.003G227700.1	3383594_63_C_A	invertase inhibitor	cell periphery;pectinesterase activity;pectinesterase inhibitor activity;negative regulation of catalytic activity	ec:3.1.1.11-pectin demethoxylase;ec:3.1.1.1-ali-esterase	Starch and sucrose metabolism;Pentose and glucuronate interconversionsDrug metabolism - other enzymes
Phvul.003G227800.1	3383594_63_C_A	ras-related RABH1b	intracellular;membrane;GTPase activity;sphingomyelin phosphodiesterase activity;GTP binding;intracellular protein transport;nucleocytoplasmic transport;small GTPase mediated signal transduction;metabolic process	ec:3.6.1;ec:3.1;ec:3.1.4.12-phosphodiesterase;ec:3.1.1;ec:3.6.1.15-phosphatase	Sphingolipid metabolismThiamine metabolism;Purine metabolism
Phvul.005G152600.1	3383247_62_C_T	EFR3 like B	-	-	-
Phvul.005G152600.2	3383247_62_C_T	EFR3 like B	-	-	-
Phvul.005G152700.1	3383247_62_C_T	ribosomal L18p L5e family	-	-	-
Phvul.005G152800.1	3383247_62_C_T	FAR1-RELATED SEQUENCE 5	regulation of transcription, DNA-templated	-	-
Phvul.006G061700.1	3382077_35_C_T	-	-	-	-
Phvul.006G210000.1	3380926_22_T_C	WAT1-related At1g68170-like	plasma membrane;integral component of membrane;transmembrane transporter activity;transmembrane transport	-	-
Phvul.006G213200.1	3382447_19_T_C	transmembrane ,	integral component of membrane	-	-
Phvul.007G001600.1	3384106_22_T_C	ATP-dependent DNA helicase 2 subunit KU70	nuclear chromosome, telomeric region;Ku70:Ku80 complex;damaged DNA binding;double-stranded DNA binding;ATP-dependent DNA helicase activity;telomeric DNA binding;telomere maintenance;double-strand break repair via nonhomologous end joining;DNA recombination;DNA duplex unwinding;cellular response to gamma radiation;cellular response to X-ray	ec:3.6.1;ec:3.6.1.3-adenylpyrophosphatase;ec:3.6.1.15-phosphatase	Purine metabolismThiamine metabolism;Purine metabolism
Phvul.007G001600.2	3384106_22_T_C	ATP-dependent DNA helicase 2 subunit KU70	nuclear chromosome, telomeric region;Ku70:Ku80 complex;damaged DNA binding;double-stranded DNA binding;ATP-dependent DNA helicase activity;telomeric DNA binding;telomere maintenance;double-strand break repair via nonhomologous end joining;DNA recombination;DNA duplex unwinding;cellular response to gamma radiation;cellular response to X-ray	ec:3.6.1;ec:3.6.1.3-adenylpyrophosphatase;ec:3.6.1.15-phosphatase	Purine metabolismThiamine metabolism;Purine metabolism
Phvul.007G031200.1	3381224_27_A_G	probable serine threonine- kinase At1g18390 isoform X1	integral component of membrane;protein kinase activity;ATP binding;polysaccharide binding;protein phosphorylation	-	-
Phvul.007G043700.1	3381882_40_G_A	transcriptional regulator of RNA polII, SAGA, subunit	SAGA-type complex	-	-
Phvul.007G043800.1	3381882_40_G_A	40S ribosomal S29	small ribosomal subunit;integral component of membrane;RNA binding;structural constituent of ribosome;translation	-	-
Phvul.007G084100.1	3382878_33_G_A	type IV inositol polyphosphate 5-phosphatase 3-like	phosphatidylinositol-4,5-bisphosphate 5-phosphatase activity;phosphatidylinositol dephosphorylation	ec:3.1.3.41-nitrophenyl phosphatase;ec:3.1;ec:3.1.3.36-5-phosphatase	Aminobenzoate degradationInositol phosphate metabolism;Phosphatidylinositol signaling system
Phvul.007G211600.1	3384049_9_T_A	NIM1-INTERACTING 1-like	regulation of systemic acquired resistance	-	-
Phvul.007G244700.1	3370803_37_A_T	Transcriptional corepressor LEUNIG	transferase activity, transferring glycosyl groups;metabolic process	-	-
Phvul.008G013800.1	3381234_53_A_G	DNA repair XRCC3 homolog	replication fork;Rad51B-Rad51C-Rad51D-XRCC2 complex;recombinase activity;four-way junction DNA binding;double-stranded DNA binding;single-stranded DNA binding;endodeoxyribonuclease activity;ATP binding;DNA-dependent ATPase activity;meiotic DNA recombinase assembly;mitotic recombination;sister chromatid cohesion;synapsis;reciprocal meiotic recombination;response to ionizing radiation;meiotic DNA d…	ec:3.6.1;ec:3.1;ec:3.6.1.3-adenylpyrophosphatase;ec:3.6.1.15-phosphatase	Purine metabolismThiamine metabolism;Purine metabolism
Phvul.008G013900.1	3381234_53_A_G	-	-	-	-
Phvul.008G014000.1	3381234_53_A_G	-	-	-	-
Phvul.008G014100.1	3381234_53_A_G	-	-	-	-
Phvul.008G126100.1	3382675_52_T_A	probable serine incorporator	intracellular;integral component of membrane;L-serine transmembrane transporter activity;protein targeting to vacuole;L-serine transport;vesicle-mediated transport	-	-
Phvul.009G034200.1	3381447_65_A_T	MATE efflux family	integral component of membrane;drug transmembrane transporter activity;antiporter activity;drug transmembrane transport	-	-
Phvul.009G034200.2	3381447_65_A_T	MATE efflux family	integral component of membrane;drug transmembrane transporter activity;antiporter activity;drug transmembrane transport	-	-
Phvul.009G034200.3	3381447_65_A_T	MATE efflux family	integral component of membrane;drug transmembrane transporter activity;antiporter activity;drug transmembrane transport	-	-
Phvul.009G034200.4	3381447_65_A_T	MATE efflux family	integral component of membrane;drug transmembrane transporter activity;antiporter activity;drug transmembrane transport	-	-
Phvul.009G039200.1	3384277_48_A_G	nodulin 21 -like transporter family	plasma membrane;integral component of membrane;transmembrane transporter activity;transmembrane transport	-	-
Phvul.009G039300.1	3384277_48_A_G	stomatin 2, mitochondrial	membrane	-	-
Phvul.009G053700.1	3373341_20_G_A	splicing factor 3A subunit 3	spliceosomal complex;cytosol;RNA binding;zinc ion binding;mRNA splicing, via spliceosome;karyogamy;mitotic recombination;mRNA export from nucleus;embryo sac egg cell differentiation;photomorphogenesis;embryo development ending in seed dormancy;seed germination;regulation of flower development;meristem structural organization;maintenance of meristem identity;seed dormancy process;sugar mediated si…	-	-
Phvul.009G053900.1	3382360_45_G_A	glutamate synthase [NADH], amyloplastic isoform X2	glutamate synthase (NADPH) activity;iron ion binding;FMN binding;glutamate synthase (NADH) activity;flavin adenine dinucleotide binding;iron-sulfur cluster binding;glutamate biosynthetic process;oxidation-reduction process	ec:1.4;ec:1.4.1.14-synthase (NADH);ec:1.4.1.13-synthase (NADPH);ec:1.4.1	Biosynthesis of antibiotics;Alanine, aspartate and glutamate metabolism;Nitrogen metabolismBiosynthesis of antibiotics;Alanine, aspartate and glutamate metabolism;Nitrogen metabolism
Phvul.009G078400.1	3383865_29_T_C	cytochrome P450 711A1-like	integral component of membrane;iron ion binding;heme binding;aromatase activity;oxidation-reduction process	ec:1.14.14.1-monooxygenase;ec:1.14.14	Drug metabolism - cytochrome P450;Metabolism of xenobiotics by cytochrome P450;Linoleic acid metabolism;Arachidonic acid metabolism;Aminobenzoate degradation;Steroid hormone biosynthesis;Caffeine metabolism;Fatty acid degradation;Tryptophan metabolism;Retinol metabolism
Phvul.009G078400.2	3383865_29_T_C	cytochrome P450 711A1-like	integral component of membrane;monooxygenase activity;iron ion binding;oxidoreductase activity, acting on paired donors, with incorporation or reduction of molecular oxygen;heme binding;oxidation-reduction process	-	-
Phvul.009G078500.1	3383865_29_T_C	IQ-DOMAIN 1	-	-	-
Phvul.009G078500.2	3383865_29_T_C	IQ-DOMAIN 1	-	-	-
Phvul.009G083300.1	3381440_7_G_A	serine threonine- kinase At5g01020-like	protein kinase activity;ATP binding;protein phosphorylation	-	-
Phvul.009G083300.2	3381440_7_G_A	serine threonine- kinase At5g01020-like	protein kinase activity;ATP binding;protein phosphorylation	-	-
Phvul.009G083400.1	3381440_7_G_A	copper transporter -like	integral component of membrane;copper ion transmembrane transporter activity;copper ion transmembrane transport	-	-
Phvul.009G083500.1	3381440_7_G_A	DUF1677 family	-	-	-
Phvul.009G088700.1	3382622_67_A_G	-	-	-	-
Phvul.009G088700.2	3382622_67_A_G	CHD3-type chromatin-remodeling factor PICKLE	nucleus;DNA binding;iron ion binding;ATP binding;zinc ion binding;transferase activity;hydrolase activity, acting on acid anhydrides, in phosphorus-containing anhydrides;regulation of transcription, DNA-templated;metabolic process;intracellular signal transduction	-	-
Phvul.009G088800.1	3382622_67_A_G	two-component response regulator ARR12	nucleus;DNA binding;transcription factor activity, sequence-specific DNA binding;phosphorelay signal transduction system;transcription, DNA-templated;regulation of transcription, DNA-templated	-	-
Phvul.009G088900.1	3382622_67_A_G	Two-component response regulator ARR12	nucleus;DNA binding;transcription factor activity, sequence-specific DNA binding;phosphorelay signal transduction system;transcription, DNA-templated;regulation of transcription, DNA-templated	-	-
Phvul.009G113500.1	3384175_21_C_T	50S ribosomal 6, chloroplastic	ribosome;chloroplast;structural constituent of ribosome;rRNA binding;translation	-	-
Phvul.009G113600.1	3384175_21_C_T	inositol-tetrakisphosphate 1-kinase 3-like isoform X1	nucleus;cytoplasm;magnesium ion binding;ATP binding;inositol tetrakisphosphate 1-kinase activity;inositol-1,3,4-trisphosphate 6-kinase activity;inositol-1,3,4-trisphosphate 5-kinase activity;response to fungus;jasmonic acid biosynthetic process;response to jasmonic acid;phosphorylation;inositol trisphosphate metabolic process	ec:2.7.1.134-1-kinase;ec:2.7.1.159-5/6-kinase	Inositol phosphate metabolismInositol phosphate metabolism;Phosphatidylinositol signaling system
Phvul.009G127800.1	3380321_9_A_G	Proteasome assembly chaperone 3	proteasome complex;integral component of membrane;fatty acid catabolic process	-	-
Phvul.009G127800.2	3380321_9_A_G	Proteasome assembly chaperone 3	proteasome complex;integral component of membrane;fatty acid catabolic process	-	-
Phvul.009G127900.1	3380321_9_A_G	metal transporter Nramp5-like	integral component of membrane;transporter activity;transport	-	-
Phvul.009G176300.1	3383380_6_G_A	transmembrane ,	integral component of membrane	-	-
Phvul.009G177100.1	3382271_43_C_T	transcription factor MYB98-like	DNA binding;multicellular organismal process;single-organism process;anatomical structure development;regulation of cellular process	-	-
Phvul.009G178400.1	3382342_30_A_C	-	-	-	-
Phvul.009G179200.1	3382785_49_C_G	CASP 4A3	cytosol;plasma membrane;integral component of membrane;NADH dehydrogenase activity;iron-sulfur cluster binding;iron-sulfur cluster assembly	ec:1.6.99.3-dehydrogenase	Oxidative phosphorylation
Phvul.009G179300.1	3382785_49_C_G	EXECUTER 2, chloroplastic-like	thylakoid membrane;singlet oxygen-mediated programmed cell death	-	-
Phvul.009G179300.2	3382785_49_C_G	EXECUTER 2, chloroplastic-like	thylakoid membrane;singlet oxygen-mediated programmed cell death	-	-
Phvul.009G183400.1	3383145_24_G_T	probable myosin-binding 5	integral component of membrane	-	-
Phvul.009G183500.1	3383145_24_G_T	5-formyltetrahydrofolate cyclo-ligase	mitochondrion;ATP binding;5-formyltetrahydrofolate cyclo-ligase activity;metal ion binding;folic acid-containing compound biosynthetic process;tetrahydrofolate interconversion	ec:6.3.3.2-cyclo-ligase	One carbon pool by folate
Phvul.009G183500.2	3383145_24_G_T	5-formyltetrahydrofolate cyclo-ligase	mitochondrion;ATP binding;5-formyltetrahydrofolate cyclo-ligase activity;metal ion binding;folic acid-containing compound biosynthetic process;tetrahydrofolate interconversion	ec:6.3.3.2-cyclo-ligase	One carbon pool by folate
Phvul.009G189500.1	3371611_42_G_A	IQ-DOMAIN 31 isoform X1	-	-	-
Phvul.010G050900.1	3381735_62_G_A	plasma membrane ATPase 1	integral component of plasma membrane;intracellular membrane-bounded organelle;ATP binding;hydrogen-exporting ATPase activity, phosphorylative mechanism;metal ion binding;ATP biosynthetic process;regulation of intracellular pH;hydrogen ion transmembrane transport	ec:3.6.3.6-ATPase;ec:3.6.1;ec:3.6.1.3-adenylpyrophosphatase;ec:3.6.1.15-phosphatase	Oxidative phosphorylationPurine metabolismThiamine metabolism;Purine metabolism
Phvul.010G051000.1	3381735_62_G_A	prenyltransferase alpha subunit repeat-containing 1	cytoplasm;transferase complex;protein prenyltransferase activity;protein prenylation	ec:2.5.1	-
Phvul.010G051000.2	3381735_62_G_A	prenyltransferase alpha subunit repeat-containing 1	cytoplasm;transferase complex;protein prenyltransferase activity;protein prenylation	ec:2.5.1	-
Phvul.010G055200.1	3372986_26_G_C	TMV resistance N-like	membrane;ADP binding;defense response;signal transduction	-	-
Phvul.010G134100.1	3383605_42_T_C	-	-	-	-
Phvul.010G134100.2	3383605_42_T_C	-	-	-	-
Phvul.011G026000.1	3379188_30_C_A	type III polyketide synthase B	endoplasmic reticulum;naringenin-chalcone synthase activity;tetraketide alpha-pyrone synthase activity;polyketide biosynthetic process;sporopollenin biosynthetic process	ec:2.3.1.74-synthase	Flavonoid biosynthesis
Phvul.011G026100.1	3379188_30_C_A	ER lumen -retaining receptor	endoplasmic reticulum;integral component of membrane;ER retention sequence binding;protein retention in ER lumen	-	-
Phvul.011G026200.1	3379188_30_C_A	hypothetical protein PHAVU_011G026200g	integral component of membrane	-	-
Phvul.011G141900.1	3381311_35_T_C	-	-	-	-
