# Supplementary material for: In-depth genome characterization of a Brazilian common bean core collection using DArTseq high-density SNP genotyping
Source: BMC Genomics. 2017 May 30;18:423. doi: 10.1186/s12864-017-3805-4 (PMC5450071; doi:10.1186/s12864-017-3805-4)
Supplement: Supplementary file 11 — The KEGG pathway associated with outlier SNPs. (XLSX 15 kb) [file 12864_2017_3805_MOESM11_ESM.xlsx]

## Sheet: Additional file 11
Pathway	Sequences in Pathway	Enzyme	Ezyme ID	Sequences of Enzyme	Transcript ID	Pathway ID
Biosynthesis of unsaturated fatty acids	1	9-desaturase	ec:1.14.19.2	1	Phvul.001G063500.1	map01040
Biotin metabolism	2	synthase	ec:6.3.3.3	2	Phvul.003G147900.2, Phvul.003G147900.1	map00780
Biotin metabolism	2	transaminase	ec:2.6.1.62	2	Phvul.003G147900.2, Phvul.003G147900.1	map00780
Oxidative phosphorylation	2	ATPase	ec:3.6.3.6	1	Phvul.010G050900.1	map00190
Oxidative phosphorylation	2	dehydrogenase	ec:1.6.99.3	1	Phvul.009G179200.1	map00190
Drug metabolism - other enzymes	1	ali-esterase	ec:3.1.1.1	1	Phvul.003G227700.1	map00983
Drug metabolism - cytochrome P450	2	monooxygenase	ec:1.14.14.1	1	Phvul.009G078400.1	map00982
Drug metabolism - cytochrome P450	2	transferase	ec:2.5.1.18	1	Phvul.003G075200.1	map00982
Fructose and mannose metabolism	1	endo-1,4-beta-mannosidase	ec:3.2.1.78	1	Phvul.001G223100.1	map00051
Metabolism of xenobiotics by cytochrome P450	2	monooxygenase	ec:1.14.14.1	1	Phvul.009G078400.1	map00980
Metabolism of xenobiotics by cytochrome P450	2	transferase	ec:2.5.1.18	1	Phvul.003G075200.1	map00980
One carbon pool by folate	2	cyclo-ligase	ec:6.3.3.2	2	Phvul.009G183500.2, Phvul.009G183500.1	map00670
Biosynthesis of antibiotics	1	synthase (NADH)	ec:1.4.1.14	1	Phvul.009G053900.1	map01130
Biosynthesis of antibiotics	1	synthase (NADPH)	ec:1.4.1.13	1	Phvul.009G053900.1	map01130
Starch and sucrose metabolism	1	pectin demethoxylase	ec:3.1.1.11	1	Phvul.003G227700.1	map00500
Inositol phosphate metabolism	2	5-phosphatase	ec:3.1.3.36	1	Phvul.007G084100.1	map00562
Inositol phosphate metabolism	2	5/6-kinase	ec:2.7.1.159	1	Phvul.009G113600.1	map00562
Inositol phosphate metabolism	2	1-kinase	ec:2.7.1.134	1	Phvul.009G113600.1	map00562
Linoleic acid metabolism	1	monooxygenase	ec:1.14.14.1	1	Phvul.009G078400.1	map00591
Alanine, aspartate and glutamate metabolism	1	synthase (NADH)	ec:1.4.1.14	1	Phvul.009G053900.1	map00250
Alanine, aspartate and glutamate metabolism	1	synthase (NADPH)	ec:1.4.1.13	1	Phvul.009G053900.1	map00250
Arachidonic acid metabolism	1	monooxygenase	ec:1.14.14.1	1	Phvul.009G078400.1	map00590
Aminobenzoate degradation	2	monooxygenase	ec:1.14.14.1	1	Phvul.009G078400.1	map00627
Aminobenzoate degradation	2	nitrophenyl phosphatase	ec:3.1.3.41	1	Phvul.007G084100.1	map00627
Thiamine metabolism	8	phosphatase	ec:3.6.1.15	8	Phvul.008G013800.1, Phvul.010G050900.1, Phvul.001G054500.1, Phvul.002G126800.1, Phvul.001G054500.2, Phvul.007G001600.1, Phvul.007G001600.2, Phvul.003G227800.1	map00730
Steroid hormone biosynthesis	1	monooxygenase	ec:1.14.14.1	1	Phvul.009G078400.1	map00140
Nicotinate and nicotinamide metabolism	1	diphosphorylase (carboxylating)	ec:2.4.2.19	1	Phvul.002G017800.1	map00760
Glutathione metabolism	1	transferase	ec:2.5.1.18	1	Phvul.003G075200.1	map00480
Phosphatidylinositol signaling system	2	5-phosphatase	ec:3.1.3.36	1	Phvul.007G084100.1	map04070
Phosphatidylinositol signaling system	2	5/6-kinase	ec:2.7.1.159	1	Phvul.009G113600.1	map04070
Fatty acid biosynthesis	1	9-desaturase	ec:1.14.19.2	1	Phvul.001G063500.1	map00061
Caffeine metabolism	1	monooxygenase	ec:1.14.14.1	1	Phvul.009G078400.1	map00232
Other glycan degradation	1	mannanase	ec:3.2.1.25	1	Phvul.001G223100.1	map00511
Purine metabolism	9	adenylpyrophosphatase	ec:3.6.1.3	7	Phvul.008G013800.1, Phvul.010G050900.1, Phvul.001G054500.1, Phvul.002G126800.1, Phvul.001G054500.2, Phvul.007G001600.1, Phvul.007G001600.2	map00230
Purine metabolism	9	phosphatase	ec:3.6.1.15	8	Phvul.008G013800.1, Phvul.010G050900.1, Phvul.001G054500.1, Phvul.002G126800.1, Phvul.001G054500.2, Phvul.007G001600.1, Phvul.007G001600.2, Phvul.003G227800.1	map00230
Purine metabolism	9	DNA polymerase	ec:2.7.7.7	1	Phvul.002G017900.1	map00230
Sphingolipid metabolism	1	phosphodiesterase	ec:3.1.4.12	1	Phvul.003G227800.1	map00600
Flavonoid biosynthesis	1	synthase	ec:2.3.1.74	1	Phvul.011G026000.1	map00941
Nitrogen metabolism	1	synthase (NADH)	ec:1.4.1.14	1	Phvul.009G053900.1	map00910
Nitrogen metabolism	1	synthase (NADPH)	ec:1.4.1.13	1	Phvul.009G053900.1	map00910
Pentose and glucuronate interconversions	1	pectin demethoxylase	ec:3.1.1.11	1	Phvul.003G227700.1	map00040
Fatty acid degradation	1	monooxygenase	ec:1.14.14.1	1	Phvul.009G078400.1	map00071
Tryptophan metabolism	1	monooxygenase	ec:1.14.14.1	1	Phvul.009G078400.1	map00380
Retinol metabolism	1	monooxygenase	ec:1.14.14.1	1	Phvul.009G078400.1	map00830
Pyrimidine metabolism	1	DNA polymerase	ec:2.7.7.7	1	Phvul.002G017900.1	map00240
