# Supplementary material for: In-depth genome characterization of a Brazilian common bean core collection using DArTseq high-density SNP genotyping
Source: BMC Genomics. 2017 May 30;18:423. doi: 10.1186/s12864-017-3805-4 (PMC5450071; doi:10.1186/s12864-017-3805-4)
Supplement: Supplementary file 12 — Functional annotation of transcripts affected by SNP outliers in the Mesoamerican gene pool. (XLSX 24 kb) [file 12864_2017_3805_MOESM12_ESM.xlsx]

## Sheet: Additional file 12
Transcript ID	Outlier SNP	Transcript Description	Gene Ontology Terms	Enzymes	Kegg Maps
Phvul.001G239600.1	3381013_55_A_T	ARM repeat [Medicago truncatula]	-	-	-
Phvul.001G239600.2	3381013_55_A_T	ARM repeat [Medicago truncatula]	hydrolase activity	-	-
Phvul.001G239700.1	3381013_55_A_T	LIM domain-containing WLIM2b [Glycine max]	zinc ion binding	-	-
Phvul.001G239700.2	3381013_55_A_T	LIM domain-containing WLIM2b [Glycine max]	zinc ion binding	-	-
Phvul.001G263500.1	3382848_65_C_A	vacuolar amino acid transporter 1-like	integral component of membrane;amino acid transmembrane transporter activity;amino acid transmembrane transport	-	-
Phvul.001G263600.1	3382848_65_C_A	15-cis-zeta-carotene isomerase [Medicago truncatula]	integral component of membrane;9,15,9'-tri-cis-zeta-carotene isomerase activity;carotene biosynthetic process	-	-
Phvul.001G263700.1	3382848_65_C_A	rho GDP-dissociation inhibitor 1-like	cytoplasm;Rho GDP-dissociation inhibitor activity;regulation of catalytic activity	-	-
Phvul.002G134600.1	3382760_37_T_A	Sn1-specific diacylglycerol lipase alpha	hydrolase activity;lipid metabolic process	-	-
Phvul.002G134600.2	3382760_37_T_A	Sn1-specific diacylglycerol lipase alpha	hydrolase activity;lipid metabolic process	-	-
Phvul.002G134700.1	3382760_37_T_A	Sn1-specific diacylglycerol lipase alpha	hydrolase activity;lipid metabolic process	-	-
Phvul.002G304800.1	3380050_15_T_A	Pollen-specific SF21	integral component of membrane	-	-
Phvul.002G304900.1	3380050_15_T_A	metallopeptidase M24 family	aminopeptidase activity;dipeptidase activity;manganese ion binding;proteolysis	ec:3.4.13;ec:3.4.11	-
Phvul.002G304900.2	3380050_15_T_A	metallopeptidase M24 family	aminopeptidase activity;dipeptidase activity;manganese ion binding;proteolysis	ec:3.4.13;ec:3.4.11	-
Phvul.002G308000.1	3379824_49_T_C	probable pectinesterase 53	cell wall;cytoplasm;lyase activity;pectinesterase activity;aspartyl esterase activity;response to UV;flavonoid biosynthetic process;cell wall modification;pectin catabolic process	ec:3.1.1.11-pectin demethoxylase;ec:3.1.1.1-ali-esterase	Starch and sucrose metabolism;Pentose and glucuronate interconversionsDrug metabolism - other enzymes
Phvul.002G308100.1	3379824_49_T_C	IQ-DOMAIN 14 [Vitis vinifera]	-	-	-
Phvul.002G308200.1	3379824_49_T_C	hypothetical protein PHAVU_002G308200g [Phaseolus vulgaris]	-	-	-
Phvul.002G308600.1	3377263_22_G_C	tRNA rRNA methyltransferase ( ) family [Medicago truncatula]	chloroplast;RNA binding;rRNA (guanosine-2'-O-)-methyltransferase activity;enzyme-directed rRNA 2'-O-methylation;defense response	ec:2.1.1	-
Phvul.002G308700.1	3377263_22_G_C	nucleotide-diphospho-sugar transferase domain [Medicago truncatula]	integral component of membrane;ceramide glucosyltransferase activity;glucosylceramide biosynthetic process	ec:2.4.1.80-glucosyltransferase;ec:2.4.1	Sphingolipid metabolism
Phvul.002G316400.1	3381815_26_C_A	DUF1666 family [Medicago truncatula]	integral component of membrane;cytosolic large ribosomal subunit;RNA binding;structural constituent of ribosome;translation;ribosome biogenesis	-	-
Phvul.002G317100.1	3383641_9_C_T	alpha beta-hydrolase superfamily [Medicago truncatula]	chloroplast envelope;kinase activity;hydrolase activity, acting on ester bonds;GPI anchor metabolic process;intracellular protein transport;phosphorylation	-	-
Phvul.002G317200.1	3383641_9_C_T	40S ribosomal S7 [Medicago truncatula]	cytosolic small ribosomal subunit;90S preribosome;small-subunit processome;structural constituent of ribosome;rRNA processing;translation;ribosomal small subunit biogenesis	-	-
Phvul.002G317200.2	3383641_9_C_T	40S ribosomal S7 [Medicago truncatula]	cytosolic small ribosomal subunit;90S preribosome;small-subunit processome;structural constituent of ribosome;rRNA processing;translation;ribosomal small subunit biogenesis	-	-
Phvul.002G320600.1	3383835_49_C_T	hypothetical protein PHAVU_002G320600g [Phaseolus vulgaris]	-	-	-
Phvul.002G320700.1	3383835_49_C_T	histone-lysine N-methyltransferase setd3	chloroplast;protein-lysine N-methyltransferase activity;[ribulose-bisphosphate carboxylase]-lysine N-methyltransferase activity;peptidyl-lysine monomethylation	ec:2.1.1;ec:2.1.1.127	-
Phvul.002G324200.1	3381974_16_T_C	mitochondrial import receptor subunit TOM40-1-like	mitochondrial outer membrane translocase complex;protein channel activity;protein import into mitochondrial matrix	-	-
Phvul.002G324500.1	3381963_12_T_C	THO complex subunit 2	intracellular;phosphorelay sensor kinase activity;phosphorelay signal transduction system;signal transduction by protein phosphorylation	ec:2.7.3;ec:2.7.13.3	-
Phvul.002G325000.1	3380337_25_A_G	IRK-interacting -like [Glycine max]	extracellular space;DNA binding;metal ion binding	-	-
Phvul.002G325100.1	3380337_25_A_G	C2H2-type zinc finger [Medicago truncatula]	nucleus;DNA binding;transcription factor activity, sequence-specific DNA binding;protein homodimerization activity;metal ion binding;protein heterodimerization activity;regulation of transcription, DNA-templated;negative regulation of flower development	-	-
Phvul.002G325100.2	3380337_25_A_G	C2H2-type zinc finger [Medicago truncatula]	nucleus;DNA binding;transcription factor activity, sequence-specific DNA binding;protein homodimerization activity;metal ion binding;protein heterodimerization activity;regulation of transcription, DNA-templated;negative regulation of flower development	-	-
Phvul.002G326600.1	3382565_44_C_G	1-aminocyclopropane-1-carboxylate oxidase	1-aminocyclopropane-1-carboxylate oxidase activity;naringenin 3-dioxygenase activity;metal ion binding;oxidation-reduction process	ec:1.14.17.4-oxidase;ec:1.14.11.9-3-dioxygenase;ec:1.14.11	Cysteine and methionine metabolismFlavonoid biosynthesis
Phvul.002G326600.2	3382565_44_C_G	1-aminocyclopropane-1-carboxylate oxidase	1-aminocyclopropane-1-carboxylate oxidase activity;L-ascorbic acid binding;naringenin 3-dioxygenase activity;metal ion binding;ethylene biosynthetic process;fruit ripening;oxidation-reduction process	ec:1.14.17.4-oxidase;ec:1.14.11.9-3-dioxygenase;ec:1.14.11	Cysteine and methionine metabolismFlavonoid biosynthesis
Phvul.002G327800.1	3379818_56_T_A	uncharacterized GPI-anchored At4g28100-like [Glycine max]	integral component of membrane;anchored component of membrane;gibberellic acid mediated signaling pathway;seed dormancy process	-	-
Phvul.002G328800.1	3381887_21_G_A	serine threonine- kinase EDR1-like isoform X1 [Glycine max]	intracellular;MAP kinase kinase kinase activity;ATP binding;MAPK cascade;activation of MAPKK activity	ec:2.7.11.25;ec:2.7.11	-
Phvul.002G328800.2	3381887_21_G_A	serine threonine- kinase EDR1-like isoform X1 [Glycine max]	intracellular;MAP kinase kinase kinase activity;ATP binding;MAPK cascade;activation of MAPKK activity	ec:2.7.11.25;ec:2.7.11	-
Phvul.002G331500.1	3384414_56_T_G	nudix hydrolase 17, mitochondrial-like	integral component of membrane;diphosphoinositol-polyphosphate diphosphatase activity;inositol diphosphate tetrakisphosphate diphosphatase activity;inositol-1-diphosphate-2,3,4,5,6-pentakisphosphate diphosphatase activity;inositol-3-diphosphate-1,2,4,5,6-pentakisphosphate diphosphatase activity;inositol-5-diphosphate-1,2,3,4,6-pentakisphosphate diphosphatase activity;inositol-1,5-bisdiphosphate-2…	ec:3.6.1.52;ec:3.6.1	-
Phvul.002G331600.1	3384414_56_T_G	NF-X-like 1 isoform 1 [Theobroma cacao]	nucleus;nucleotide binding;RNA polymerase II regulatory region sequence-specific DNA binding;transcriptional repressor activity, RNA polymerase II core promoter proximal region sequence-specific binding;zinc ion binding;ligase activity;negative regulation of transcription from RNA polymerase II promoter;transcription from RNA polymerase II promoter;autophagy;response to symbiotic fungus;response …	-	-
Phvul.002G332200.1	3379816_59_T_C	annexin D5-like	calcium ion binding;calcium-dependent phospholipid binding	-	-
Phvul.002G332300.1	3379816_59_T_C	monoglyceride lipase-like	integral component of membrane;acylglycerol lipase activity;lipid metabolic process	ec:3.1.1.23-lipase;ec:3.1.1;ec:3.1.1.1-ali-esterase	Glycerolipid metabolismDrug metabolism - other enzymes
Phvul.002G332400.1	3379816_59_T_C	zinc-finger homeodomain 10-like	DNA binding	-	-
Phvul.003G182600.1	3369234_44_G_A	adenine nucleotide alpha hydrolase superfamily [Medicago truncatula]	hydrolase activity;response to stress;metabolic process	-	-
Phvul.003G182700.1	3369234_44_G_A	truncated transcription factor CAULIFLOWER A-like	nucleus;DNA binding;transcription factor activity, sequence-specific DNA binding;2-alkenal reductase [NAD(P)] activity;protein dimerization activity;transcription, DNA-templated;regulation of transcription, DNA-templated;positive regulation of flower development;maintenance of inflorescence meristem identity;fruit development;regulation of anthocyanin biosynthetic process;plant ovule development;…	ec:1.3.1.74	-
Phvul.003G207300.1	3383165_6_G_A	BTB POZ and TAZ domain-containing 1-like	nucleus;transcription cofactor activity;histone acetyltransferase activity;zinc ion binding;oxidoreductase activity;regulation of transcription, DNA-templated;histone acetylation;oxidation-reduction process	ec:2.3.1.48;ec:2.3.1	-
Phvul.004G013800.1	3382391_57_T_A	L-aspartate oxidase, chloroplastic [Populus euphratica]	chloroplast;L-aspartate oxidase activity;L-aspartate:fumarate oxidoreductase activity;NAD biosynthetic process;oxidation-reduction process	ec:1.4.3.2-oxidase;ec:1.4.3.16-oxidase;ec:1.4.3	Cysteine and methionine metabolism;Tyrosine metabolism;Tryptophan metabolism;Isoquinoline alkaloid biosynthesis;Alanine, aspartate and glutamate metabolism;Valine, leucine and isoleucine degradation;Phenylalanine, tyrosine and tryptophan biosynthesis;Phenylalanine metabolismNicotinate and nicotinamide metabolism;Alanine, aspartate and glutamate metabolism
Phvul.004G013800.2	3382391_57_T_A	L-aspartate oxidase, chloroplastic [Populus euphratica]	chloroplast;L-aspartate oxidase activity;L-aspartate:fumarate oxidoreductase activity;NAD biosynthetic process;oxidation-reduction process	ec:1.4.3.2-oxidase;ec:1.4.3.16-oxidase;ec:1.4.3	Cysteine and methionine metabolism;Tyrosine metabolism;Tryptophan metabolism;Isoquinoline alkaloid biosynthesis;Alanine, aspartate and glutamate metabolism;Valine, leucine and isoleucine degradation;Phenylalanine, tyrosine and tryptophan biosynthesis;Phenylalanine metabolismNicotinate and nicotinamide metabolism;Alanine, aspartate and glutamate metabolism
Phvul.004G013800.3	3382391_57_T_A	L-aspartate oxidase, chloroplastic [Populus euphratica]	chloroplast;L-aspartate oxidase activity;L-aspartate:fumarate oxidoreductase activity;NAD biosynthetic process;oxidation-reduction process	ec:1.4.3.2-oxidase;ec:1.4.3.16-oxidase;ec:1.4.3	Cysteine and methionine metabolism;Tyrosine metabolism;Tryptophan metabolism;Isoquinoline alkaloid biosynthesis;Alanine, aspartate and glutamate metabolism;Valine, leucine and isoleucine degradation;Phenylalanine, tyrosine and tryptophan biosynthesis;Phenylalanine metabolismNicotinate and nicotinamide metabolism;Alanine, aspartate and glutamate metabolism
Phvul.004G013800.4	3382391_57_T_A	L-aspartate oxidase, chloroplastic [Populus euphratica]	chloroplast;L-aspartate oxidase activity;L-aspartate:fumarate oxidoreductase activity;NAD biosynthetic process;oxidation-reduction process	ec:1.4.3.2-oxidase;ec:1.4.3.16-oxidase;ec:1.4.3	Cysteine and methionine metabolism;Tyrosine metabolism;Tryptophan metabolism;Isoquinoline alkaloid biosynthesis;Alanine, aspartate and glutamate metabolism;Valine, leucine and isoleucine degradation;Phenylalanine, tyrosine and tryptophan biosynthesis;Phenylalanine metabolismNicotinate and nicotinamide metabolism;Alanine, aspartate and glutamate metabolism
Phvul.004G013900.1	3382391_57_T_A	GDSL-like lipase acylhydrolase [Medicago truncatula]	integral component of membrane;hydrolase activity, acting on ester bonds;9,9'-dicis-carotene:quinone oxidoreductase activity;7,9,9'-tricis-neurosporene:quinone oxidoreductase activity;9,9'-di-cis-zeta-carotene desaturation to 7,9,7',9'-tetra-cis-lycopene;oxidation-reduction process	ec:1.3.5.6-desaturase	Carotenoid biosynthesis
Phvul.005G068300.1	3381181_13_G_C	calcium-binding EF-hand [Medicago truncatula]	integral component of membrane;calcium:sodium antiporter activity;calcium ion binding;sodium ion transmembrane transport;calcium ion homeostasis	-	-
Phvul.005G068400.1	3381181_13_G_C	hypothetical protein PHAVU_005G068400g [Phaseolus vulgaris]	nucleotide binding;nucleic acid binding	-	-
Phvul.007G043800.1	3380664_45_T_G	40S ribosomal S29 [Glycine max]	small ribosomal subunit;integral component of membrane;RNA binding;structural constituent of ribosome;translation	-	-
Phvul.007G043900.1	3380664_45_T_G	DUF566 family [Medicago truncatula]	-	-	-
Phvul.007G044000.1	3379888_33_G_A	mitotic checkpoint	-	-	-
Phvul.007G044100.1	3379888_33_G_A	pentatricopeptide repeat-containing At5g43790	zinc ion binding;microtubule-severing ATPase activity;metabolic process	ec:3.6.1;ec:3.6.1.15-phosphatase;ec:3.6.4.3;ec:3.6.1.3-adenylpyrophosphatase	Purine metabolism;Thiamine metabolismPurine metabolism
Phvul.007G044200.1	3379888_33_G_A	LOB domain-containing 37	-	-	-
Phvul.007G044300.1	3379888_33_G_A	BTB POZ domain-containing NPY2-like [Glycine max]	cell periphery;positive gravitropism	-	-
Phvul.007G047100.1	3380318_23_A_T	pre-mRNA-processing 40A-like isoform X1 [Vigna radiata radiata]	U1 snRNP;U2-type prespliceosome;RNA binding;RNA polymerase binding;mRNA splicing, via spliceosome	-	-
Phvul.007G047100.2	3380318_23_A_T	pre-mRNA-processing 40A-like isoform X1 [Vigna radiata radiata]	U1 snRNP;U2-type prespliceosome;RNA binding;RNA polymerase binding;mRNA splicing, via spliceosome	-	-
Phvul.007G047100.3	3380318_23_A_T	pre-mRNA-processing 40A-like isoform X1 [Vigna radiata radiata]	U1 snRNP;U2-type prespliceosome;RNA binding;RNA polymerase binding;mRNA splicing, via spliceosome	-	-
Phvul.007G047100.4	3380318_23_A_T	pre-mRNA-processing 40A-like isoform X1 [Vigna radiata radiata]	U1 snRNP;U2-type prespliceosome;RNA binding;RNA polymerase binding;mRNA splicing, via spliceosome	-	-
Phvul.007G048200.1	3381476_58_G_T	dentin sialophospho -like [Vigna radiata radiata]	integral component of membrane	-	-
Phvul.007G048300.1	3381476_58_G_T	probable xyloglucan endotransglucosylase hydrolase 10	cell wall;apoplast;hydrolase activity, hydrolyzing O-glycosyl compounds;xyloglucan:xyloglucosyl transferase activity;xyloglucan metabolic process;cell wall biogenesis;cell wall organization	ec:2.4.1.207	-
Phvul.007G048400.1	3381476_58_G_T	PIF-like [Vitis vinifera]	-	-	-
Phvul.007G048500.1	3381476_58_G_T	cysteine-rich receptor-kinase [Medicago truncatula]	plasma membrane;plasmodesma;integral component of membrane;protein serine/threonine kinase activity;ATP binding;protein phosphorylation;defense response to bacterium	ec:2.7.11	-
Phvul.007G049400.1	3377994_22_T_G	receptor kinase At4g00960	plasma membrane;plasmodesma;integral component of membrane;protein serine/threonine kinase activity;ATP binding;protein phosphorylation;defense response to bacterium	ec:2.7.11	-
Phvul.007G049500.1	3377994_22_T_G	receptor kinase At4g00960	plasma membrane;plasmodesma;integral component of membrane;protein serine/threonine kinase activity;ATP binding;protein phosphorylation;defense response to bacterium	ec:2.7.11	-
Phvul.007G053800.1	3379239_12_C_G	fantastic four [Medicago truncatula]	-	-	-
Phvul.007G054000.1	3383611_55_A_G	probable ATP-dependent DNA helicase CHR12 isoform X2 [Glycine max]	helicase activity;ATP binding;histone binding;metabolic process	ec:3.6.1;ec:3.6.1.15-phosphatase	Purine metabolism;Thiamine metabolism
Phvul.007G054800.1	3381884_14_A_T	amino-terminal domain cyclin [Medicago truncatula]	cyclin-dependent protein kinase holoenzyme complex;nucleus;cyclin-dependent protein serine/threonine kinase regulator activity;positive regulation of cyclin-dependent protein serine/threonine kinase activity;positive regulation of transcription from RNA polymerase II promoter;positive regulation of phosphorylation of RNA polymerase II C-terminal domain	ec:2.7.1	-
Phvul.007G054900.1	3381884_14_A_T	long chain acyl- synthetase 6, peroxisomal	long-chain fatty acid-CoA ligase activity;long-chain fatty acid metabolic process	ec:6.2.1.3-ligase;ec:6.2.1	Fatty acid biosynthesis;Fatty acid degradation
Phvul.007G059300.1	3383535_12_C_T	hypothetical protein PHAVU_007G059300g [Phaseolus vulgaris]	-	-	-
Phvul.007G061400.1	3378198_65_T_G	TIFY 4B-like isoform X2	nucleus;transcription corepressor activity;response to wounding;regulation of defense response;negative regulation of nucleic acid-templated transcription;regulation of jasmonic acid mediated signaling pathway	-	-
Phvul.007G061400.2	3378198_65_T_G	TIFY 4B-like isoform X4	nucleus;transcription corepressor activity;response to wounding;regulation of defense response;negative regulation of nucleic acid-templated transcription;regulation of jasmonic acid mediated signaling pathway	-	-
Phvul.007G061900.1	3381130_15_T_C	dymeclin-like isoform X1 [Glycine max]	Golgi apparatus;Golgi organization;positive regulation of cell proliferation	-	-
Phvul.007G062000.1	3381130_15_T_C	early light-induced [Medicago truncatula]	chloroplast;integral component of membrane	-	-
Phvul.007G062100.1	3381130_15_T_C	perakine reductase-like	pyridoxine:NADP 4-dehydrogenase activity;oxidation-reduction process	ec:1.1.1.65-4-dehydrogenase;ec:1.1.1	Vitamin B6 metabolism
Phvul.007G087900.1	3382202_42_C_T,3379072_65_A_G	tyrosine phosphatase	intracellular;plasma membrane;MAP kinase tyrosine phosphatase activity;response to superoxide;cell death;salicylic acid mediated signaling pathway;ethylene-activated signaling pathway;negative regulation of defense response;negative regulation of MAP kinase activity;peptidyl-tyrosine dephosphorylation involved in inactivation of protein kinase activity	ec:3.1;ec:3.1.3.16-phosphatase;ec:3.1.3.48;ec:3.1.3.41-nitrophenyl phosphatase	T cell receptor signaling pathwayAminobenzoate degradation
Phvul.007G088900.1	3380023_57_T_G	exocyst complex component SEC5A-like isoform X1 [Glycine max]	exocyst;exocyst assembly;Golgi to plasma membrane transport	-	-
Phvul.007G088900.2	3380023_57_T_G	exocyst complex component SEC5A-like isoform X1 [Glycine max]	exocyst;exocyst assembly;Golgi to plasma membrane transport	-	-
Phvul.007G089000.1	3380023_57_T_G	hypothetical protein PHAVU_007G089000g [Phaseolus vulgaris]	-	-	-
Phvul.007G091000.1	3383138_9_C_T	isoliquiritigenin 2 -O-methyltransferase	cytosol;licodione 2'-O-methyltransferase activity;quercetin 3-O-methyltransferase activity;isoliquiritigenin 2'-O-methyltransferase activity;protein dimerization activity;caffeate O-methyltransferase activity;aromatic compound biosynthetic process;methylation	ec:2.1.1.154;ec:2.1.1.68-O-methyltransferase;ec:2.1.1.65;ec:2.1.1;ec:2.1.1.76-3-O-methyltransferase	Phenylpropanoid biosynthesisFlavone and flavonol biosynthesis
Phvul.007G091100.1	3383138_9_C_T	alpha beta fold hydrolase [Medicago truncatula]	integral component of membrane;hydrolase activity;metabolic process	-	-
Phvul.007G221500.1	3374112_48_C_T	syntaxin of plants [Medicago truncatula]	endomembrane system;integral component of membrane;SNARE complex;SNARE binding;SNAP receptor activity;intracellular protein transport;vesicle fusion;vesicle docking	-	-
Phvul.008G080100.1	3383585_32_A_T,3379630_26_T_A	BTB POZ domain-containing At3g08570	-	-	-
Phvul.008G080200.1	3383585_32_A_T,3379630_26_T_A	hypothetical protein PHAVU_008G080200g [Phaseolus vulgaris]	-	-	-
Phvul.008G080300.1	3379630_26_T_A	4-hydroxybenzoate polyprenyltransferase, mitochondrial-like [Pyrus x bretschneideri]	integral component of membrane;4-hydroxybenzoate decaprenyltransferase activity;4-hydroxybenzoate nonaprenyltransferase activity;ubiquinone biosynthetic process	ec:2.5.1;ec:2.5.1.39-polyprenyltransferase	Ubiquinone and other terpenoid-quinone biosynthesis
Phvul.008G080300.2	3379630_26_T_A	4-hydroxybenzoate polyprenyltransferase, mitochondrial-like [Pyrus x bretschneideri]	integral component of membrane;4-hydroxybenzoate decaprenyltransferase activity;4-hydroxybenzoate nonaprenyltransferase activity;ubiquinone biosynthetic process	ec:2.5.1;ec:2.5.1.39-polyprenyltransferase	Ubiquinone and other terpenoid-quinone biosynthesis
Phvul.008G080400.1	3380006_20_G_C	DNA-directed RNA polymerase II subunit RPB1-like [Pyrus x bretschneideri]	response to oxidative stress	-	-
Phvul.008G080500.1	3380006_20_G_C	probable inactive receptor kinase At5g58300 isoform X1 [Prunus mume]	plasma membrane;plant-type cell wall;plasmodesma;integral component of membrane;transmembrane receptor protein tyrosine kinase activity;ATP binding;acetyl-CoA metabolic process;microtubule nucleation;pattern specification process;regulation of cell size;plant-type cell wall organization;auxin polar transport;root morphogenesis;regulation of meristem growth;sterol biosynthetic process;brassinoster…	ec:2.7.11;ec:2.7.10;ec:2.7.10.1	-
Phvul.008G081500.1	3379078_19_C_G	PREDICTED: uncharacterized protein LOC106758120 isoform X1	-	-	-
Phvul.008G081600.1	3379078_19_C_G	MAP7 domain-containing 1 isoform X1	regulation of DNA replication;regulation of G2/M transition of mitotic cell cycle;petal formation;sepal formation	-	-
Phvul.008G252900.1	3378690_14_T_G	hypothetical protein PHAVU_008G252900g [Phaseolus vulgaris]	integral component of membrane	-	-
Phvul.008G253600.1	3381795_66_T_A	AP2-like ethylene-responsive transcription factor At1g16060 isoform X1	nucleus;DNA binding;transcription factor activity, sequence-specific DNA binding;transcription, DNA-templated;regulation of transcription, DNA-templated;multicellular organismal development	-	-
Phvul.008G253700.1	3381795_66_T_A	hypothetical protein PHAVU_008G253700g [Phaseolus vulgaris]	chloroplast stroma;chloroplast envelope;apoplast;oxidoreductase activity;pentose-phosphate shunt;leaf morphogenesis;thylakoid membrane organization;carotenoid biosynthetic process;cell differentiation;oxidation-reduction process	-	-
Phvul.008G253800.1	3381795_66_T_A	uncharacterized membrane At1g16860 isoform X1 [Glycine max]	integral component of membrane;peptidase activity;proteolysis	-	-
Phvul.008G253800.2	3381795_66_T_A	uncharacterized membrane At1g16860 isoform X1 [Glycine max]	integral component of membrane;peptidase activity;proteolysis	-	-
Phvul.008G261600.1	3383791_64_A_T	ABC transporter G family member 31-like	plasma membrane;plasmodesma;integral component of membrane;ATP binding;ATPase activity, coupled to transmembrane movement of substances;drug transmembrane transport;metabolic process	ec:3.6.1;ec:3.6.1.15-phosphatase;ec:3.6.1.3-adenylpyrophosphatase	Purine metabolism;Thiamine metabolismPurine metabolism
Phvul.008G261600.2	3383791_64_A_T	ABC transporter G family member 31-like	plasma membrane;plasmodesma;integral component of membrane;ATP binding;ATPase activity, coupled to transmembrane movement of substances;drug transmembrane transport;metabolic process	ec:3.6.1;ec:3.6.1.15-phosphatase;ec:3.6.1.3-adenylpyrophosphatase	Purine metabolism;Thiamine metabolismPurine metabolism
Phvul.008G262300.1	3377751_36_T_A	ATP-dependent zinc metalloprotease FTSH 9, chloroplastic-like [Glycine max]	mitochondrion;chloroplast envelope;integral component of membrane;ATP-dependent peptidase activity;metalloendopeptidase activity;ATP binding;zinc ion binding;proteolysis;cell division	ec:3.6.1;ec:3.6.1.15-phosphatase;ec:3.6.1.3-adenylpyrophosphatase;ec:3.4.24	Purine metabolism;Thiamine metabolismPurine metabolism
Phvul.008G262300.2	3377751_36_T_A	ATP-dependent zinc metalloprotease FTSH 9, chloroplastic-like	mitochondrion;chloroplast envelope;integral component of membrane;ATP-dependent peptidase activity;metalloendopeptidase activity;ATP binding;zinc ion binding;proteolysis	ec:3.6.1;ec:3.6.1.15-phosphatase;ec:3.6.1.3-adenylpyrophosphatase;ec:3.4.24	Purine metabolism;Thiamine metabolismPurine metabolism
Phvul.008G262800.1	3377602_13_A_G	transmembrane , [Medicago truncatula]	integral component of membrane	-	-
Phvul.008G264100.1	3382828_65_A_G	serine threonine- kinase HT1	plasma membrane;protein serine/threonine/tyrosine kinase activity;ATP binding;protein phosphorylation;integrin-mediated signaling pathway	ec:2.7.12.1	-
Phvul.008G264200.1	3382828_65_A_G,3370121_65_A_T	Hexaprenyldihydroxybenzoate methyltransferase, mitochondrial	mitochondrial envelope;hexaprenyldihydroxybenzoate methyltransferase activity;2-polyprenyl-6-methoxy-1,4-benzoquinone methyltransferase activity;RNA splicing, via endonucleolytic cleavage and ligation;ubiquinone biosynthetic process;methionine biosynthetic process;methylglyoxal catabolic process to D-lactate via S-lactoyl-glutathione;methylation	ec:2.1.1.114-methyltransferase;ec:2.1.1	Ubiquinone and other terpenoid-quinone biosynthesis
Phvul.008G264300.1	3370121_65_A_T,3382828_65_A_G	alkylated DNA repair alkB homolog 8	oxidoreductase activity;oxidation-reduction process	-	-
Phvul.008G264400.1	3382828_65_A_G,3370121_65_A_T	LRR receptor-like kinase [Medicago truncatula]	plasma membrane;integral component of membrane;protein serine/threonine kinase activity;transmembrane receptor protein tyrosine kinase activity;ATP binding;2-alkenal reductase [NAD(P)] activity;peptidyl-tyrosine phosphorylation;oxidation-reduction process	ec:1.3.1.74;ec:2.7.11;ec:2.7.10;ec:2.7.10.1	-
Phvul.008G270100.1	3384338_57_A_G	U4 tri-snRNP-associated 2-like [Malus domestica]	zinc ion binding;thiol-dependent ubiquitinyl hydrolase activity;protein deubiquitination	ec:3.4;ec:3.4.19.12	-
Phvul.008G270100.2	3384338_57_A_G	U4 tri-snRNP-associated 2-like [Malus domestica]	zinc ion binding;thiol-dependent ubiquitinyl hydrolase activity;protein deubiquitination	ec:3.4;ec:3.4.19.12	-
Phvul.008G270200.1	3384338_57_A_G	esophageal cancer associated , [Medicago truncatula]	intracellular;retromer complex;protein transporter activity;protein transport;retrograde transport, endosome to Golgi	-	-
Phvul.008G270200.2	3384338_57_A_G	esophageal cancer associated , [Medicago truncatula]	intracellular;retromer complex;protein transporter activity;protein transport;retrograde transport, endosome to Golgi	-	-
Phvul.008G270300.1	3383483_60_G_T	splicing factor, suppressor of white-apricot homolog isoform X4 [Vigna radiata radiata]	RNA binding;mRNA splice site selection	-	-
Phvul.008G270300.2	3383483_60_G_T	splicing factor, suppressor of white-apricot homolog isoform X4 [Vigna radiata radiata]	RNA binding;mRNA splice site selection	-	-
Phvul.008G270300.3	3383483_60_G_T	G patch domain-containing 8 isoform X3 [Cicer arietinum]	RNA binding;mRNA splice site selection	-	-
Phvul.008G270400.1	3383483_60_G_T	Transcription factor IIIA	nucleic acid binding;metal ion binding	-	-
Phvul.008G270400.2	3383483_60_G_T	Transcription factor IIIA	nucleic acid binding;metal ion binding	-	-
Phvul.008G270500.1	3383483_60_G_T	probable WRKY transcription factor 31	transcription factor activity, sequence-specific DNA binding;sequence-specific DNA binding;regulation of transcription, DNA-templated	-	-
Phvul.008G270500.2	3383483_60_G_T	probable WRKY transcription factor 31	transcription factor activity, sequence-specific DNA binding;sequence-specific DNA binding;regulation of transcription, DNA-templated	-	-
Phvul.008G272000.1	3384135_65_C_T	pectinesterase [Medicago truncatula]	cell wall;pectinesterase activity;aspartyl esterase activity;cell wall modification;pectin catabolic process	ec:3.1.1.11-pectin demethoxylase;ec:3.1.1.1-ali-esterase	Starch and sucrose metabolism;Pentose and glucuronate interconversionsDrug metabolism - other enzymes
Phvul.008G272700.1	3379871_23_G_A	vacuolar sorting-associated VTA1 homolog	vesicle-mediated transport	-	-
Phvul.008G272800.1	3379871_23_G_A	Indole-3-acetate O-methyltransferase 1	jasmonate O-methyltransferase activity;methylation	ec:2.1.1.141-O-methyltransferase	alpha-Linolenic acid metabolism
Phvul.008G275300.1	3378394_20_C_T	probable WRKY transcription factor 20 isoform X1 [Glycine max]	transcription factor activity, sequence-specific DNA binding;sequence-specific DNA binding;regulation of transcription, DNA-templated	-	-
Phvul.009G082400.1	3382347_42_T_G	copper-transporting ATPase PAA2, chloroplastic	integral component of plasma membrane;chloroplast;nucleotide binding;copper-exporting ATPase activity;metal ion binding;metabolic process;copper ion export	ec:3.6.1;ec:3.6.1.15-phosphatase;ec:3.6.3.4;ec:3.6.1.3-adenylpyrophosphatase	Purine metabolism;Thiamine metabolismPurine metabolism
Phvul.009G260600.1	3377604_54_T_C,3383848_9_A_G	ROTUNDIFOLIA like 9 [Theobroma cacao]	-	-	-
Phvul.009G260700.1	3383848_9_A_G,3378393_35_G_A,3377604_54_T_C,3377604_54_T_C	1-(5-phosphoribosyl)-5-[(5-phosphoribosylamino)methylideneamino] imidazole-4-carboxamide isomerase, chloroplastic	intracellular;imidazoleglycerol-phosphate synthase activity;1-(5-phosphoribosyl)-5-[(5-phosphoribosylamino)methylideneamino]imidazole-4-carboxamide isomerase activity;histidine biosynthetic process;microtubule nucleation	ec:5.3.1.16-isomerase;ec:2.4.2	Histidine metabolism
Phvul.009G260800.1	3378393_35_G_A,3377604_54_T_C,3377215_9_A_C,3383848_9_A_G	plasma membrane H+-ATPase [Medicago truncatula]	plasmodesma;chloroplast;integral component of membrane;ATP binding;hydrogen-exporting ATPase activity, phosphorylative mechanism;metal ion binding;ATP biosynthetic process;vacuole organization;vacuolar acidification;proanthocyanidin biosynthetic process;hydrogen ion transmembrane transport	ec:3.6.1;ec:3.6.1.15-phosphatase;ec:3.6.3.6-ATPase;ec:3.6.1.3-adenylpyrophosphatase	Purine metabolism;Thiamine metabolismOxidative phosphorylationPurine metabolism
Phvul.009G260800.2	3377604_54_T_C,3378393_35_G_A,3383848_9_A_G,3377215_9_A_C	plasma membrane H+-ATPase [Medicago truncatula]	plasmodesma;chloroplast;integral component of membrane;ATP binding;hydrogen-exporting ATPase activity, phosphorylative mechanism;metal ion binding;ATP biosynthetic process;vacuole organization;vacuolar acidification;proanthocyanidin biosynthetic process;hydrogen ion transmembrane transport	ec:3.6.1;ec:3.6.1.15-phosphatase;ec:3.6.3.6-ATPase;ec:3.6.1.3-adenylpyrophosphatase	Purine metabolism;Thiamine metabolismOxidative phosphorylationPurine metabolism
Phvul.009G260800.3	3377604_54_T_C,3378393_35_G_A,3383848_9_A_G,3377215_9_A_C	plasma membrane H+-ATPase [Medicago truncatula]	plasmodesma;chloroplast;integral component of membrane;ATP binding;hydrogen-exporting ATPase activity, phosphorylative mechanism;metal ion binding;ATP biosynthetic process;vacuole organization;vacuolar acidification;proanthocyanidin biosynthetic process;hydrogen ion transmembrane transport	ec:3.6.1;ec:3.6.1.15-phosphatase;ec:3.6.3.6-ATPase;ec:3.6.1.3-adenylpyrophosphatase	Purine metabolism;Thiamine metabolismOxidative phosphorylationPurine metabolism
Phvul.009G260900.1	3382936_14_A_C,3377215_9_A_C	STRUBBELIG-RECEPTOR FAMILY 6	integral component of membrane;protein kinase activity;ATP binding;protein phosphorylation	-	-
Phvul.009G260900.2	3377215_9_A_C,3382936_14_A_C	STRUBBELIG-RECEPTOR FAMILY 6	integral component of membrane;protein kinase activity;ATP binding;protein phosphorylation	-	-
Phvul.009G262900.1	3379521_49_C_T	linoleate 13S-lipoxygenase 3-1, chloroplastic	oxidoreductase activity, acting on single donors with incorporation of molecular oxygen, incorporation of two atoms of oxygen;metal ion binding;oxylipin biosynthetic process;oxidation-reduction process	ec:1.13.11	-
Phvul.009G263000.1	3379521_49_C_T	exportin-T-like [Glycine max]	nuclear pore;cytosol;nuclear matrix;tRNA binding;Ran GTPase binding;nucleobase-containing compound transmembrane transporter activity;mRNA export from nucleus;N-terminal protein myristoylation;protein import into nucleus;photomorphogenesis;embryo development ending in seed dormancy;seed germination;flower development;regulation of flower development;meristem initiation;seed dormancy process;sugar…	-	-
Phvul.009G263300.1	3377584_53_C_A,3383664_6_T_G	la-related 6B isoform X1	nucleus;intracellular ribonucleoprotein complex;nucleotide binding;RNA binding;RNA processing	-	-
Phvul.011G036000.1	3380864_24_C_T	probable BOI-related E3 ubiquitin- ligase 3 [Glycine max]	nucleus;ubiquitin-protein transferase activity;zinc ion binding;protein ubiquitination;regulation of defense response	-	-
