# Supplementary material for: In-depth genome characterization of a Brazilian common bean core collection using DArTseq high-density SNP genotyping
Source: BMC Genomics. 2017 May 30;18:423. doi: 10.1186/s12864-017-3805-4 (PMC5450071; doi:10.1186/s12864-017-3805-4)
Supplement: Supplementary file 13 — Functional annotation of transcripts affected by outlier SNPs in the Andean accessions. (XLSX 15 kb) [file 12864_2017_3805_MOESM13_ESM.xlsx]

## Sheet: Additional file 13
Transcript ID	Outlier SNPs	Transcript Description	Gene Ontology Terms	Enzymes	Kegg Maps
Phvul.001G006800.1	3383672_66_T_C	hypothetical protein PHAVU_001G006800g [Phaseolus vulgaris]	-	-	-
Phvul.001G006900.1	3383672_66_T_C	Os12g0207300 [Oryza sativa Japonica Group]	mitochondrion;membrane;hexokinase activity;ATP binding;glucose binding;protein transporter activity;cellular glucose homeostasis;glycolytic process;protein transport;carbohydrate phosphorylation	ec:2.7.1.1-hexokinase type IV glucokinase	Glycolysis / Gluconeogenesis;Biosynthesis of antibiotics;Starch and sucrose metabolism;Galactose metabolism;Butirosin and neomycin biosynthesis;Fructose and mannose metabolism;Streptomycin biosynthesis;Amino sugar and nucleotide sugar metabolism
Phvul.001G007000.1	3383672_66_T_C	hexokinase-2, chloroplastic	cytosol;chloroplast;membrane;glucokinase activity;ATP binding;glucose binding;fructokinase activity;mannokinase activity;cellular glucose homeostasis;glycolytic process;protein transport;carbohydrate phosphorylation;glucose 6-phosphate metabolic process	ec:2.7.1.7-mannokinase (phosphorylating);ec:2.7.1.4-fructokinase (phosphorylating);ec:2.7.1.2-glucokinase (phosphorylating);ec:2.7.1.1-hexokinase type IV glucokinase	Fructose and mannose metabolism;Amino sugar and nucleotide sugar metabolismStarch and sucrose metabolism;Fructose and mannose metabolism;Amino sugar and nucleotide sugar metabolismGlycolysis / Gluconeogenesis;Biosynthesis of antibiotics;Starch and sucrose metabolism;Galactose metabolism;Butirosin and neomycin biosynthesis;Streptomycin biosynthesis;Amino sugar and nucleotide sugar metabolismGlycol…
Phvul.002G182300.1	3383336_6_T_C	guanylate-binding 4-like, partial	integral component of membrane;nucleic acid binding;transporter activity;zinc ion binding	-	-
Phvul.002G182400.1	3383336_6_T_C	zinc finger 4-like	metal ion binding	-	-
Phvul.002G182400.2	3383336_6_T_C	zinc finger 4-like	metal ion binding	-	-
Phvul.002G182400.3	3383336_6_T_C	zinc finger 4-like	metal ion binding	-	-
Phvul.002G182400.4	3383336_6_T_C	zinc finger 4-like	metal ion binding	-	-
Phvul.002G324200.1	3381974_16_T_C	mitochondrial import receptor subunit TOM40-1-like	mitochondrial outer membrane translocase complex;protein channel activity;protein import into mitochondrial matrix	-	-
Phvul.004G037200.1	3383299_62_G_T	Chlororespiratory reduction 7 isoform 1 [Theobroma cacao]	chloroplast stroma;NAD(P)H dehydrogenase complex (plastoquinone);maltose metabolic process;photosystem II assembly;NAD(P)H dehydrogenase complex assembly;mRNA modification;starch biosynthetic process	-	-
Phvul.004G037200.2	3383299_62_G_T	chlororespiratory reduction [Medicago truncatula]	chloroplast stroma;NAD(P)H dehydrogenase complex (plastoquinone);maltose metabolic process;photosystem II assembly;NAD(P)H dehydrogenase complex assembly;mRNA modification;starch biosynthetic process	-	-
Phvul.004G037300.1	3380102_21_C_A,3383299_62_G_T	hydroxyproline-rich , [Medicago truncatula]	single-organism cellular process	-	-
Phvul.004G037400.1	3380102_21_C_A,3383299_62_G_T	proline-rich receptor kinase PERK14 [Nicotiana tomentosiformis]	-	-	-
Phvul.004G040000.1	3384208_29_G_A	receptor kinase FERONIA	integral component of membrane;protein serine/threonine kinase activity;ATP binding;protein phosphorylation	ec:2.7.11	-
Phvul.004G040100.1	3384208_29_G_A	malonyl- :isoflavone 7-O-glucoside malonyltransferase [Medicago truncatula]	transferase activity, transferring acyl groups other than amino-acyl groups;metabolic process	-	-
Phvul.009G065900.1	3377425_14_G_A	hypothetical protein PHAVU_009G065900g, partial [Phaseolus vulgaris]	-	-	-
Phvul.009G091400.1	3382372_48_C_A	vacuolar membrane [Glycine soja]	integral component of membrane	-	-
Phvul.010G142800.1	3380576_37_C_T	core-2 I-branching enzyme [Medicago truncatula]	integral component of membrane;acetylglucosaminyltransferase activity;metabolic process	ec:2.4.1	-
Phvul.010G142900.1	3380576_37_C_T	EARLY FLOWERING 3-like isoform X2	regulation of transcription, DNA-templated	-	-
Phvul.010G142900.2	3380576_37_C_T	EARLY FLOWERING 3-like isoform X2	-	-	-
Phvul.010G142900.3	3380576_37_C_T	EARLY FLOWERING 3-like isoform X2	regulation of transcription, DNA-templated	-	-
Phvul.010G142900.4	3380576_37_C_T	EARLY FLOWERING 3-like isoform X2	-	-	-
Phvul.010G142900.5	3380576_37_C_T	EARLY FLOWERING 3-like isoform X2	regulation of transcription, DNA-templated	-	-
Phvul.010G142900.6	3380576_37_C_T	EARLY FLOWERING 3-like isoform X2	regulation of transcription, DNA-templated	-	-
Phvul.010G143000.1	3380265_46_G_T	transcription factor bHLH87-like [Glycine max]	hydrolase activity;protein dimerization activity;metabolic process	-	-
Phvul.010G143100.1	3380265_46_G_T	LRR receptor-like kinase plant [Medicago truncatula]	integral component of membrane;protein serine/threonine kinase activity;ATP binding;protein phosphorylation	ec:2.7.11	-
Phvul.010G143100.2	3380265_46_G_T	LRR receptor-like kinase plant [Medicago truncatula]	integral component of membrane;protein serine/threonine kinase activity;ATP binding;protein phosphorylation	ec:2.7.11	-
Phvul.010G143100.3	3380265_46_G_T	LRR receptor-like kinase plant [Medicago truncatula]	integral component of membrane;protein serine/threonine kinase activity;ATP binding;protein phosphorylation	ec:2.7.11	-
Phvul.010G143100.4	3380265_46_G_T	LRR receptor-like kinase plant [Medicago truncatula]	integral component of membrane;protein serine/threonine kinase activity;ATP binding;protein phosphorylation	ec:2.7.11	-
Phvul.010G144400.1	3382937_30_T_C	stress response NST1-like [Citrus sinensis]	-	-	-
Phvul.010G144400.2	3382937_30_T_C	stress response NST1-like [Citrus sinensis]	-	-	-
Phvul.010G144500.1	3382937_30_T_C	pentatricopeptide repeat-containing At3g25970 [Glycine max]	zinc ion binding;microtubule-severing ATPase activity;metabolic process	ec:3.6.4.3;ec:3.6.1;ec:3.6.1.15-phosphatase;ec:3.6.1.3-adenylpyrophosphatase	Purine metabolism;Thiamine metabolismPurine metabolism
Phvul.010G144600.1	3382937_30_T_C	stem 28 kDa glyco -like	acid phosphatase activity;dephosphorylation	ec:3.1;ec:3.1.3.2-phosphatase;ec:3.1.3.41-nitrophenyl phosphatase	Aminobenzoate degradationAminobenzoate degradation
Phvul.010G145800.1	3380153_5_C_A	SAWADEE HOMEODOMAIN HOMOLOG 1 isoform X1 [Glycine max]	chromatin binding;cellular process	-	-
Phvul.010G145900.1	3380153_5_C_A	Casein kinase I-2 [Morus notabilis]	protein serine/threonine kinase activity;ATP binding;Wnt signaling pathway;peptidyl-serine phosphorylation	ec:2.7.11	-
Phvul.010G149400.1	3382051_56_A_G	sorting nexin carboxy-terminal [Medicago truncatula]	integral component of membrane;transferase activity;phosphatidylinositol binding;metabolic process	-	-
Phvul.010G149400.2	3382051_56_A_G	sorting nexin carboxy-terminal [Medicago truncatula]	integral component of membrane;transferase activity;phosphatidylinositol binding;metabolic process	-	-
Phvul.010G149500.1	3383094_49_T_C	probable ATP-dependent RNA helicase DDX11	nucleus;DNA binding;ATP-dependent DNA helicase activity;ATP binding;DNA-dependent DNA replication;synapsis;reciprocal meiotic recombination;response to gamma radiation;regulation of telomere maintenance;DNA duplex unwinding;meiotic DNA double-strand break formation;telomere maintenance in response to DNA damage	ec:3.6.1;ec:3.6.1.15-phosphatase;ec:3.6.1.3-adenylpyrophosphatase	Purine metabolism;Thiamine metabolismPurine metabolism
Phvul.010G149600.1	3383094_49_T_C	ATP-dependent RNA helicase DDX11 , [Medicago truncatula]	nucleotide binding;nucleic acid binding;ATP-dependent helicase activity;metabolic process;cellular process	ec:3.6.1;ec:3.6.1.15-phosphatase;ec:3.6.1.3-adenylpyrophosphatase	Purine metabolism;Thiamine metabolismPurine metabolism
Phvul.010G149700.1	3383094_49_T_C	kinesin-13A-like [Glycine max]	nucleus;kinesin complex;microtubule;plasma membrane;microtubule motor activity;ATP binding;microtubule binding;ATPase activity;microtubule-based movement;metabolic process	ec:3.6.1;ec:3.6.1.15-phosphatase;ec:3.6.1.3-adenylpyrophosphatase	Purine metabolism;Thiamine metabolismPurine metabolism
Phvul.010G152300.1	3384481_14_C_T	probable 2-oxoglutarate-dependent dioxygenase AOP1	iron ion binding;dioxygenase activity;oxidation-reduction process	-	-
Phvul.010G152500.1	3383784_39_C_T	pleiotropic drug resistance 1-like	plasma membrane;integral component of membrane;ATP binding;ATPase activity, coupled to transmembrane movement of substances;metabolic process;transmembrane transport	ec:3.6.1;ec:3.6.1.15-phosphatase;ec:3.6.1.3-adenylpyrophosphatase	Purine metabolism;Thiamine metabolismPurine metabolism
