# Supplementary material for: In-depth genome characterization of a Brazilian common bean core collection using DArTseq high-density SNP genotyping
Source: BMC Genomics. 2017 May 30;18:423. doi: 10.1186/s12864-017-3805-4 (PMC5450071; doi:10.1186/s12864-017-3805-4)
Supplement: Supplementary file 15 — Information of the selected 560 SNPs to compose a panel for genetic analysis of common bean. (XLSX 56 kb) [file 12864_2017_3805_MOESM15_ESM.xlsx]

## Sheet: Additional file 15
SNP name	Sequence	Chromossome	Chromossome Position	Allele Reference	SNP	Snp Position in the Sequence
3384062_45_A_G	TGCAGCAATATAGAGGACATTGCTCGTGATGCAGGAAGTGTGGATATTGAAGAGGATGTTTTGGATAGT	Chr01	152092	A	G	45
3383423_33_T_C	TGCAGCCACCAATTTTCAAAAAGACTGTTTTGTTCTTTTTCTAATGACTTGAATTATTTTTTTTGGAAG	Chr01	411131	T	C	33
3384204_17_T_C	TGCAGAGTGATGAAGTGTTGCCACGGTTTGATGGTGAGACGGAGGCTCATCTGGGGTCCTTCTCAACAG	Chr01	827686	T	C	17
3379610_23_T_C	TGCAGTGGTGATGTGTATAACAGTAATAGTCAATAACACTATTGCTGACCAGAACATTATGTTTCTCGA	Chr01	2692603	T	C	23
3382448_18_C_G	TGCAGAGCAGTTTTGTCACCACTTTTGTGTGATATCATATCACAGCCATTGTTCTATCCAATCAGAAAC	Chr01	2775507	C	G	18
3377693_34_G_A	TGCAGAGGACACATGTAAACATTGCTTCATACTTGTTTGAAGTTACAGATCGGAAGAGCGGTTCAGCAG	Chr01	3200953	G	A	34
3377342_65_T_C	TGCAGCAAGGAAGGGAATAACAGGATTGGTAATAATGGAATGAAATTGACAGCTTGCTGAGAAATTTTA	Chr01	3455724	T	C	65
3378397_38_T_C	TGCAGAAACACATAGTTGTTTATAATTTGGATTCCTTTTCTATAAATCTATCCTTTACAGATCGGAAGA	Chr01	6713908	T	C	38
3383694_8_G_C	TGCAGCAAGCAATACATTGTGTTGAGTGAGTGGAGCGAGTAGCAGTAGTACTGCATGCACTGTTCACAC	Chr01	11875236	G	C	8
3378037_29_A_T	TGCAGCAAAATACAAATACAAACACATACACTTTGGAGAACACAACAAAGAAGAGCAATTACAAGCCAA	Chr01	24040599	A	T	29
3377051_19_G_T	TGCAGTGTGATAATGAATTGTATGCATGAGATGCAGTATATGAGTTACAGATCGGAAGAGCGGTTCAGC	Chr01	30114399	G	T	19
3384117_35_A_G	TGCAGAAAGTTACTTATAACTACTTATGCAAGTCCAAGGGTTCAACAACCAATCAGAAAAAGAGTAGGA	Chr01	33270929	A	G	35
3382568_45_C_T	TGCAGCAGCTGTTGTCCTGCCATTGGGTCTCCTCTTCTTCGCCTCCGGCCTCCTTGTCAATCTCATTCA	Chr01	38275748	C	T	45
3377436_28_T_A	TGCAGTCACTGACTTGTTACATATGTGTTTTGCCTTTATTCAAGCTGTAAAGTGATTCCTACTTTTACA	Chr01	43733439	T	A	28
3369964_37_A_G	TGCAGGTGCTGGATCCACACAGGGTAATATAAGACGCAGTTATTTTACCTTTTGTGTAGGTGCAGAAGC	Chr01	43847012	A	G	37
3382189_58_A_T	TGCAGAAGAGTGTAAAAAATATATATAAAAGAGAAGAAACAATTATAAAGAGTCTGAAATTTTTTTTAC	Chr01	44837122	A	T	58
3379065_48_G_A	TGCAGCTCCATGTCCCTCTTCTTTGATGATCTCAGGAGCCAAGTATTCGTGTGTACCAACAAAGGAGTT	Chr01	45457600	G	A	48
3367128_41_A_T	TGCAGTTTGTATTATGTGTAGTTTTACTAAGGCGTGTATAGATTTTCTAACAATTTTACAGATCGGAAG	Chr01	45634455	A	T	41
3378561_33_T_C	TGCAGTCTAATTATGAACCTTTTTGTTTCCCACTTGTAGTATGTGACCAACAGTTCTTCTCTGAGTTGA	Chr01	46504710	T	C	33
3383130_38_G_T	TGCAGTTGTTGTAGCTGCTCATGGTAATGGACCAAAAAGTTCACTTCCTGCGACTTCTCCACAGTCTAT	Chr01	49249655	G	T	38
3384433_17_A_T	TGCAGTATAGGTGTGACAGAGAAGGATAAAAACATAGAATAAAAAACAATAGAAGGGTACTTCAGTTCA	Chr01	49497054	A	T	17
3382579_28_T_C	TGCAGTTACAGCCTCATTTTCAATATGCTGGTCCAGGAACAAGCTCCAACAGTTCACCTTCAAATGGAA	Chr01	49658039	T	C	28
3381013_55_A_T	TGCAGATTTACAAATAAAGTCAGTAGATTTTTCAGTTTGGTTATATACTTTCCACATTCATGACCTAAA	Chr01	49988323	A	T	55
3382596_68_G_C	TGCAGACATGGGAAAGCTTATCTCTTCAATAAGGTGTAAGTTATCCTTGCTTTGGGCATCTTATCACTG	Chr01	50160120	G	C	68
3382499_34_C_T	TGCAGAACGAAGGGAAGCTGTTGGATTGCAGTTACCCCGGTTCCATATCGAACCTGCTTGGAAAACACT	Chr01	50180597	C	T	34
3380671_10_A_C	TGCAGTAGCTACTGAAACATTTATAACATATATTCTTTATCAGACACTAATTTATATTCATTTATTATT	Chr01	50429940	A	C	10
3383740_44_G_A	TGCAGGTGGCTTTTTTTGTGCAGGTGTTGGAAAAACTGTTAGGGGAACTCCAGATTTGGTGTCAGACAC	Chr01	50901030	G	A	44
3377824_49_G_A	TGCAGTACATGATTCCATGATGCTACCTCTAGAACTAAAAGGAGCATTCGGAAATGTCAGTACTGCATC	Chr01	50904471	G	A	49
3382989_60_A_G	TGCAGAAACTCCTCACCTCCCAGTTTCAGCTTTGTAACAATCTACCAATGAATGAACAATAGGTAATAT	Chr01	51285491	A	G	60
3378472_23_T_A	TGCAGGAATTATTTGTTGTTTACTTTTGATGAGTTATAAACTTCATTTTTTTCAAATATATTATGTTTT	Chr01	51293112	T	A	23
3383972_39_T_G	TGCAGGCATGATCAAAACCTTATCAGGTAGGATTCATCATAGTAGAACATGATTCTATGACTTACTCAA	Chr01	51416070	T	G	39
3381075_63_A_C	TGCAGCAATTTTCTCCCGCAGGTTGAATTTCTTTGCAATTAGTGGCCGGACATCATCAACACCAACCAA	Chr01	51625648	A	C	63
3380524_26_T_C	TGCAGCTTCTCTTTGTTTCCGTTTTCTAAAAGAATGTGCACGAAAAGCATCTTGTATCCGTGCAGCTGC	Chr01	51713537	T	C	26
3378022_33_G_A	TGCAGCTTTCTCTACAGAATCAAAAGTCCTGCTGTACATAATTCGACCATTACAGATCGGAAGAGCGGT	Chr01	51943154	G	A	33
3381404_35_A_G	TGCAGCAAAACTCTTACAAGCTCTGGGTGAAAAAAATAGAGAGATTGTGCAAATTGCAATTGGATTTGA	Chr01	51943204	A	G	35
3378329_43_A_G	TGCAGCTGAGGCTGCTGCAAATCTCAACTCACGCTTCCATTCCATTCTTAGTTCTCTTCCACTCACCAA	Chr01	52023348	A	G	43
3378329_49_A_G	TGCAGCTGAGGCTGCTGCAAATCTCAACTCACGCTTCCATTCCATTCTTAGTTCTCTTCCACTCACCAA	Chr01	52023354	A	G	49
3383648_63_T_G	TGCAGAAAATGTCCAAAGAAATTCTCCGATGATAGATAATGATAACAATGAGTCGGAGGATGCTGACTC	Chr01	52039121	T	G	63
3377944_16_A_T	TGCAGTGTCATAAAAAATTAGTCCCTGTACTTCTGCCTAAACTATTACAGATCGGAAGAGCGGTTCAGC	Chr01	52165018	A	T	16
3380088_66_G_A	TGCAGAGTGGAGATTTCAAAAGGATAGAAGAAAATTGTCTTCAGATGGATAGAAAAATGTTCAAAAGGA	Chr02	308005	G	A	66
3380458_53_G_A	TGCAGAAATTTGAATTGAAACTAATTTATTTGCATGTTATTTAGCCGCATCTCGGGTCACTTAGGTCTT	Chr02	343565	G	A	53
3379368_21_A_C	TGCAGTTTTTTCTATAGGTGCACAGATTTGCTTTATAACTTTATGAGAAATCAAGGCTTACAGATCGGA	Chr02	711595	A	C	21
3377075_41_A_C	TGCAGTCCTTGGTGATCTGTCTGGTGACTCTCAGAATATGAATGACCAGGATGACTTTACAGATCGGAA	Chr02	716698	A	C	41
3378296_10_G_A	TGCAGTGCAGGTATTCTATGTTCCCTAGCATGTGCTACTTCATGTGAAACCCACATGTCACTTATTCTC	Chr02	1019836	G	A	10
3377989_43_T_A	TGCAGAAGTTCATAATTTGTCTGAGAAGGTTTGAGAATTTCTGTTGATGGCTGTTGGTTGTGCTTGGTT	Chr02	1938796	T	A	43
3378358_14_A_G	TGCAGGAGACATACACTAGGCGATTGACAACTTGTTTACAGATCGGAAGAGCGGTTCAGCAGGAATGCC	Chr02	2101368	A	G	14
3379733_18_C_T	TGCAGAATCAACGTTACTCTTTTTTTGTAGTGTGTAATATCGTGATAATCCCAGCTCAGCCTTGATTTT	Chr02	2148974	C	T	18
3377755_9_C_T	TGCAGAGTGCATAAGGCAGTTAGAGCAGGTTGCTAACCTCTTTAGTTATTTGTTACAGATCGGAAGAGC	Chr02	2292583	C	T	9
3379668_14_C_T	TGCAGGGTCAGAAACAAATATCTTTGAGATAAGGTGGCCACACTCTGGAGATATTTGTATATCATCTGG	Chr02	2358675	C	T	14
3381341_31_C_A	TGCAGGTTGCATTCTGGAGAGCAATAAATGGCTTTGGTTTGGCAATTGTGATTCCAGCACTCCAGTCTT	Chr02	2830274	C	A	31
3383550_20_A_C	TGCAGAAAGTTGTGGCAAACACCCACAGCAGCTGTAGATAACGCCCAGCACAAAGTGCCCATAGCAAGA	Chr02	2830328	A	C	20
3383612_56_G_A	TGCAGACTGAAGAGCTTCAACTTCAGAATCGTTGACTGAATCTGAGGTTGAACCGAGCAACTCTCTCAC	Chr02	3237793	G	A	56
3380515_40_T_C	TGCAGAGGAACCCAACACAACAAGGGGTGTCAGTGACACATAATATGGAGGGGGAAAATACTTTTCAAT	Chr02	3564497	T	C	40
3384469_41_C_A	TGCAGAAAAATTGACAAATAATACATTTCAGAGGTATTCACCAAAGGGAAGAATTTTTGAAGTTTTCTT	Chr02	3999338	C	A	41
3379183_51_A_G	TGCAGTGATTACTATTCGGCAGTCAGTTGGATCATCCGGAGCAACTGAATCAATTTGGTCATCTTCCCA	Chr02	4458389	A	G	51
3381893_66_A_G	TGCAGTCACATAACTTTTGCTTCTACTATTGTAAAATTTGAACAGTTATTTATATTTTGATAATTTATA	Chr02	4739482	A	G	66
3380234_13_T_C	TGCAGCACATCAGTGGTGAATAGCAGCTTTTGAATTGGATCTGACCTCATTCGCTTATGCGGTTATACC	Chr02	4868189	T	C	13
3378704_23_A_C	TGCAGTCTTGCAAGCACGGATGGACCGGATCATGTCCCTACAAGTTGGGATATTGAGAAATATGAACCC	Chr02	10323487	A	C	23
3383176_57_A_G	TGCAGGAGCATTGTTGTTCAGGATCAAGGCTATAGAAATTAGATAAGAGTCACAAAGACATGGAGCTAC	Chr02	10382337	A	G	57
3380273_40_C_A	TGCAGTCTATCATTCTGATTGCAGATGCTAGTATTATAGTCATTTTTTACCATATAGAAACGGCAGTGA	Chr02	11788700	C	A	40
3377633_16_T_A	TGCAGAAAAGAAAAACTTGTAAGTTGTTCTATATTTTACAGATCGGAAGAGCGGTTCAGCAGGAATGCC	Chr02	12037749	T	A	16
3382252_13_C_T	TGCAGAAAAACAACCGATTGTTTCCTCGAAACAACCGATTGTTTCTCCTCTGACAGCACTGTGAAGAAT	Chr02	12689000	C	T	13
3377668_47_A_C	TGCAGATTCAGATTCCCCAGACACAAATCCCAAATTGGTTTCAGTTCACAATCTTACAGATCGGAAGAG	Chr02	12722745	A	C	47
3379240_35_A_T	TGCAGGAACTGTGAAGGGTGCTGTGATGCAATTGCAACAATGAACAATGGTAAGTCAAAATTACAGATC	Chr02	13258117	A	T	35
3377915_19_A_T	TGCAGAGCATCCTTCCATCACAAACAGCAGTTCAGTCACATTACAGATCGGAAGAGCGGTTCAGCAGGA	Chr02	13399578	A	T	19
3379045_9_G_A	TGCAGAGATGTTATACCAAAAAGTGCAGCTTGTAAGAGACATTAGGCATATCACAACAAGCCCTAATCC	Chr02	13806612	G	A	9
3383355_43_A_G	TGCAGGTGACTTTGACTCTCCTAACTCTGATTCATGACGCCTAACCGGACTTTCTACATTCAACTGCTT	Chr02	17139313	A	G	43
3383828_17_A_G	TGCAGTGTTACTGGAGTATGATCCGGTTGTTTTGTTTCTCAGCTTTCGTTACAATACAGAGATGTTTCA	Chr02	21840956	A	G	17
3378012_24_C_A	TGCAGAACATAATATAATAACAATCAAAAAGAAGTAACAGTCAGTATTACCACTAAAACTTTACAGATC	Chr02	23495670	C	A	24
3377159_21_G_A	TGCAGTTGTTTGTGTCTGCATGTGCTATTCATTTGCCATGTTGGTGCATGAGTCTATCTATACATCCTT	Chr02	24540585	G	A	21
3384419_12_G_C	TGCAGATGTTATGGGAAAGCAGAAACTCTTTTCACTAATTTTACGAGGTATCCTCAAGAAATTTTACAG	Chr02	25572650	G	C	12
3380881_29_T_C	TGCAGTTGAACTTTTCTTTTGATGATTGATCGGAAATTTACCACTTACAGATCGGAAGAGCGGTTCAGC	Chr02	25698987	T	C	29
3366072_17_G_T	TGCAGTACATCAGATTAGCTTTATTTCTTAGTGAAAAATATAGTTGTTTCATTATCTAATGCTTTTACA	Chr02	26362650	G	T	17
3377052_8_A_G	TGCAGAATATAGTAAAGCCATTCCACTTTTGTCCCTAGAAGGCTCTTGATCTGTTTACAGATCGGAAGA	Chr02	26479847	A	G	8
3377487_56_A_G	TGCAGCTGATTGGATTAGAAAACGCTGCATTCCTGTACTACTTGAAGCTCATCATCAATACCCCCACTT	Chr02	26789117	A	G	56
3382773_20_A_G	TGCAGAGCCTTGCGTGTTGAAAGTGCAAACAGAGGAACAGTAGCGAGGCCTGCAATTTTGTATGATTTA	Chr02	26802097	A	G	20
3377204_48_T_C	TGCAGGAGACAGCTTCATTTGATAACCCAGTCAGTTCACTACAGATGTTGCTAGTTTTTCTTACAGATC	Chr02	29055539	T	C	48
3380029_8_G_T	TGCAGGGTGGACTTCATAAAGTTTGTTGAAATAACCCAATATGATATTATTTGTATTCTTCTTCAAATA	Chr02	29341305	G	T	8
3381706_19_A_G	TGCAGTGTTTGACTGCACTAGTAACGCTGCTTAGATGAAAGTTGAAATTTCAAGAATTTACTGGTAATG	Chr02	29422430	A	G	19
3369399_54_A_T	TGCAGATGCACGCTTGAAATTGGACCCTGCAAACTTTGGTAATTCATTGACTCAACTGAAAGTTTAGTA	Chr02	29758402	A	T	54
3377370_15_C_T	TGCAGTTCTTCAAAACCAATTCAAGCATCCCTCTTTCTTTACAGATCGGAAGAGCGGTTCAGCAGGAAT	Chr02	29925210	C	T	15
3378775_30_C_T	TGCAGTAGACAAAATTCGAAATGCTCCTTACCAATGAAATCTGGACATTACAGATCGGAAGAGCGGTTC	Chr02	32891561	C	T	30
3383568_41_G_A	TGCAGAATATTCCACGAGGCGAATTTCTGGTTGAAGAAAAGGTCCACACATGAACACAAACAAATGATG	Chr02	33017945	G	A	41
3378758_35_T_A	TGCAGCCCTTCAATTCCAATATCTTATGCATGAAATCTGAGGTCCAGTGGCAAGCTATTCATATGCATC	Chr02	33343741	T	A	35
3381812_39_T_G	TGCAGAAGCGATGGTAGTGACAATTGGGGCACAAAACTGTGGATAATGAAGAATCTCCCTGTAAAATTG	Chr02	34041088	T	G	39
3383588_53_T_A	TGCAGTACTATAGAATGGAAAATATTTCTCCCACTGGATCTGTGTACACTACTTCCAAGGAAAACACTC	Chr02	34128652	T	A	53
3382986_17_G_C	TGCAGCAGCATCTCTCTGCATTGCTTGCTTCTACTGATCCAGATGTGGTTGAGGCTAGCTTAGACACCT	Chr02	34548471	G	C	17
3384177_21_T_C	TGCAGCTGACACACGCGACGATACCGACACAAACAGCGATACTGCGGCGTAACCCTAAAAATCAAAGAA	Chr02	34643261	T	C	21
3378284_24_A_C	TGCAGAAGAAGGAAACTCAAGTGAATATCAAAATCTCTTGGGATCTAACTTACAGATCGGAAGAGCGGT	Chr02	35039799	A	C	24
3377336_22_C_A	TGCAGCAGATTTCATGAGAAGACCATGAGAGACAGTTCCTTTTACAGATCGGAAGAGCGGTTCAGCAGG	Chr02	35471418	C	A	22
3381437_30_C_A	TGCAGATGTAATGGAAGAGAAAATTGAAAACTCAATACACTCGAAACATGCAAAAACAGTCAAAATGAA	Chr02	36843453	C	A	30
3379996_43_A_T	TGCAGATATTTGGACGGTATTTCTATTTCTATACTAATTTCTCAATGCATACACATATATTTCAGTTTT	Chr02	37155615	A	T	43
3377374_30_T_C	TGCAGCAGAAACTTGAAACACCAACTTGTGTTTTATGATCCTTGTAATGCTATAATGCGTGCAATATAT	Chr02	37574681	T	C	30
3381818_27_A_G	TGCAGCCATGGAGGTACAACCGCAGTCATATACTGGTCTCTAATTTGTCACAAGGATTTCATATTATAA	Chr02	37981338	A	G	27
3381674_47_T_C	TGCAGGAGATAAACATGACTGTGGAATTCAGTCATAATCTACACACATAGCAGGACAAACCTGTGATTT	Chr02	39007567	T	C	47
3380052_66_C_G	TGCAGCCAAACACTAATCGTTACAAGAGAATTTGGAGGAACAGACTAGAAAGAAACAATCATAAATCTA	Chr02	39179756	C	G	66
3378983_19_T_C	TGCAGGAAAAGTTCTTATTTCTAGATCACCATGGAAGATTTTTTGTCTTCTGTTACAGATCGGAAGAGC	Chr02	39266147	T	C	19
3372490_5_C_T	TGCAGCATTTTTTTTGCTTCATCTATCCTCCCCAAGAGACTAAATCCATTACAGATCGGAAGAGCGGTT	Chr02	39943504	C	T	5
3379490_52_G_C	TGCAGACAAATCCTCAGTTCAGTAGCCAAGTATTACAACTTTCAATGTTCACGAAAAATCCTCATTTTA	Chr02	41253138	G	C	52
3382086_41_C_T	TGCAGAATAGTGGCTAAAATCCCCACCTCATGCTTCTTCCACACTTAGTTCAATAGTTGATTGAATGTC	Chr02	41652639	C	T	41
3377465_22_T_A	TGCAGCATTGCCAATCCACCATTTGATGGCACAATCATTTGGTGTGTCAATGATAAATTCATCAGTGAT	Chr02	42068822	T	A	22
3372888_65_A_T	TGCAGCCATGACAATGCGGCCAATTCTAGCACTACCTGCAAAAAGCGGGTTGATTATGCATGGAAACTT	Chr02	43937450	A	T	65
3377226_13_C_G	TGCAGTACACACACTACTTACTCAGGAAGAGTTTCATAGGAAGACATGGCATTCCATACATCACAAACA	Chr02	44040763	C	G	13
3380466_61_T_C	TGCAGGGAAAATGGCTTCCTACATTGAGAAACCTTGTGGTAAAAATAAATGAAACTTTCAGTTATAATT	Chr02	44919501	T	C	61
3378378_34_A_T	TGCAGCTATCATGATGAGTGCTCATCCACACTCCAAAAATTATCACTACAATGGCCAAAAGCTGCGCAA	Chr02	45102485	A	T	34
3379979_47_G_A	TGCAGACTCTAAGGAAGCAAATTGTAAAGGAAAGCAAAAGAGGACAGGAGCTCTTCAAGGAAATCATTT	Chr02	45131580	G	A	47
3370959_34_A_G	TGCAGCATGGTTTCCACTGATTTTGTAGAACACGATCAGAAGAGCTTACAGATCGGAAGAGCGGTTCAG	Chr02	45170863	A	G	34
3379058_42_G_T	TGCAGAGATGAAAACATGAAATACCAAAAATTGGAATGTTGAGGCATACAAGATAACGACAGTCTTTGA	Chr02	45802791	G	T	42
3380867_60_T_C	TGCAGATAGTATCTTGTTCCAAGTGTCGCTACCAATACGAACTTGTTTCAGGTGACATAGTCAGCATTG	Chr02	46115572	T	C	60
3379516_42_A_G	TGCAGCCCCAACCTCAACCCGGAGGCCTGGATACTGCTTCAAATCCTGTAAATCAGCCAGGTTATGTAT	Chr02	46143954	A	G	42
3376493_49_T_A	TGCAGAATTGAGGAGTCGGAACTGAGAAAACAGATATTGTCATTATCTCTCCTATTTGGGGTGGATAAC	Chr02	46252320	T	A	49
3380359_48_T_G	TGCAGGGTCTAATTTGTATTTGGGGTCTTGTTAGGGAAAGGGTTTCTATATAGAAGTATAAGCTATGCA	Chr02	46259917	T	G	48
3378230_31_A_G	TGCAGGATTATAACGTTGAAATAAGAGAAAAATGCAAAAGTCCAACCAGAAAGCAATTACAGATCGGAA	Chr02	46592886	A	G	31
3381646_30_A_G	TGCAGAAGTTCATGATTGGAGCAATGGGGAAGAATTGGAGAGCATTCTACTCAAGCTTATCAACAAAAT	Chr02	46710289	A	G	30
3378914_29_C_T	TGCAGATGCTCTGGATCATAGTAACGAAGCAATGCACTTACAGATCGGAAGAGCGGTTCAGCAGGAATG	Chr02	46798765	C	T	29
3377706_49_T_A	TGCAGGCTATGACAACTGCATCTACATGAGAGCTGGGTAAGTTCAATATTGGACATGATATTTGGTTAT	Chr02	46992737	T	A	49
3382609_15_G_A	TGCAGAAGTGCATGAGTTAGCATTGACTTTTGTTTTCTGTGAACGTACTCAAAGTGCAAGAATTATAAT	Chr02	47821800	G	A	15
3379962_20_T_G	TGCAGATCTTCCAGATGTACTGCTCAAGACCTGGCTACAATGTTCCCCTTTTCTTCATTTATATCATCT	Chr02	47850088	T	G	20
3382776_20_C_T	TGCAGCAAAGGGGAACAATCCACCTTCCCTGGTCCACAAGCCCAATCAAGTGCTGCCTGTAACATCTTA	Chr02	47941777	C	T	20
3380079_45_T_A	TGCAGCAAACTGGGTTACTCGAAATGTCATAGCTCATATCCCTTCTACTAACATCACTGCCATATGTGT	Chr02	47942639	T	A	45
3379444_58_C_T	TGCAGCTGTTATTTGTTATCCACACACTGAACAATGGACACAAACAAACATAATAAATCCCCAAGCTCA	Chr02	48092422	C	T	58
3379952_34_A_G	TGCAGATAAAGAGTAACATTGAAACTAAAAACAAAGTATTGCATTATTTTACATCTACATCACGAAATA	Chr02	48220019	A	G	34
3378160_16_C_G	TGCAGTAATAATCCCACAGAAGTAATGGAATGTTGTGATGTGTCAATATGTGTATTATTACAGATCGGA	Chr02	48280928	C	G	16
3379818_56_T_A	TGCAGTAGCCACAGTTTTGATCCAAGACATATCAGTGAGGAAAAGAGAGAAAAAGCTTGTTACTTTTAG	Chr02	48583292	T	A	56
3384151_26_G_A	TGCAGAGACTCGTCCATGAGAACCAAGCCATTACACGCACATGACACAAACGACAAGCGGTTCCACAGA	Chr02	48866738	G	A	26
3379816_59_T_C	TGCAGTCAATTCTAATAGGACTAAATGAGATTGTTTGTGAGGATGAAGATATAAAAGAATATGAATGAA	Chr02	48938281	T	C	59
3382303_37_G_A	TGCAGGCCTTCTCTTCCTCTTATTTGTTGGAGTAGGAGGAGCATTCTGGGAGGAGGGAGAGAAGTTGTT	Chr02	48948908	G	A	37
3381225_16_A_G	TGCAGTGGCTCAAGGGACAATTTAGAACGAACTAATATGTCAAATTGTCAAAACTAGAAACATACAACC	Chr02	48966877	A	G	16
3380528_6_C_G	TGCAGACGGAGAGCCAGCACCTCCACTCCCATACTCCATTCTCGATTCACCGATACTCTCCACTCACGT	Chr02	48994337	C	G	6
3380478_40_G_C	TGCAGACGTTGTATTTACCAGTGGGGCAGATATACTTGCAGTGGGGATAAATGTTACCCATCAAGTTAT	Chr03	30720	G	C	40
3367406_39_C_T	TGCAGAGTGGATAAAAAACTCAACCATGGCCACACGATCCAACCCACTTTCAGTTCCAATCTCCATTTC	Chr03	123606	C	T	39
3382441_66_A_G	TGCAGATGCATTAGCCTTCTTTTTACCTGGCATTTCTAGTCAGTTAGCTAAAGTTTTACGCAGTGCAAA	Chr03	163245	A	G	66
3378298_51_A_G	TGCAGCCTTTTCATTCTTTATTCCGCTTTTTCAATTAGAGTTGGGTAGGACAGTAAACAAGTCTTACAG	Chr03	558945	A	G	51
3383508_33_T_A	TGCAGGAAGAACATTGCTGAAACAAAGCAACAATGCAGAAAGGTATGAATCATCAACCTTTTCTACTTC	Chr03	575047	T	A	33
3380903_43_C_A	TGCAGGGTTGTTGGGGTTTGCATTGATAAAGTCCTACACTACACTCCTCAGCAACTGTGGCCTTCTGGG	Chr03	631688	C	A	43
3379125_61_T_G	TGCAGTTGAAGGTGAAGGTAGCAATCAAGAAGATGAAGACACAAGACCTGCCTTGGATGCTTTGGATGT	Chr03	884283	T	G	61
3380484_51_C_T	TGCAGGTGGTTCAGAAGGTCTGTTTGCCCAGAAAACTCTCGAGATTACTGACAGTGTTCTTTCCTCATA	Chr03	946907	C	T	51
3377721_31_C_T	TGCAGCTCATTTACAGGATTACAAATAAATTCGTATTATTTACAGATCGGAAGAGCGGTTCAGCAGGAA	Chr03	1150402	C	T	31
3380822_49_A_G	TGCAGTGGACCTATGTGTTGTGAATTTCAGGTAGTTACTTTAGATATCAATGGTTGAAGTTGAATGTTG	Chr03	1552599	A	G	49
3377851_55_G_C	TGCAGGACCATATTGGGGGCTTGCAGGTTGAGACTCCAGATGGTTGGATCCATGTGAAGCCTCAGCCTC	Chr03	1774378	G	C	55
3380413_65_G_T	TGCAGCAGCATATGCTGATGAGCCCAGCAAATCCCTTCGAAGATGCAGGATATGGGGCATTTCCTGTGC	Chr03	1933852	G	T	65
3382104_11_G_C	TGCAGTAGCAGGAACCCCATTCAAATCTCAAGCACCACATGCACTTTTTATCTTCTAACATAAAGACAA	Chr03	2117537	G	C	11
3382049_53_C_A	TGCAGCTTTTACAGATTGAGATAAATCAAACCGAAAGTAAACAGAGTTCATCACAATTGTCTAAAATAC	Chr03	2385902	C	A	53
3377131_17_T_C	TGCAGAATCAAGCAAGGTATTGATTTTCCTATACCACAATTTTACAGATCGGAAGAGCGGTTCAGCAGG	Chr03	2946070	T	C	17
3378135_39_T_A	TGCAGCAGTTTATCTTCTTGTGATACTTAGGCATACCCATGTACACTTTGTAAACTCTAATCCTAAACT	Chr03	3201593	T	A	39
3372590_67_T_C	TGCAGAACTTTGCAGTCATGGCATGAAGGTATCTTCTTGTCTATTCACTTTGTTTCAGTTGAGCAATTG	Chr03	5629412	T	C	67
3380593_40_G_A	TGCAGCTTCTATCCCCTCTACCTATAAAGGCAATTTCTTCGTGCACCATGTCAAAATGCACCCTATCGG	Chr03	10256220	G	A	40
3378469_44_T_C	TGCAGACGAGAAGACTATATTATGACACAATGTCACTTAGAAAATACTAAATAAGTAGTTCATGATTAT	Chr03	11868262	T	C	44
3380203_42_T_C	TGCAGCTCCTCTATTTCTGATGCTGGTATTGCTATTGTTCTTTCTTTTGTTGCTTTCAGATATAAACTG	Chr03	12146742	T	C	42
3380378_63_C_T	TGCAGTAATTCCAGCTGGAGAAGTATTTGGTAAGTGGAAAGGTTTGAAAGATGAGGAGAAAGACCATGA	Chr03	13057690	C	T	63
3378102_54_G_A	TGCAGCTGATGAGATAGGGGAAAAGAAACTTGTATTTGATCACCGTAATTATGGGTTCTGTACATTTAC	Chr03	21773292	G	A	54
3382496_20_G_A	TGCAGCACCAAATCAAACCAGCATATACACCAGAAATTACAGATCGGAAGAGCGGTTCAGCAGGAATGC	Chr03	22430478	G	A	20
3381534_64_C_G	TGCAGTAGTGCCGAATTATGGCAGAAAGAAAGGTTCATGTAAAGTTGACCGTTCCAAAAGCGACCTACT	Chr03	28178582	C	G	64
3382721_62_C_T	TGCAGTGCTGATCTTAGCCGTTCAGACACGAATTCACACGGATTGATGACGTGGCAATCAATCGGACGG	Chr03	29296145	C	T	62
3382561_14_T_G	TGCAGTTAGAATTTTGGATGTGAAGGTGTTCAATGCAACATATTTCTTCTTGTATCATTTGAATTGTTT	Chr03	29734372	T	G	14
3379395_5_C_T	TGCAGCTTTTGAGACTAGATTCAATGCTATACCTTTACTAACACAAATTCCCAATTCTATCCTATACGG	Chr03	29746692	C	T	5
3378176_8_A_T	TGCAGCCGAACATTGAATCTGCGGTCCATCAGTGCCATTGGATATGACATGGACTATACCTTGATTCAT	Chr03	30127352	A	T	8
3382632_56_A_T	TGCAGTTCCAGATCTTCAAGGTATATACTGAATACTTTCATTATCAATTTGTTCTCACTTTTCTTGGTT	Chr03	30252337	A	T	56
3379283_50_G_T	TGCAGCAAACCATTTCAAGATGTGTATGAGTATGTGTGCATGTGTATTTGGGCATATTCTGCCCTAGTT	Chr03	32165255	G	T	50
3382162_40_A_C	TGCAGGCCGAGAACGTCAGAGAAAACTGATTTGACAACGGAGTTCCCAAACGCAGCATCGTAAGCACAT	Chr03	32257778	A	C	40
3380357_52_A_G	TGCAGCAACTTGACTATAGCTTGACGCAATGCCAGGCCTTGGTTTTAGCACCAACTCGTGAGCTTGCTC	Chr03	32614629	A	G	52
3377742_31_T_C	TGCAGCATACAAGTGGAAGCTAAACTACAATTCAATTTGTGGGAGTTAGCATTGTCTAAACAAAATAAT	Chr03	32966384	T	C	31
3382623_50_T_C	TGCAGTAGGAAACGTGCACATTGCTGAGATAATGCGCAGGAAAAATGAATTGTTGCCAACAATAAGGGG	Chr03	34217969	T	C	50
3383687_67_A_G	TGCAGTAGAAGATGAATAATATAAACCTCGGAAATATGCATTCTGATTTGCTGTGACTCTGCAAGGGAA	Chr03	35569802	A	G	67
3377278_8_T_G	TGCAGTGATTCAAAGAGAAGATTCATTACAGCTCAATGAGGAATTGCAAACTTTAGTGTACAACAAATT	Chr03	37960531	T	G	8
3377697_12_A_T	TGCAGCAGAATCAAGAAACTCTGACCAAACTGAAGGCAGTAGAAGTTCTTTTGCCTTCCCTGTGTAAGT	Chr03	39402716	A	T	12
3379165_9_A_G	TGCAGGTTGAGTTTACATTTTTTTAGTTTCTATTGGTCACTCCTCTTTACCTGCCCACTCTACTAACAA	Chr03	40846000	A	G	9
3377695_33_C_T	TGCAGTGTAGAGCAGCTGACCTGAAAAATGCTACTGTAGGTAGTTTGGAAGACCACTATTATGAAGTTT	Chr03	42521175	C	T	33
3379870_47_A_T	TGCAGAAAAAAGTACTACCTACCACTTACTAACTTCAAAGCAAACTAAATATAAACAAAAAAATTACAG	Chr03	42818021	A	T	47
3378800_41_G_A	TGCAGCCTCACGCTGCTTCCTTCCATCCTCACCAATCTCTCGTTGCTGTCGCCATAGGAACCTACATCG	Chr03	47154671	G	A	41
3378554_50_T_C	TGCAGTTTAGAATCGTCACAAACCTTTGGTACTATTCTCTACCCTTATACTCTTACAGATCGGAAGAGC	Chr03	48608532	T	C	50
3379578_54_C_G	TGCAGATTGAAGTTCAAAACCTTTTAGAACGTTGAATGTATGGAACACTGTTTCCGTGTTTACAGATCG	Chr03	49391327	C	G	54
3378877_39_G_A	TGCAGAAAGAAATACATCAATGCAGAATCCCTTGAACATGTCAGTGCCTTGTACTTGAGAGACAAAATC	Chr03	49680104	G	A	39
3379353_65_G_A	TGCAGGCATAGTAAATTCTCAATATTGACATGAGATTGCATGTAGCAGCATTTCAAAGTAAAATGGTAT	Chr03	49728254	G	A	65
3378039_33_G_A	TGCAGTAAGAAAATAGCACTGAACCAATTCAATGTCTGCACATATGTACCCATACTCATACCACGATTG	Chr03	49929844	G	A	33
3377357_8_C_T	TGCAGTCCCATATTCCTAAGAGTTTTCAAAAATTTGGATGATCCTGCCTTTTACAGATCGGAAGAGCGG	Chr03	50155117	C	T	8
3380479_9_T_G	TGCAGCCTTTATCAATGATCCTGTATGGGTCATGAACGTGGTCTCATCTTATGCTCCCAATACACTTCC	Chr03	50565061	T	G	9
3377146_17_C_A	TGCAGAAATCATCACAACAAATCAAGAAATTCTACAAATCTGTTACAGATCGGAAGAGCGGTTCAGCAG	Chr03	50623939	C	A	17
3381738_53_G_A	TGCAGGCACGCTTCTTCTTCCAACAACTTATATCAGGGGTTAGCTATTGTCATGCAATGGTACTTGAGT	Chr03	51911327	G	A	53
3383677_67_A_G	TGCAGAAGAACGAATCATGGTAGGTGGTGCCACTGCAAAAGGACGAACCAGACCACGGCAACTACACAG	Chr04	26346	A	G	67
3381615_52_G_C	TGCAGCATTTGTTCACGTCCCTTGCAACCAAAACCAGGAACCACAAACCCATGAATCTCAATCTCAGAA	Chr04	229979	G	C	52
3368328_68_A_T	TGCAGCAGACAGAAACATCACAGCCACAGTGATTTTGGTACAAGTTCCATCATCACTTTTTCAATTTTA	Chr04	230211	A	T	68
3381665_11_G_A	TGCAGCTTTGAGTTCCGGCTTCGCATCTCTCTCAATGCTGACAAGCTAATTCTTATTCCACGAGTCAGA	Chr04	381567	G	A	11
3381828_43_G_A	TGCAGATTGGTCAAGAGAAGAAGATGACAGAAGCATGCAGAACGTTTGACGAGTTCATATATTCACGGA	Chr04	490219	G	A	43
3380832_37_T_C	TGCAGCACTAACCTAAGAGAACGAGACAAATATTCAATGTGATCATCAAAGAATGATAACACATTCCTA	Chr04	528850	T	C	37
3383460_35_A_G	TGCAGAATATTCCCCATATTGTGAATCAGCCACAAACCAAATAATATCCTTTGCCAGCCAAGTAGCATG	Chr04	564899	A	G	35
3379790_55_A_T	TGCAGAATTCTACTGAGTCTGGGGAAGGACAACAATTAGAAGAAAATGCAAGTACAGCAATAACCAAGG	Chr04	583600	A	T	55
3378748_55_T_G	TGCAGCCACGATGAGGTTGAAATGACTCCAAAAACCCAAACCCAGCAGTTAGTCCTAACAAACTGCGGA	Chr04	1023546	T	G	55
3372377_22_A_G	TGCAGGATCCCTGAAGTCATCCAATCTGTCTCTTTGCTTCTTATCCTTTTGTGGCTCATCTTCATTAGG	Chr04	1280906	A	G	22
3382390_41_T_C	TGCAGAACTTTCACAATTTCTATGGACACATAAAGTGATATTGGAATTAGATATCCATACAACATAATG	Chr04	1310506	T	C	41
3379039_22_T_G	TGCAGTAAAAGCTTCCCAATTCTTCCAGCACCAACAGTTCCTATTGTCTTGCCTTCAAGATCATAAGCT	Chr04	1511425	T	G	22
3381728_64_T_A	TGCAGAGTACAGCAAGGATGAAAGTGAAAGCAGGCACCAGAATGCCAATTGATGAAGCAAGAGCTGGAG	Chr04	1917722	T	A	64
3377630_56_A_G	TGCAGAAAAATCAGTCTTCTCTTGAAGTTAGACATTTTTCAATTGCAAGAGACACAAATGACATAACCT	Chr04	2034926	A	G	56
3377694_22_C_T	TGCAGTTGTCATCAAGGTACAGCTTCTATCTTTGGCATATTATTTGCTTATTACAGATCGGAAGAGCGG	Chr04	2120565	C	T	22
3381014_43_C_T	TGCAGTTGCTGATTGGGAGAGCTTCTTTGACTCTGCTTTTCTTCCATTTGAAATGGATTCATACACAAA	Chr04	2453510	C	T	43
3380354_58_C_T	TGCAGACAAGAAAAACTGTAGCAGCAATATCTATTTTATCTAGTGGCAAATTCCTTCTCGAGATTCAGC	Chr04	2575789	C	T	58
3380339_44_T_C	TGCAGGTGCTCGCAGCTTTGTACCAAGAAACGTGACCATTTCAATAAGTTTGCCAACACCATATATCAA	Chr04	3161259	T	C	44
3379202_46_A_G	TGCAGGTCTTGCTTCAGCCATGCAAACTGTGCACCTGGATTGAAATACTTCAAGTCAAGTTGAACCATC	Chr04	3595302	A	G	46
3378440_35_G_A	TGCAGTGCTTCTTTCTTTCTTATCAAGAGCTCACAGTCTGATTGCTCAAGTTGAAGTTCCACAATATCT	Chr04	3796973	G	A	35
3370288_46_G_C	TGCAGTATGTGTTGATAGGATGAGTAGTAAAGTATTTTAGAACATAGTTTTCTTTGATGGCTACTCAAC	Chr04	4020149	G	C	46
3378046_14_G_T	TGCAGTGGACATAAGGTACATGCTGTATCTAAGGAACTTGTAATTGGAATTTGAAAGTATTTTTACAGA	Chr04	4056608	G	T	14
3380102_21_C_A	TGCAGCAGGTTCAGTTGTTGACCCCAAGATAACAAAAACATCAGAAGAAGTTGCCACAGATGAAGCAGT	Chr04	4132835	C	A	21
3378766_20_A_G	TGCAGATCTGAGATGGATTCATTCATAACTTGGCTCTGCAAAGTCATAATGATCAATTGAATTAGCCGC	Chr04	4797169	A	G	20
3377431_8_T_C	TGCAGAGGTCCACTGTCACAGAGTTGGCACAATTTTATGTTACAGATCGGAAGAGCGGTTCAGCAGGAA	Chr04	4958211	T	C	8
3381776_16_T_G	TGCAGGAGAAGTATGGTGCAAAAGAGGAAGATATTGTTTTGTATGGGCAATCTGTTGGTAGTGGACCAA	Chr04	5025400	T	G	16
3377618_56_A_C	TGCAGTCATGTTATGCTTCCATTCCCACATAACTGAAACTTTTGCAAGTGTCTAATAGCACTTGAGGAA	Chr04	5110192	A	C	56
3377959_14_C_T	TGCAGTCTTCTAATCAGCTAGGAAGCATGGTTTCATTCACTTTTGTAAATGTAGAGAGTTCTGTGATCA	Chr04	5541124	C	T	14
3378943_39_A_T	TGCAGATAATGGAGTATTCAATTCCATCCGAAAAGGTTGATATCTTACAGATCGGAAGAGCGGTTCAGC	Chr04	8314386	A	T	39
3382169_59_G_A	TGCAGATATATAGTATATACCTACACCAAGTTCATCCCTTTTCGTTACTTTAGGTTACTGTAAAATTAC	Chr04	8700360	G	A	59
3382902_66_G_A	TGCAGAAATAGAGCTGAGAATATCTGGGAAGTAGGCTTCATGTTAGCTGAAGTTGTAGAAGATAGGGGG	Chr04	9390820	G	A	66
3378740_64_C_T	TGCAGAAGGCATTTTCTTCACTGCTAGTTGAGCTGCATCTTTGAGCTGCAAGAATTAGTGAACTCAGGT	Chr04	21413873	C	T	64
3384504_11_A_G	TGCAGCTCCACAACATCAATTTTTTTTCAAATAACTACTGTAAAGGCTGATGGGTCATTTTTTTTTCTT	Chr04	25592244	A	G	11
3380780_11_T_A	TGCAGGCACACTGCTTTTGTCTCTCAAATTGAACCAAAGTCAATTACAGATCGGAAGAGCGGTTCAGCA	Chr04	35311954	T	A	11
3380780_12_G_A	TGCAGGCACACTGCTTTTGTCTCTCAAATTGAACCAAAGTCAATTACAGATCGGAAGAGCGGTTCAGCA	Chr04	35311955	G	A	12
3379178_8_C_T	TGCAGCTACTTGCCTCCAGGCACCTTCTATCTCACCAATGTTGATTCTATGTACAGGAGATATTATGCC	Chr04	39495459	C	T	8
3382229_23_G_T	TGCAGATGGTATTTGGTTCAAGTGATACATTTGCTAATGAAAAAGTTGGTGTGAATCTCACAAATTCAT	Chr04	41270608	G	T	23
3380878_20_G_A	TGCAGAAGGGTGTCAGAACAGAACCCTATCTTCTTTCATTTCCACACTTTTTAGTCAAAGTTGTCTCTT	Chr04	41771700	G	A	20
3377987_43_G_A	TGCAGGTCGATCAAAATATAAAGAAGTGCCTGCTTCAGTCAGTGCATCTACTGAAGTTACAGATCGGAA	Chr04	41787622	G	A	43
3367073_54_A_G	TGCAGATTCAACTTTATCGAGTGTAATCGCCACAAATTGGAGACACGTAGTTGCATGGTTACAGATCGG	Chr04	42061878	A	G	54
3383259_62_G_A	TGCAGAAAGAGTTAGCAAGAAAATATACAAGGACTTGAAAACTCAGTCCAACAATAAAACTCGCACAAA	Chr04	43298673	G	A	62
3378875_56_A_C	TGCAGGTAAATCAATATTTTCATGGTGATTATGTATGAACTATTAGGCACAGGATAAATGTTCACTTTT	Chr04	43348872	A	C	56
3379203_17_T_C	TGCAGCTTGGCCACACGTTCTTTCAATTCTGTCACATATGCTCTTATACTTCTTACATTCTCCTCTGCG	Chr04	43595234	T	C	17
3383684_54_A_G	TGCAGTGTCATACTGATGTCACCATTGCTGTGGATGATGTGGTTTTCATCCTCTATGGTATTCCATTTG	Chr04	43658559	A	G	54
3382298_27_C_T	TGCAGAGGATGTGGTTTACAAAGGCTACAGATCAGCTGTTGAATCTACAAGCACAGAGGATGCATTGGT	Chr04	44058641	C	T	27
3383073_67_A_T	TGCAGATTCACTAGGTTGTGTTATTTTTTTCTTTTACATCAAAATGTAGGTCTAGTTGTAATTTTGAAT	Chr04	44461296	A	T	67
3366870_54_T_C	TGCAGTCTATGAGATGATGTTGGCAAATCCATTTTTTGTGCTGATAAAAAAATTTAGGAAATTGTTCTT	Chr04	44955878	T	C	54
3380517_49_C_A	TGCAGAAGTGTAAAATGAATTGGGATCGGTTGAAGAAAAGGCAAAACTACACATACCACAATGTTGGGT	Chr04	45021516	C	A	49
3381442_68_T_A	TGCAGTGTAAAAAGAGGTTACCGCATACCTTTCTATGAAGCATAAAAAATTATTGAATATTTGAATTTT	Chr04	45318418	T	A	68
3377362_11_C_T	TGCAGTGAGGACTATTCTTTGAGGGTCAAATTTTGCTCTTCCACCTCTCACTTGTTCCATGAAGCTTGC	Chr04	45330678	C	T	11
3382048_55_T_C	TGCAGTGATGGCCAATGTGTTCCTGCTAGATGCATTGGGTTTGAGCTTAGATAGATTTGGTGTTAGGAA	Chr04	45475113	T	C	55
3377535_47_G_A	TGCAGAAACTGCTGCTGCACTTGCTGCTGCATCCATTGTCTTCAGAAGGGTTGACCCTACATACTCTAA	Chr05	230452	G	A	47
3377787_53_G_A	TGCAGGAGTTACTACAAGTGCACAAATGCAGGCTGCACAGTAAGGAAACATGTGGAGAGAGCTTCACAT	Chr05	453344	G	A	53
3377469_34_C_G	TGCAGACATGATTTTTGCATTTATGTGAAAAATACAAACATGGATATGTTGAAGTATTACAGATCGGAA	Chr05	550037	C	G	34
3379440_62_T_G	TGCAGTCACCACCACATCTCAACACCGTGTCTGAAAGCTATACTTTGAAATAATGTCGACCATGTAGGA	Chr05	618242	T	G	62
3384505_38_T_C	TGCAGCGTGGCGCACTCGGAACCGACGGTCGAAATCCCTTCTTCGCTGGCACCGGCGACCTCGAGCTTC	Chr05	745495	T	C	38
3377711_50_T_C	TGCAGCTGTCACTGTAATGTTTCTAAATTAGGTTACACTTCGGACCAAAATGGATCAATGCAGACACCC	Chr05	980368	T	C	50
3380584_47_C_A	TGCAGGAAAAGAGAACAACCAGATAAAACCAAACACAAACTCATGAACTAAAGCTTTTATCAACGACTT	Chr05	1599575	C	A	47
3378260_44_G_A	TGCAGTCACCACATCCTCCGAGCAACTTTTGCTCTCCAACAACCGCCACCTCCTCTGAATATTTTTGCT	Chr05	2525168	G	A	44
3381095_11_A_G	TGCAGCTCTTCATTCCAGTCTCTTTGCATGCCAATTGGCTCATTTCCATAAAGAAGAGTCAAAGCATTC	Chr05	3569335	A	G	11
3381946_9_G_A	TGCAGTGGAGTTCAGCATCAAAGTAGTGTGTGACATGGTGTTATTGGGACCCCACATGGCCCAGAAATC	Chr05	3724010	G	A	9
3377388_26_G_C	TGCAGCAAAAAGAAATGTTTGGTTGTGGTTGGTTGCTACTTCACAATAATCAAATTACAGATCGGAAGA	Chr05	4377169	G	C	26
3382309_51_T_G	TGCAGCGGAATTTATTCCAACACCTAAGGCTAATTGAAATCAATGTTTTCTTGATCTGCTATGCTGGTG	Chr05	5003642	T	G	51
3378637_39_T_A	TGCAGAATTATGAAGTAGCAATTATGATTTTTAGTTTTCTCACAATGAGATAGATGTGAATAAAAATAT	Chr05	5114524	T	A	39
3378408_68_C_A	TGCAGAATTTGAATTTGACCTGTGAAGTCTAAACTAATTTCTCAAATTTGTCTGTCACAAGTTCGATAC	Chr05	7329226	C	A	68
3379970_55_C_T	TGCAGTTGTCACGAACTTTATTTGTAACCCTAACTCTTGATCTACACTTTGGCTTCGTTTACAGATCGG	Chr05	9411750	C	T	55
3383027_50_A_G	TGCAGCAGTGAGAAACCCGCCCAATCCCTAACCACCTCTCACCCAAATCGAAACATCTCGTTGCCGTAG	Chr05	20005443	A	G	50
3383197_7_G_T	TGCAGACGCTAATGATAATATAAGTTGAGAGGAATCACGTGGTCACTGCATTTACACTTTTTACCATTT	Chr05	25158575	G	T	7
3384212_13_G_C	TGCAGTGGGATGAGAAAGAATTCCAATGGAATAAGAAATGGTGGATGCCAAAGGACAAGTGTGACACGC	Chr05	32472149	G	C	13
3379494_57_A_G	TGCAGATCTTTAGTAACTAGTGGCTTAGTCATTTAGTTGCCATTGCATGAAAAAATAAAAAAATAAAGC	Chr05	35650370	A	G	57
3380037_5_T_C	TGCAGTCAGAAGGAAGATGAGGAAGGGAGGCTTGGGTTTTACCTTGCCAAAAACCTTCCCAAGGCAGCT	Chr05	36908018	T	C	5
3378754_27_T_C	TGCAGTTGGAACAGAAGATGTGTTTGATGACAGTAATTTGAAGAGAAATGAGAACGGTTTCCTCTTAGG	Chr05	36972946	T	C	27
3380725_48_A_G	TGCAGTTGCGTACACCGTGTAAACCAAACCAAAAGTCATCACAATCTCAAACACTAGAGCGTTCCCTGC	Chr05	37004311	A	G	48
3384059_6_T_C	TGCAGGTCAGGAGCGGTTCCGAACAATTACAACCGGTAAGATTTATGATCCTTATAGGTTATAGGTACT	Chr05	37083780	T	C	6
3381602_60_T_A	TGCAGAGTTCATAAATTACCTTACCTGAATGAATGAAAATGGATGTGTTACTAGTTTTCTTGCATGTTT	Chr05	37258632	T	A	60
3381601_45_A_G	TGCAGATCCTTGATGGAACACTACTCGATAAATCTTTCCAGTACCACGTTGAGATATGAGAGCTAGGAA	Chr05	37331266	A	G	45
3380598_67_T_G	TGCAGCAATGTGTTTCTGGTCAGAATCTGATGAACTAATTGCATCTCCACATGGCTAATTATAATAATA	Chr05	37422915	T	G	67
3383647_23_C_A	TGCAGAACTCGGGATGCGGTTGCCGATGCCCTGTTGAAGTCCTTATTAGCAAATGCACCAGCAAGAATA	Chr05	37506126	C	A	23
3380197_29_G_A	TGCAGGATAACCAATAAAAGGTTTTGTGAGTTTCCAACAAGACCCTTTCATTTTCTTGGTGAGGTACAG	Chr05	37507981	G	A	29
3380010_8_G_T	TGCAGGAAGTATGAGCTTCGAAAACTAACCTCGGGAAATTACAGATCGGAAGAGCGGTTCAGCAGGAAT	Chr05	37543961	G	T	8
3377698_22_T_A	TGCAGTGAACTACTAATAAACCTTGAACTAGTACTTCCACTGTTTTGGTGTTGTGTAACATTACAGATC	Chr05	38060964	T	A	22
3379290_38_A_T	TGCAGGCAATGATGATAGTAGAAATTCATCAAAAAGCTATGAAAGGCCTGTTCCTTCTGGTAGAGTTAC	Chr05	38513983	A	T	38
3380793_16_G_T	TGCAGTGCAACATTGTGGTTATGAAGCGTTCGCAACCTAAGGTACTCCGCTTGAATTTGGTTGGAAAAA	Chr05	38592979	G	T	16
3377099_54_C_G	TGCAGTTGCAATGCACACATGACACATAATGATAATCTTTTTGGAAGATGGTACCATGTATTGTGTTAC	Chr05	38788549	C	G	54
3384218_65_C_G	TGCAGCGTCTGGTTATGATGAAAAGGCTGCTATTTTGAATGTAAGTTGGGAATGAATAGCGTGCGCACA	Chr05	39009642	C	G	65
3378385_68_C_G	TGCAGTACATTCCTTCACCTGTCAGTCACACACCAAAAAGTCATGTCTGATGTACCACAGAACCAGGAC	Chr05	39023325	C	G	68
3384541_48_C_T	TGCAGGAGGGCCCTGAACTCTTGCCCCTATTTATTTTTTGGGTTTTGCCCCCATCCGAAGACTAGGTGC	Chr05	39103502	C	T	48
3380898_59_T_G	TGCAGGTCGTCTTCCCCACCCACTGACATTAGACTGAGAAACTTCATGTGAAATCTGCCTTAGTTGACG	Chr05	39182793	T	G	59
3371439_9_T_A	TGCAGGGTCTTGGCCTATATCTACTGACAGGAATGCCCTATTTACAGATCGGAAGAGCGGTTCAGCAGG	Chr05	39316311	T	A	9
3380685_18_A_T	TGCAGCAGTGGCATACACAGTGTACACTAATCCAAATGTGATGATAATCTCAGTAACAACTCCTTCTCC	Chr05	39403641	A	T	18
3377183_42_T_C	TGCAGTCTTAGCAGATGTTTCCATGTAGAACATTCCATTCTCTTGAGCAAATTGCTCTCCTACCTGCAA	Chr05	39453577	T	C	42
3381631_22_G_T	TGCAGCAGCTGAAGGGTTTGCTGGGAATAGTGCACTTCACCAGCAAGATGCAAATAGTTCCTGTTATGA	Chr05	39513898	G	T	22
3377947_18_G_A	TGCAGTCCACTCAAATCCGATCATGGCATAAACTATTACACCGTATGTCACCGCTTGAGTAAAGATATA	Chr05	39687674	G	A	18
3381042_24_C_A	TGCAGTTGCAGTTGCCTGTTATATCAAAAGACAATCAGATGCAGTGCAAAGATGGTATATATATACTTT	Chr05	39708187	C	A	24
3377666_60_T_C	TGCAGCATTTCTGTATTGTCTGTGGGCTGAGTTTGGTAGTTTGGACATTCTATTCATACTTGTGATTAC	Chr05	40399183	T	C	60
3377560_60_T_C	TGCAGGAAGTGACATGAATGTGTGAATAGCATGGAAATGAAATAGGGTTACGGTGAACCTTGAAAAAAT	Chr06	1822042	T	C	60
3384331_44_T_A	TGCAGACTTCAATTACTCTTTTTTCCTCCTCTCAACATTTCAGCTCCTTTATCATACTGTGCGTCTGGG	Chr06	2260968	T	A	44
3380767_36_A_G	TGCAGAATTATAATTTATATATGAAAGACTAAATGAACACCTAACACTGAACTCATTCTTGTAAAGGAT	Chr06	2798725	A	G	36
3382125_6_A_G	TGCAGCAGTAAATTGGATTGAGGGACGTGGGAAGTCAGTAGTTTGTGAAGCAACTATCAAAGAACATAT	Chr06	4474126	A	G	6
3380950_67_T_C	TGCAGTTTTGCTGATTTTGTACACCAGTTCGCTATATGATGAAAGGTACTTACGTTGCCAAAATTCGTA	Chr06	8740277	T	C	67
3383287_59_A_C	TGCAGGGGTTCATCTAGTGTGCAGGTTATTCCACTCCTTGCATCAAGGGCACAGGCACTAAGGTAATAA	Chr06	13276861	A	C	59
3378335_54_T_C	TGCAGCATGTGACTAATCTAATATTAGTCATGTTCTTCTTTGTGATTGCAGAAGTTCATTTACAGATCG	Chr06	16269893	T	C	54
3378122_31_A_G	TGCAGATGTTCACGAGATTGGTTTACTTTTTAGAATTACAGATCGGAAGAGCGGTTCAGCAGGAATGCC	Chr06	16465649	A	G	31
3382883_32_G_C	TGCAGATTGCTTTTCTGGCCAAGGGAAAAATGGCACTAAACAAGGTATAATTTATTAGCTCTCCCTGTT	Chr06	16495854	G	C	32
3383717_32_G_A	TGCAGCATCCAAAACCTGATAAGAGGGAGAGAGCAGGTGAATAAATGGCATTCCAAATGAAAATAACAT	Chr06	18031499	G	A	32
3382247_10_C_T	TGCAGCACATCTGAAAGTGATCTCCATCTTCACAATCTTTGTGACCAGCGTGATGGGTGTGTCAATGCC	Chr06	18954499	C	T	10
3377542_21_T_A	TGCAGAGATGAACCAACTGAATCAGAACAATTATATTCAGATTTTACTTTGATATATTACAGATCGGAA	Chr06	19562437	T	A	21
3377397_11_A_T	TGCAGCTATAAATCAAGAACTGACCATTCTACATCTACTGATATGATTGAGTTATTTACAGATCGGAAG	Chr06	19726539	A	T	11
3381819_57_T_G	TGCAGCATGGGCAGCAGCTGCAAGAAGTCCAATGTGCATGCTATCACTGGATAGAACTGATGATGGCAT	Chr06	20273433	T	G	57
3382590_20_T_A	TGCAGATGCTGTAAGATGTATCCTTTTACATTATTGTGTAATATCTTAGGGCCAAATCCAATGTTCTGT	Chr06	20342557	T	A	20
3381619_58_A_G	TGCAGTATCTCCCCATCCTCTCTCAAACCCCCACTTTTTGAGCCTATGAGTGAAAATGATGTTGATTAC	Chr06	20618232	A	G	58
3378891_21_G_T	TGCAGGGCAAACGATGAAAACGCATTTGAAGCAGACTTTGGAGCATTTGATTTCCCTATTCCGAACTTG	Chr06	20618675	G	T	21
3366666_30_A_G	TGCAGAAAGAACCAAAAGCAAACCTTCTCTACCAATCTAGAACAAACCGCAGCATAATAATTACAGATC	Chr06	21097960	A	G	30
3381081_37_C_T	TGCAGCATAAGACCCTTCATTTGTTTCATTTGTAAACCCTTTCCTCCATACTTCATACTTATTGAGCAC	Chr06	21113849	C	T	37
3378686_41_A_T	TGCAGAAAATCGATGGTACATTATTCTTAGCATACCCCTTTAGTTTTTCTTATTTCAAAATTTGTTTTC	Chr06	21159650	A	T	41
3380628_48_G_C	TGCAGTTTTAGCATTTCTGATAATTTCAAGTGTTTCTTTGGCATCTATGTCTTCCTGTCCCTCCACATA	Chr06	21335368	G	C	48
3382744_16_C_T	TGCAGTGAACTCCAATCTATAGTTGGATTGAACTGCATCCATCTTCTGCATTCTCGTCTGTTCTAATAG	Chr06	23324455	C	T	16
3380187_12_T_A	TGCAGTAGATCATTTAGGTAGTTTATGGGTTCAAGTAAAGCATGGTATAACAGATAAAATGAATATCAT	Chr06	23654213	T	A	12
3380372_67_T_C	TGCAGTGAGTACTCCATCTGCAAATTGTTGGAAGACAGAACATCAAATTTGAGGTACACTATATCACTG	Chr06	23725222	T	C	67
3381118_48_G_C	TGCAGTGAAAACCAGATCATGTAAGTTTATTTTCTCTGAAAGGAAGACGTCAAAACAGCCCTGAAGAAG	Chr06	23799580	G	C	48
3381475_58_A_C	TGCAGTGAAGCCAGTGTTGTTAGTGACTGACGACAGCAGTTACACATGGTACTCAAATATCCAGCAAAA	Chr06	24276317	A	C	58
3380868_37_T_C	TGCAGTACTTAGACCGGCCTGGAGTTAGTTTTTGTACTCGAACTACGTATGAGGACAATGCAATCACAA	Chr06	24901607	T	C	37
3378049_37_A_G	TGCAGCAGTGGTATCTGTTATTCGGTCTTCCTGCATCAGGGAACCAAAAAGAGAGACGTGCAAGAAAAT	Chr06	24902899	A	G	37
3377297_27_G_T	TGCAGCAGTATCATCTACACCAATGTTGGTAACACCTAAATTAGTAAGCATAGTCTCACATTGGACAAG	Chr06	26220058	G	T	27
3379562_18_A_T	TGCAGTAAATAAGGTGCAAACTTCCAGTTTTGCAACAAACTCATGGATGAGATCACAAAGGGAGCAAAA	Chr06	26536114	A	T	18
3381310_60_C_A	TGCAGCCAAACAAAACATTCAACATTGTTTACTTCTTCATCATCAACTACAATGCAACATCATTTTTCC	Chr06	27284385	C	A	60
3378478_30_A_T	TGCAGAGGAAACGCGTACTCATCACATTCAAATGTCTGTAAGATGAACACGTGCAGTTACAGATCGGAA	Chr06	29831689	A	T	30
3382929_49_C_G	TGCAGCAAAGGAGGGTTAGAAGAACTTGCAGGAGGCTGAGGAGGCTCTTCTTGAAATTTCGCATGAGGG	Chr06	30427353	C	G	49
3380212_53_T_C	TGCAGCGGTAAATCTGCCATCGTGACTAATACGACAGTAGAAATTGTTGTTCCTGATGATACTATTGAT	Chr06	30597849	T	C	53
3377101_16_T_A	TGCAGAAAGATATTGCTCCTAACAGCATAACCTTCATATCTGTTCTTTCTGCATGTGCACACACAGGAA	Chr06	31429282	T	A	16
3379343_56_T_C	TGCAGCTGTCAAACCTGGAAGTTTGGTTTCAGAGACCTAAAGACATTGTGAGAAAATTGTTATCCGGAG	Chr06	31746217	T	C	56
3379373_67_T_C	TGCAGTGATGCTAAATAATCACTGCTTTTATATAATAGATCCACCATCTAAAAATATGCGACTTGACTC	Chr06	31784470	T	C	67
3381339_6_C_T	TGCAGCCCCTATTCACTTTCTTGGGTGAATGGGGTTTGAATTACAGATCGGAAGAGCGGTTCAGCAGGA	Chr07	7402	C	T	6
3377654_32_C_A	TGCAGGAGACAAAGATAATCACCCTTTACATGCAATTACAGATCGGAAGAGCGGTTCAGCAGGAATGCC	Chr07	13103	C	A	32
3379483_66_T_C	TGCAGACACAATTGTTGCGGCACGAACATTTTGAAGGCCAATATTTTCAGCAAATCCAGCAAGAAATCG	Chr07	272674	T	C	66
3381647_21_T_C	TGCAGCATTTCTCAAGAAGAATAGTGTTGCAACAAAAAGACGTGTGTTTTCTGATGAATCTGGCATTAC	Chr07	971328	T	C	21
3379052_26_A_G	TGCAGGCACTGAACGGCAATGGTACTAAAATTCCCCGTATACTGTGTGTGTTCCGCTAAAACAACAGTT	Chr07	1605873	A	G	26
3378407_15_G_A	TGCAGTAATTTTTCTGCTTATTACTTCAAAACTATAGGAGCATGAGCATGAAAAGATCCAAACTGTAAT	Chr07	2127522	G	A	15
3384490_31_A_G	TGCAGATTCCATCCCAGTTTTGCAGCCAACAAACGGCCGAAGATATGGCTTTATTGGCTTATAATCGCG	Chr07	2498102	A	G	31
3377548_49_G_A	TGCAGAATTTCACATGATACCAGTAAGGGATTAGAATATTCAGTCTAGTGTATTTTTACAGATCGGAAG	Chr07	2575721	G	A	49
3382510_56_A_G	TGCAGCAAGAAAATTTGGTCTTACAATGATGTTTACATCGATGGAAAGCCCACTCAAGGTGGCTTTGCA	Chr07	3218398	A	G	56
3380664_45_T_G	TGCAGATTGCTCATTGCCAAATAATACTGACTATATATAAAACTATAGGTTCATATTCATAATTGTGAA	Chr07	3491895	T	G	45
3380066_41_A_C	TGCAGAAGCTTATGCAACAGCTTACGAGATTGATCCAAAGCAAAAAATGTTCCTGAATGAGTATAACAC	Chr07	3600152	A	C	41
3367455_11_G_T	TGCAGAAACAAGAATCCTTTGCCCGGTAAGACATTTCAAGGATGAAGGATTGTAAAATACCAAAATGCC	Chr07	3978244	G	T	11
3382826_30_A_G	TGCAGTTATTCATAGACACTACTTTCGCTGATGTACGGACACCAAGATCTAGCTTTACTTCCAACTCAA	Chr07	4766415	A	G	30
3377316_6_G_A	TGCAGTGGACTGTGTAAAGTGCTCATATTCTCTGTCTTCATTCCATATAAAGAAAGACATAAGAGATTA	Chr07	7294454	G	A	6
3383222_40_T_C	TGCAGAAATTCATATGTGGAGGGAGGTTGGTATTTGGGCCTGATGCTAGGTCCCTGTTTGTCACCTTAT	Chr07	8111133	T	C	40
3380324_37_T_C	TGCAGCCTCAGACCATTGCTCCGGAATACATATGTCCTGTGAAGGAGAAGAATCCATCACTTTCTCTCT	Chr07	14700650	T	C	37
3383910_44_C_A	TGCAGAAAAACAACCGATTGTTTCCTCGAAACAACCGATTGTTTCTTCTCTGACAACACTGTGAAGAAT	Chr07	18147353	C	A	44
3381798_54_A_G	TGCAGTTGCACTGTGATTCTCCACCCTTTTCTGGTTTCTCTTTGGCTGAATATCATCTCTGAAGAAACA	Chr07	35471264	A	G	54
3379861_46_A_T	TGCAGGCAGCAGACAAGGAAGTGGGAACAAGCGGCATCATTAGGTCAGAGGGAGACTTGTTCTTACAGA	Chr07	38715534	A	T	46
3377529_47_G_A	TGCAGGTTTGATCTGATGCCAGAAGCACTATTTGGAGCACTGTGTTGGTAAATTCCTAAATTTTACAGA	Chr07	40271020	G	A	47
3378601_35_A_T	TGCAGGGGTGCCTCTTGTGCCTGGATATCACGGAGATGATCAAGATATTGAGATAATGAAGTTGGAAGC	Chr07	40777880	A	T	35
3384098_23_C_T	TGCAGTTATAACTTCTGTTTCGCCCATGGCTGTGCCCGGGTAAAGAAATGACTTGGTTCCCAACCTTAC	Chr07	42381804	C	T	23
3378216_54_G_A	TGCAGTGCATATTTCTCCTCTCAGATGCCGGGTAAGATAAATCAAACTTCGTAAGCTTCATTTTATTTA	Chr07	44247915	G	A	54
3378632_65_C_G	TGCAGCTCTTACCACACCTTTGCAAACCTGCCAATACATTGGAAAAAGAGATGAATAACAGTTTTCTTT	Chr07	44699414	C	G	65
3378449_27_A_G	TGCAGTGCTTACTGTGCTTTTTCACCTAATTCAGAGTAGAATTAGATTTACAGATCGGAAGAGCGGTTC	Chr07	44781035	A	G	27
3381125_38_T_C	TGCAGAAGGATTCTACGTGATTGAGATCACATTTGAAATTCAACCGTTGACCTAATAAAAAAAGGAAAC	Chr07	45563991	T	C	38
3377537_52_G_A	TGCAGAAGCTTTGTGATAAAGTAAGCTTGTTATTGTTTTTCTCTTTGGCACAGGTTATTGTTTCTATTT	Chr07	47674439	G	A	52
3379489_24_T_C	TGCAGATCTTCATACAACTAACCCTTGTTTGCTAGACTTATTATCTGAAATTTCACCGGGATGTGCAGC	Chr07	48337418	T	C	24
3378426_26_G_A	TGCAGCAATAAAGCGGAATAGGGATAGAGCCATTTGATTCACACAGAAAAAGGCCAATAACTGACGAAA	Chr07	48666254	G	A	26
3384364_13_A_G	TGCAGAAGAAGAAAAAGAAGAGAAGAGAGAGTGCAAGTAATTGTGTTTTCTCTTCGAGGGTTTGTTTTT	Chr07	50033725	A	G	13
3380798_27_C_A	TGCAGCTTCATACACCTACATCATATTCCAACTGTCATTTTCAAATTGGAAAATCCCGAATCGACCACC	Chr07	50210479	C	A	27
3378062_19_A_G	TGCAGGTGGTTGAATCCCAAATGCCAATGAACCTTGTTCCTCAATCTCCTCAACTTGTCTCTTACAGAT	Chr07	50635900	A	G	19
3379607_25_C_T	TGCAGAGGGAACTTTTAGTGGGCAGCATGGTCAATCTGCTGGGGAAGCAGTGGCTGAATGGCGATCTTC	Chr07	50971596	C	T	25
3379021_41_T_A	TGCAGCCCAATTATCTTGGGGACGGGGAAGATATGACTGACTATTTATAATGTTACAGATCGGAAGAGC	Chr07	50983153	T	A	41
3381515_42_A_G	TGCAGGAAAGGCTGGTGCAATTGTGGGAGCATTTGGGTTCCTATATGCTGCACAAAGCAAGGACCCTTC	Chr07	51148780	A	G	42
3377030_33_A_G	TGCAGCATCTTTCAAATTAGTTACACGCACCTGAAAGTAACATGTATTAGCATGACTGTATTGATTACA	Chr07	51181789	A	G	33
3380976_22_T_A	TGCAGACCATCATCTGACAAAATTTTCTTTTTCAAACGAGACATGAAAAATTATCTTTCGTGCCAAATG	Chr07	51283344	T	A	22
3378288_36_A_C	TGCAGATTTTATATTTTGTTGAAGTATTCTCCTCTTACTCACAACTTTTGTTATCAGTGCTAGAATTTA	Chr07	51595763	A	C	36
3378907_27_G_A	TGCAGGCATTAGATAAATCCAAATACAGGGATGCTCTCCGTGCTGTGAGGAGACATATTCCAAGACTAG	Chr07	51631935	G	A	27
3382484_37_G_C	TGCAGCCAAAATCCAATCATTCACTTCTAAATAGAATGCCATATTTTTGCAACAATGATTTCTGATAAT	Chr07	51664352	G	C	37
3380718_25_A_G	TGCAGCTGCTTTTTCAGTGAATCATATATCATATATTATCATATAATAAACAGACAGTGTACTCTAATA	Chr08	290742	A	G	25
3380453_20_A_G	TGCAGGAATATGATTCTCTGAGAATAAATTTGGATCTCAAAGAAAAGGAGTTATCTGCATGGGAGGAAA	Chr08	1795450	A	G	20
3377815_32_T_C	TGCAGTAAAATTATGCTGCGAATTTTTTAGTCTAACGCTTCTCTGATGTTATGGGCTATTTATATAAAC	Chr08	1870443	T	C	32
3381059_50_G_A	TGCAGTTCAACTAGTTGCACAATTTCAATTATCATACAACATATATTTATGTGATAATTCTCACTCTGA	Chr08	2571157	G	A	50
3381811_43_A_T	TGCAGAGACCCATCATGTTTTAGTAAGCATGGTTTCTCCTCCGAGAAGAACCATTCTGAGTAGACCTGA	Chr08	3156500	A	T	43
3383141_61_C_A	TGCAGAATTATGCAGCATATATACCAGCAAACGCCCCTTTTGAAAGTACATAAAAATGGTCCTAGTGCA	Chr08	3877675	C	A	61
3379151_22_G_A	TGCAGTTATTTTTCAGATAGTCGTCATTTAGTAAAAAATATTGTAAGCGTTGTGTATAATTATCTCATA	Chr08	3892272	G	A	22
3377500_37_A_G	TGCAGTTGGATTGAAGGTATGCATGTGGTTCATAACCATTACAGATCGGAAGAGCGGTTCAGCAGGAAT	Chr08	4971698	A	G	37
3378994_35_G_T	TGCAGAAGGGGTTGCAAGCATCTGGTAGAGCTTCTGGGACCAAGTTCCTTCACCTTTACAGATCGGAAG	Chr08	5390729	G	T	35
3379166_49_T_C	TGCAGTGGAAGTTTATTACTATCATTTATTTAGTTACAAATGTAATATTTGAGAGAATGGATCTATTGG	Chr08	5447768	T	C	49
3377304_16_G_C	TGCAGAAAACATTTTAGAGTGCACATAAAGTGTTTACTCAAAAGATTCCAATGTTCTTCTTTTTACAGA	Chr08	6006689	G	C	16
3383914_32_A_G	TGCAGAGCCTCAAACAGCAGAATCCACAGCACAGGACTATCAAAGGTAGCAAATTTATACCTGCAATGG	Chr08	6217639	A	G	32
3379173_49_C_T	TGCAGCAAGATGAGTAGCCATAGTTGTAAGGGATAATAGCAAAAGCCTCCCCAATGAAACTGAATAAAT	Chr08	7095572	C	T	49
3384571_40_G_A	TGCAGTGACTTAGATGCAATTATGGGAGGTATGGTCAATTGCGTAGGCTCTTATATGATGGAGGAATGG	Chr08	7900898	G	A	40
3382928_64_T_A	TGCAGCCATGGCTACCAACTGTAACAACAACTCAGCGTTTCAGGTCGCGGACTCCGACTCACGCTGTCG	Chr08	8140582	T	A	64
3383757_23_T_C	TGCAGCGAACTCCTCTCTCAGGTTCACTGAGTTCGTTAGTTGGTTACTCCAACCATGAGAGAGGCGCAG	Chr08	8429114	T	C	23
3377680_32_A_T	TGCAGACTCCAATATTGTCTCAATGTGCATACAAATTACAGATCGGAAGAGCGGTTCAGCAGGAATGCC	Chr08	8950354	A	T	32
3380618_68_T_C	TGCAGAATGGTGAAACCCCAGAAGTTGTACCATCACATGCAAAGTGAGCTCCAATAATTTTATTTTGGT	Chr08	9174143	T	C	68
3377639_23_C_T	TGCAGGGATTGGAATTCAGTTTGCAAGTTCAATTACTTCATCTTACAGATCGGAAGAGCGGTTCAGCAG	Chr08	9435885	C	T	23
3381163_20_A_G	TGCAGGAGCTGAGCATGTCAAACTGCAATCTCTCAGGACCCCTTGATCCTTCCCTAACAAGACTTCAAA	Chr08	9852302	A	G	20
3377718_39_T_C	TGCAGCAAGTTTCATCCTTTGGTTTGTTTCTGCTGGTCTTCTGACTGTTTTATGGGCTCTTGCTATTGG	Chr08	13932135	T	C	39
3378866_51_C_G	TGCAGCATGGTTATGGTTTGGACATTGTTTGTTGAGAAACATAGAAAGACTCCATTATCTATGCGTTTA	Chr08	14632832	C	G	51
3378448_15_A_T	TGCAGACAATTTGCAAAATCTATTATGCTTTTATGTGTGAATAATCATACTTTAGGTGTTACAGATCGG	Chr08	19145983	A	T	15
3375092_60_A_T	TGCAGTTCTCTTGCTGTTCAGTATTAGGGTGTGGTCTGGTGGCCCCAGCAGGAGGTTCTGAGACAGCCC	Chr08	19877675	A	T	60
3382582_20_C_A	TGCAGCTATATACTCTGCCTCACAAGATGAGAGAGCAACTACAGTTTGCTTCTTAGAACACCAAGAAAT	Chr08	22361013	C	A	20
3379415_37_T_C	TGCAGTTCGGACCATATCCTCAATTCAGTCGAAGTCCTATTACAGATCGGAAGAGCGGTTCAGCAGGAA	Chr08	22553592	T	C	37
3380168_11_C_T	TGCAGTAACCCCGAATAAGAATCTCAAAATATTATGAAAATATTCACCAGACAATTTAGAGCTGCGTCT	Chr08	38834438	C	T	11
3382321_26_A_C	TGCAGCAATATTATATTCCATCAGCCAGAGAACTATCACGTTTAGTTGGAGTCTGCAAAGCCCCACTCA	Chr08	43351064	A	C	26
3384392_25_C_A	TGCAGGTGAAACAGATTTTTTGAAACAATATGGAATGGAACTAACAGAATCCTGTGTTGAACCCGTGGT	Chr08	47210773	C	A	25
3381231_65_T_A	TGCAGCTAACTAACAAAAGTAACAATGCTTCTGCATTTCTTCATACTTATCTTCAAGTATAGATTTTTG	Chr08	49512528	T	A	65
3379263_16_T_C	TGCAGATCATATATCCTCATTCCAAACCTGAAATTTCTGTAGAATCTCAATGCCGAAGAAATCACTCCA	Chr08	49579420	T	C	16
3377512_27_C_G	TGCAGTAGCAAGAAGTACGGCAAGCTTCTGTTGAACAGAAATACAAACGTGCAAATAATTACAGATCGG	Chr08	50015574	C	G	27
3381703_6_T_C	TGCAGATGAATTCGGATACCAGCATCAGCAAGGTCTTCTCAGAATCATTTATGATGCTGACAGCTTCAA	Chr08	50079836	T	C	6
3377186_9_T_C	TGCAGGGTGTGATGTATCTATGAGAAGGAAACAAAATATTCCTGCATAGTCTTCATTGAGATAGATTAC	Chr08	50125495	T	C	9
3379031_5_A_G	TGCAGATCTAGTATGACAACAACCTTGTGAAAGAAAAAAATTACAGATCGGAAGAGCGGTTCAGCAGGA	Chr08	51598162	A	G	5
3380136_66_G_A	TGCAGGAGCTTGTGCACTCGTTATCATACGTGTAAGTTGCTTCAATATATTATTATTCATTCTCTTGCC	Chr08	51778651	G	A	66
3377825_12_A_C	TGCAGAGATCCTAGATGGGGGCGTTGCTATGAAAGCTACAGTGAGGACCCTGAGATTGTTACAGATCGG	Chr08	52176158	A	C	12
3381977_21_C_T	TGCAGGAAGCACTTTCTGCGCCGCAACGAACTGTCCAGCCTTCACATAAAACCCTTTGTTGGCTTCGCA	Chr08	55412785	C	T	21
3381797_66_G_A	TGCAGTTTCCAGCTGAAGAACTTTTATTCCATCGACTTCCTACAAATCCACAAATTTAGTTAGTCAGCA	Chr08	55499032	G	A	66
3380773_55_T_A	TGCAGAATCAGTATTGCAGAATTGCAGATACAATTTCTCAACAGCTCACAAAATCTGAACTCTTGGTGC	Chr08	56204710	T	A	55
3377130_59_C_A	TGCAGTGTTAGTTCCATATCCCTGACTGTACAAATTCCCATAGCCACATGCACCTCCTGCACGCATCAA	Chr08	56265097	C	A	59
3378677_23_G_A	TGCAGTTGATTCCAAAAGGTAATGTAATTCTTCCAGTGTTGATTATTTTGTTGCTATTGAGATTATTTA	Chr08	56289980	G	A	23
3382920_47_G_A	TGCAGGCTAGGGCTTCTTGTGTGGAGAGCTTCTCTCTAGAAGCATTTGGAATCAAAGTAAGTAATACTA	Chr08	56474155	G	A	47
3378072_7_A_G	TGCAGCAACCTACTCTGGATTTTGATGAGCATTATCACTTACAGATCGGAAGAGCGGTTCAGCAGGAAT	Chr08	56670464	A	G	7
3384132_14_T_C	TGCAGAATTGATTTTGTTATTTTCCCCGTTTTGTTGTTCTTTGTGTTGTTCAGGGAGTGGTAGAACAAA	Chr08	56785833	T	C	14
3377798_52_A_C	TGCAGCACCATCCTGCATATTTTGCTACCATATGAGTATGAAAAACCAGACAAAATTTCAATTTGTTAC	Chr08	56849900	A	C	52
3377674_15_G_C	TGCAGATTTGTGCTAGAAAAAACTCTACAGAGACTAACTTTCAACCACATGAGTGGTTCTTTTAGAGCA	Chr08	56904991	G	C	15
3377322_29_T_C	TGCAGCAATATCATCAAAATGCTAAAGGTTTGATCAGTTTACAGATCGGAAGAGCGGTTCAGCAGGAAT	Chr08	57021949	T	C	29
3377937_24_A_G	TGCAGATTTGTTCTCATACACCAAAATATGTGCCAATGCTACATCCTTACAGATCGGAAGAGCGGTTCA	Chr08	57058418	A	G	24
3378242_14_A_T	TGCAGTGGATTTGTAGAAAGTACTGGAAAACAACCACTACCGGCTTTAGCCCAAGTACGTGACATTGGA	Chr08	57309081	A	T	14
3382356_47_G_A	TGCAGCTGCCCAAAAGCAGATTGAAGGCTGCATCAGCTGCAAGAGACGTTGATTTGGATTTTGAACTGC	Chr08	57344727	G	A	47
3379662_51_C_A	TGCAGAGTTTACAAACTACTATACTTTTACCGTCATTGCTCAAACAATCAACCTACCATGATGAATTAT	Chr08	57722318	C	A	51
3371981_31_C_G	TGCAGCAAGCACAGCCAAATAAAAAATTAGACTAACCTTGGATTTACAGATCGGAAGAGCGGTTCAGCA	Chr08	58013431	C	G	31
3366373_11_T_C	TGCAGTCTCATTACAAAACATGCTTCTAAAGATACCACAAAATATGTAGTAAGCTTCTTATTTACAGAT	Chr08	58017372	T	C	11
3379871_23_G_A	TGCAGCCTTCTTTTGCACGGTGCGGACACAGAAACTCAGTTTCAAAGCAATGCTCCCCAACAGAAATGT	Chr08	58225055	G	A	23
3380272_42_T_C	TGCAGAAAAGGGGAACAAATTCAAATAACCCTGTGCTCCTTTTTTCTCTAGACATTGAAAACAGTTAGA	Chr08	58228777	T	C	42
3380938_37_C_T	TGCAGCCTCAATATTGAATCCTTTTGCAAAATACAGACTGTTCAGGAATCCAAAATCTAAGAATTCCGG	Chr08	58354146	C	T	37
3382522_26_C_T	TGCAGTAAAATGGAGAAAAAACATTTCAGTAATGAAGAGGTTCACAAAAAACGACCACATGGTACAGCC	Chr08	58363144	C	T	26
3382522_36_G_T	TGCAGTAAAATGGAGAAAAAACATTTCAGTAATGAAGAGGTTCACAAAAAACGACCACATGGTACAGCC	Chr08	58363154	G	T	36
3378394_20_C_T	TGCAGACTTCAATAACCGTGCTATCAAACAATCAACTCAAGTAGAAGGTCTAGGAAAAGCTCAATCATT	Chr08	58438152	C	T	20
3366793_31_T_C	TGCAGGTGCTATCTCTGTCCTTGGAGGAAAATCTAAAACCCAAATATTTGTACTTGGTTACAGATCGGA	Chr08	58456691	T	C	31
3383184_17_C_G	TGCAGATTCTATCATGGCCAAGTTGCTCCTGAGAATTTATCTCAGATGTATGGAAATGATGGTGTTGGT	Chr08	58462845	C	G	17
3367199_35_T_G	TGCAGGGGTAAAATTCAAATTGGAAAAGGAGATTGTGGACCTATGTGATGATGATGACGACGACAATGA	Chr08	58512113	T	G	35
3382901_25_T_G	TGCAGAGATCTTTGATATGTGAGAGTTGGATTGTTTTGAGTTTGATGCTTGCAATGTGTTGTGTTGATG	Chr08	58670826	T	G	25
3382032_68_A_C	TGCAGACCAACAAATTCCTTCAGCAATGCTATGGAATGTAAGAGAAGTAAATCTATACAAGCTCACTTA	Chr08	58739415	A	C	68
3381995_46_C_T	TGCAGACTCCATTAGGCTTATATCATTTTCTGGCTCACAATAATTGCTCTTTCGAGGTGCTTCCACGAT	Chr08	58788021	C	T	46
3382812_11_C_T	TGCAGTGCCCTCCCAAATGAGAATGAGAGAGTCCATGGCTTCAACACCTCCAACTTGTTCATTGCATTG	Chr08	58813663	C	T	11
3375670_39_A_G	TGCAGATGCTTGCCCACACGCAATTTTCTCATTTACCTCACTCTCCAGTCGGCGGATTTCCCTTGTTGC	Chr08	59087532	A	G	39
3381462_39_A_C	TGCAGAGATGTATGGTAACATCTCTTATTGGCACATTCCAGTACTAGCAATGACAGCAGATGCAACTCA	Chr08	59087597	A	C	39
3383951_42_T_C	TGCAGGTGGGACCACACCGGTTCTGAACCATGGCAGTGCTGTTTCCTCAGGGATCAGACCAGCCTTGCC	Chr08	59319352	T	C	42
3380313_52_G_C	TGCAGATTATTGTTTTTATTTTGATTGAAATGTTTGCATATGTTTACCTGTCGTTTGTATATGCTGCTG	Chr08	59465018	G	C	52
3380472_11_G_T	TGCAGTGAGATGATCTAAATCTGCATAAGGATATTTCAGGCCATATTTTCCATAAATATTACCTGTTCT	Chr08	59631633	G	T	11
3384021_11_A_G	TGCAGTTTTGGATAGAACAAAAATAGAAGAAAGCATTTTTTTTACAGATCGGAAGAGCGGTTCAGCAGG	Chr09	572328	A	G	11
3380069_58_T_C	TGCAGCTTTAGGAGGGAGAGTTGATGTCACAGCAATGACCACAATCTCAGGTGGATTGTACTGGCTTTA	Chr09	1448330	T	C	58
3380249_20_G_A	TGCAGATTATCTTGCTCATCGTTTGAAATCACAGCACTGTGTTACTGTTTCATTACAGATCGGAAGAGC	Chr09	2838683	G	A	20
3379114_42_T_A	TGCAGTAAATTACATACTGAGTTGATAAACTGACTGAATGTTTTGGGGAGATTACAACAATTTGGAGAC	Chr09	7364272	T	A	42
3378845_57_C_T	TGCAGGACATCAGTTTGGGTATTTGTCTTTGGTGATGTTGGGACAAGTCCCTTATACCTTGAGTGTTAT	Chr09	10210351	C	T	57
3384003_45_C_G	TGCAGAACCTGGACACCTCGCTAGAGACATTGCCACCGGCCAAGCCTACCACCGTGGGGAATGATAAAG	Chr09	11883656	C	G	45
3378995_52_A_T	TGCAGCAGATACAATAATGTATTTAGTTATAACAACTACAAATATAAACATGAATAACTTACAGATCGG	Chr09	13272964	A	T	52
3381031_29_T_C	TGCAGAGGACAATTGAATCATATGCACACTTGAAGGCAGAAAATCTACCTAAAACTAAAAGAGAAGGTC	Chr09	13300292	T	C	29
3380011_28_T_C	TGCAGTTGGGGTCAAAGCCTACCTGCAATGGAATGGTTTTTCAGTTGCTTTACAGATCGGAAGAGCGGT	Chr09	14294314	T	C	28
3379218_45_A_G	TGCAGAATCTGTCTGAATCATGATTCTGAACTTGCAATCTCCCACAGAAGGATCCTTGTCAGTGATCAT	Chr09	15192502	A	G	45
3377691_23_T_C	TGCAGCATCCCATTTGTATCTCGTTCTATCTACTCACAGATAATTGAAAACCATGTGTCAATGTTTACA	Chr09	16819155	T	C	23
3378148_37_C_T	TGCAGTTGTATGCAGTTCTTTTCTGAATATTCTTCTTCTCTTTATCTATGGTTATAATCTATTACAGAT	Chr09	19851333	C	T	37
3379064_54_C_T	TGCAGTCATATTTTCGCGCTCAGATTTATACCTGATTTCTATGTCCAGACCCATCGGCTTAGAAGTCCA	Chr09	27271490	C	T	54
3383758_57_T_C	TGCAGCCAAGCACTCAATTTCACTTGGCTTCTTCAAACTAGCTTTGGAAGCAGGATGTGAGGTACTGCA	Chr09	28127230	T	C	57
3382841_14_T_A	TGCAGTGACAAAGCTTATATGACTTTTTGTCACATCAGCAATGTTTCTCTACCTTGCAATTTCGGCTCT	Chr09	28216418	T	A	14
3379728_46_T_C	TGCAGAAGACCTTGGACTATGCTTGTGGAGCTGGAGCTGATTGTAATCCTTTGCACCAAAATGGCCCTT	Chr09	28417047	T	C	46
3378105_26_C_G	TGCAGTAAAACAACATATATAATCTTCAAACAACAGATTCATTTTACAGATCGGAAGAGCGGTTCAGCA	Chr09	29272961	C	G	26
3378586_15_G_A	TGCAGCATCATAAAAGGAATAGCATGCTTTCCGTAAAACTTTCTTCTGATCTGCTGTGATGTTACAGAT	Chr09	32009902	G	A	15
3377625_15_T_C	TGCAGGCTCAAATTCTCTTATATCTGTGTTCTCTATTTAGTTTTACAGATCGGAAGAGCGGTTCAGCAG	Chr09	32715693	T	C	15
3377279_35_C_T	TGCAGCATTTCCTTTAGCCTCACAATCTGCCTAATCCCTGTCACTTTGCAGCCTACACCGCTATCCATT	Chr09	33154578	C	T	35
3377852_62_T_C	TGCAGTTGGCCGACTGCATCATGAATGAAGAAAGAAATAAGCTAAAACTCATGCTCGAAAACTTCATGA	Chr09	33487718	T	C	62
3382514_5_A_G	TGCAGAGCCTGTATATACAGTTTCATATGCAACAAACTTATAATAACGAACTAACTTGAGAGGAATCTC	Chr09	35053076	A	G	5
3383408_50_A_G	TGCAGGTCCACTTAGCCGAACTTTCACAACATAATCATTCATCTCAACAAACTCTAGTATTCCTCCCCC	Chr09	35148801	A	G	50
3378696_7_G_T	TGCAGTTGATTGTAAAGAACACTGTGCAAGGTTGCAGTTTACTTGTTATGCTACTCACTTATAAAGTGC	Chr09	35284536	G	T	7
3381605_57_C_T	TGCAGCTTCTCCATTTCTTCTCACTGCTTCCCTATTTTCTCCTTTTTGATCAAGTTTCTCTATTACAGA	Chr09	35327629	C	T	57
3375773_14_T_G	TGCAGTACCTGCAATTACAATGGCTGTTATATAATTGGTTGCACAATTTACAGATCGGAAGAGCGGTTC	Chr09	35444152	T	G	14
3383164_65_C_T	TGCAGGAAAATATCGATTCGTGAGAGACTGGAACTTGTGAAGTCTTTCAACAGACTGAATTTTGACAAT	Chr09	35942817	C	T	65
3378759_33_T_G	TGCAGTAGGATTTGAATATTGACGATGATTCCATGCCTACATTTACAGATCGGAAGAGCGGTTCAGCAG	Chr09	36036179	T	G	33
3382759_26_A_G	TGCAGGGCTTCTAGAATAATAGAAAAATTCATTTCAGGTAATTCAGAAAAAAATGCGGAAGGAAGCTTC	Chr09	36182709	A	G	26
3379119_65_T_C	TGCAGCAGGTTTCTTACATCTATCTCTGTAAAAGGAAGACAACCAAGTTTGACACCTTTCTCAAGTTCC	Chr09	36641605	T	C	65
3377604_54_T_C	TGCAGCCGCCACTGAAATGCGATCCTAGGGTTTCAGGCAAAGCTATCAAATTATTATTTTTACAGATCG	Chr09	37300258	T	C	54
3383664_6_T_G	TGCAGTTTTGCATTTCTTGAAATATTCTTGCCAAGGTGTTAGAAGAATTGTGAATAAGCTGTTGGGGGC	Chr09	37463797	T	G	6
3383161_18_T_C	TGCAGCACAGGAAATATTTGGCCACACCTTCGAATCTCTTCGTGGAATTACAGATCGGAAGAGCGGTTC	Chr10	447197	T	C	18
3382844_43_T_G	TGCAGAGTTTTCTCTTCTCTCTCCCTTCTGCTTTGGCAGTCTCTGGGGGATTTTGCTTTGCAGTTTTTG	Chr10	695533	T	G	43
3380371_24_T_C	TGCAGTGGGAATTTTTTCATGTGATAACAGTCTTCCACTTGAGTAAAGCACGAGATTTGATGCATTGTT	Chr10	831249	T	C	24
3384056_63_T_C	TGCAGAGGCACAAGGAATAAGCTTCAGTGCTTCATTATCTGGGGTAGTAGACCTCCCACATTCTCCTGC	Chr10	967284	T	C	63
3382041_28_T_C	TGCAGAAAAAGAAAAGATCATGCTTTAGTTTGTTTCTTTGGCTTCAAGAGATAGAACAGGCCTTCTGTC	Chr10	1163151	T	C	28
3379810_58_G_A	TGCAGTTGTGAAAAGTAACATTTTTCTTCTAAATTTTAGACTAAAATGAGTGACAGATGTACTTTCAAA	Chr10	1708670	G	A	58
3384267_16_A_G	TGCAGCTTCCCACGAAAATCCTTTGTCGCGTCGTGAACGTTCATTTACTGGTAATTATTTTTTTTCTCT	Chr10	1788193	A	G	16
3382139_40_C_G	TGCAGTTGCTGCCACAGTTGCAGCTGCTTCCACACCCACACCCAGACATTTTCACAGTGGAAAAAGAGA	Chr10	1900832	C	G	40
3384246_5_C_G	TGCAGCTAGTTTCCCAGGTAAAAGTCAATAAGGGAAACCAAGGAAATATCGACCCATATTAGAAAAGTA	Chr10	2441078	C	G	5
3379298_15_A_G	TGCAGGTATAGACCAATCAAACAGATCGAAGTTTTCCTTGAGCCTAGCATCATTTGTACTCTTAGGAAG	Chr10	2739094	A	G	15
3379471_52_A_T	TGCAGGCAGATCAACCATGTTAGTTGTAACCATGAATCCATAAACCAGGTGAACAAAAACAATAGACAA	Chr10	2898311	A	T	52
3373923_20_A_G	TGCAGATGACTTATCCAATGAATCAACATAAAAGAAAGTTTACAGATCGGAAGAGCGGTTCAGCAGGAA	Chr10	3321117	A	G	20
3384570_9_C_G	TGCAGAAACCAGTATCCCCTGCACCCCTTTGTGGTGTGATTGAAGAGTGTTTGATTCCATGTCTGGAAA	Chr10	3390459	C	G	9
3379749_14_T_C	TGCAGTAGGTTCACTAATTTCTGATTGTGCTTTATGAATGATATTTTTTTACTTCTATCACAACTAGAC	Chr10	3459352	T	C	14
3372854_34_A_G	TGCAGTATTTGTTGAACTTCCAAGCCTTTGTCAGAAGACTGAATTTCTTACTGTAAAAGATTGTTGGGT	Chr10	3729016	A	G	34
3367017_59_T_C	TGCAGGTATCAGTGGTTTGGATGTCAGAGATTTCAGGTAAACAAATGAATTCTTGGTACTTTTTTCTGT	Chr10	4083895	T	C	59
3378312_26_T_G	TGCAGTTAGGCATCCGTTTATAATACTTGGGCTTTATTTTATTTTCTGACTTTTATCATTCTTGTATTA	Chr10	4791843	T	G	26
3378161_28_G_T	TGCAGGTACACCATCTACTCTTTATTGAGCTGTCAAAGTGAAAATTTACAGATCGGAAGAGCGGTTCAG	Chr10	4851699	G	T	28
3383011_54_C_T	TGCAGCACCAACATCTTACACTCTAATCCGGATTATTAGATCATGCATTTCAAACCATGTTATTATGTT	Chr10	5462493	C	T	54
3377331_19_A_T	TGCAGAAGTTACACCTGACACTCAGAACATTGCCTCTAGCTTTTACCTTGAGGAATCTGATTTACAGAT	Chr10	5821632	A	T	19
3370740_12_T_C	TGCAGCAATCTATAGATTCCATCTTACTGTGTTGTTCCTGCAAATCTTTTACACGATTTTGTAGATACT	Chr10	6557610	T	C	12
3377267_30_C_T	TGCAGTCTACTGATCTTCCAAAAACAACACCAAAGCATGTTACAGATCGGAAGAGCGGTTCAGCAGGAA	Chr10	6622341	C	T	30
3380133_53_T_C	TGCAGAAGCTTTAGCTAAAGGTTTATAATCCACTTTGACCACAATCTTACAGATTACGATTGGACTTTA	Chr10	6674896	T	C	53
3379945_20_T_A	TGCAGATTCGTGCTTATTCCTGCTTATATTAGTGCATGTATGCATATGCTGATAACAAACATTTTGTAT	Chr10	6759915	T	A	20
3377198_18_A_G	TGCAGATGAAATGAAACTAAACCTCTGCTACAATGTGTGTGTATACACATTGAGTTTTCATCAGTGAGA	Chr10	8374428	A	G	18
3381428_40_G_C	TGCAGCAAGTTCTGCATGTGATCACATTCATGATTGGGTTGTAGGAACTCCTAAGGTTGGTTCTTTTCT	Chr10	8912435	G	C	40
3381714_16_C_T	TGCAGGCATGAATGATCTAGTGTTCCTTCTCATTTTTCAAATTTTCCTCTAATTTGTTTTCTATCTGCA	Chr10	8915311	C	T	16
3379594_27_C_G	TGCAGAAGAGGACATTGGAGACCCTCCCAAGATGAGACACTTACAGATCGGAAGAGCGGTTCAGCAGGA	Chr10	10798648	C	G	27
3382983_34_T_C	TGCAGTATGGCAAGGATGACTGAAGAAAAACAACTGGTTGAATGCTCGAAACAACCGATTGTTTTTGCT	Chr10	17732281	T	C	34
3366170_25_G_T	TGCAGGGTCTTCCCCATTGAACATGGGAAGCTCTATACTCTTCATTGATTGACAAAACTTACAGATCGG	Chr10	31697305	G	T	25
3377766_25_C_T	TGCAGTATGAAAAAAAATCATTTTCCCTTCTTTGAATGTGAAAACCTCACAATACTTTTTGTTTATTAC	Chr10	34567008	C	T	25
3377603_29_G_T	TGCAGCCATTTTCTGGGAAACCTGTCACTGGCTCTGGCAAACCATGACCTTCTGCCTTAGTTCAGTTTT	Chr10	38236722	G	T	29
3377409_27_C_T	TGCAGAAGACTTGTGCCACTGTATATCCAAACAAACAAACCAGTTGTCCAACTTGAATTTTGAAAACCG	Chr10	38606844	C	T	27
3382802_10_A_T	TGCAGATAACAGAGTCGGAGAATGGGGTAACTTCTGGAATCTTCTCCGGGAACCTCTCTCAAGATGTCT	Chr10	39652737	A	T	10
3381685_31_G_A	TGCAGAAGGTTGGTAGTGTGATGAATGTGGAGGGACAAGTGGGGACAGTTATCACTGCATTACGCAACT	Chr10	39930353	G	A	31
3382681_59_T_A	TGCAGTTTGTCTTCCACAGCAGTAGCCCCAACAAGAATCAACTCTTTTTCCATCATATCTGATACTCGC	Chr10	40900546	T	A	59
3377612_54_A_G	TGCAGATTGAAGTGAGTAGCCATGGAAAGTGGAAAAGTAAGAGAAGAAACAGAGATGTTACAGATCGGA	Chr10	41810856	A	G	54
3381724_5_T_A	TGCAGTGATGTATGTACCTGTGCTGACAAGGCAGAGCAACAAAAGGAATGGTTGGAGTGGCCAGGCAAA	Chr10	41847626	T	A	5
3383094_49_T_C	TGCAGCAGATCATAAAACTCATTGTAAAATTGGTCGTTTCTGTGAGCTCTTGCATTGCCAATTCTACAA	Chr10	41991084	T	C	49
3381571_36_A_C	TGCAGATGCTCTAACTATAGTAATGTCATTTGTTCCACTTATATTTGGATAGACTCAAGTCAATTTGGT	Chr10	42174146	A	C	36
3384022_65_A_G	TGCAGCTCTAGCATCTAACCCAGAAGTAGGCTCATCCATGAAAATTATGGACGGATTAGCCACTAATTC	Chr10	42231962	A	G	65
3379252_21_C_T	TGCAGATACTGGTTGCTGTTGCATTTGGAAGAAATGGTAAATTAGTTTATAACTTCGTATAACTAAAAT	Chr10	42257734	C	T	21
3379793_21_T_C	TGCAGAGTTGAACAAATTGCTTGTGGAATGTAACTTCCCATCCATCTGCATACATTCTGGGATGTCACA	Chr10	42375533	T	C	21
3379057_24_A_G	TGCAGCAATCTCGATGGGTGGAATAGTTCATTTCAAATTTTACTTTACAGATCGGAAGAGCGGTTCAGC	Chr10	42515637	A	G	24
3378331_21_T_C	TGCAGATTCTGTTTTTGACACTCAGATTAGAAAAATAGATAGCTACCGTAGTTCTTTACAGATCGGAAG	Chr10	42528524	T	C	21
3383298_30_C_G	TGCAGCATGAGATACCAGATCAAGGGTGTGCAATCACTCTGCACAGGAGCAGCAGTTGAAGATCCAAAC	Chr10	42558243	C	G	30
3380896_50_C_G	TGCAGACCAGCATTGGTGACACGGGAATTTGAAACATTCAAAGTAACCAACCCAGTAAGCCCTGAAATT	Chr10	42605231	C	G	50
3381525_36_T_C	TGCAGAATGGAAAACCAGTGAGTAACCACATCCATGTATTGCTAATGCAAAACTAGCACAGAACTTGCT	Chr10	42954129	T	C	36
3380974_28_A_G	TGCAGTTCGTGAAAACTTTTATGTCAAAATATTTTCCAATGCGCGGATAGAGTTCCATCCCCTGCAAGA	Chr10	43071932	A	G	28
3377441_19_T_G	TGCAGAAGGGAGCAATGAATCTGCATAACCAACAAAGAAAGTTTGATTCTTTACAGATCGGAAGAGCGG	Chr11	26024	T	G	19
3379653_29_G_A	TGCAGAGATGGAAATTTTGGGGAAAATAAGGCATAGAAATATACTTACAGATCGGAAGAGCGGTTCAGC	Chr11	242631	G	A	29
3382653_59_T_C	TGCAGCTTCATACTATAGTGGAGTTTCACCAGAAATGGAAATTGTTGAATCATGTCAAATCACTGACAA	Chr11	254277	T	C	59
3383521_64_C_T	TGCAGGGTTCCCAGTCATATTTGAGATTGGTGACATTGGCATGGAGAGCCTCTTGAACATCTTTCCTAT	Chr11	814999	C	T	64
3377157_45_C_T	TGCAGACCCTAACACAAACAGACCCCGGGACAGTGTTTCCACTGCCAAATTATTTACAGATCGGAAGAG	Chr11	928275	C	T	45
3383426_21_A_C	TGCAGAGGGGACACCAGGAAGAGCATGGTGTGGTGGAATTTTTAGAGACTATAGATCTTCTATAATTGG	Chr11	939098	A	C	21
3366433_64_T_C	TGCAGCTATTGTTCCTCCAATATTAGCCAATGCTTTTCATCTCTTATTTAGATCATCACCCAAATCCTC	Chr11	1017060	T	C	64
3378113_38_G_A	TGCAGTGAATGTCAAGGTGATTTTCTCTGTTTTCTTCTGTGCTTTGATTACTCTAAATTACAGATCGGA	Chr11	1048384	G	A	38
3377061_37_T_C	TGCAGAAGCATAAAAATCACTCAGCCACCGTGCCTTCTTCCAATCAACATTCATTACAGATCGGAAGAG	Chr11	1165011	T	C	37
3384332_21_A_G	TGCAGAAGCTATCATTGTCAGAGGTTGTGACTTGTGACTTACAGATCGGAAGAGCGGTTCAGCAGGAAT	Chr11	1173026	A	G	21
3378763_49_A_G	TGCAGCAATGGATTGAAGACACCGATCCATGATGACAACATTTTTAGAGACTTACAGATCGGAAGAGCG	Chr11	1382280	A	G	49
3377617_54_A_G	TGCAGTCTCACAATATTTGGTGACTTGAAGCCCATAACTCTGACCTCAACAAGGATATTACAGATCGGA	Chr11	1807181	A	G	54
3379812_14_C_T	TGCAGCTGACACTACCTCCCTTGTCTTCACTTTATTCATCTCATTTATAAATCAGTTCCAAAAATCAAA	Chr11	2151697	C	T	14
3379095_64_A_G	TGCAGTCTGGCTGAAGACAAATCATTCAGTAATTCAATTGGATATCTTGAAGCGGCCATCAAGCAATTG	Chr11	2210834	A	G	64
3371408_13_T_C	TGCAGCGGTACAATTAGCGCTCCAAATGACTACCTCTATGACCAAAGGCTGAGACATGTTCCAGCAACA	Chr11	2351485	T	C	13
3381905_6_A_G	TGCAGAACAATTCAAATATGGTAAATATTTTCTTTATAGTGCCCTTTTATTATAATGTCTAAATTCATA	Chr11	2604762	A	G	6
3380968_37_A_G	TGCAGCATCTGATCGGTAAGTGTTCGTGTTGTTTAGTATAAACGTTACAGATCGGAAGAGCGGTTCAGC	Chr11	2672747	A	G	37
3379937_9_G_A	TGCAGGTCAGGAGCCACTTGATTTCTCTTGTACAATAATGGTCCTTGGAAAGACTGGAGTTGGTAAAAG	Chr11	2897349	G	A	9
3377077_57_A_G	TGCAGTGGTCCTCTCTGCATTTACGCTGTTCTTGAATGCCCCAATCTATGGGCCCCAATTTCTTTACAG	Chr11	2920915	A	G	57
3378157_14_A_G	TGCAGATTTGACCCACAGTTGCTTTGTTGTTTTGGTTACAGATCGGAAGAGCGGTTCAGCAGGAATGCC	Chr11	5734204	A	G	14
3380309_25_A_G	TGCAGTTGTGGAAGAATGGCCTCCGAATATTTTTATCCGCAAGAGACATTTGACTTGCGGATAATTTTT	Chr11	6181415	A	G	25
3382413_49_C_A	TGCAGAACTGGGAACCAGAATTGCGGCCTTCACTGAGAAATGGTATAACCTTTTTTGCCTTTTTTCTCT	Chr11	7044056	C	A	49
3378066_40_A_G	TGCAGTTACAGGATGCCAGGATAAAACTGCTTACATTTCTATTATGGTTGAAAATAAATGATACATTTC	Chr11	9183680	A	G	40
3382234_15_C_T	TGCAGATTTGTTTACCAAGGCTCTAGAGAAAGAAGCTTTTACAGATCGGAAGAGCGGTTCAGCAGGAAT	Chr11	12764897	C	T	15
3382050_48_T_C	TGCAGCTTGTTCACACTTGTTAGTCTCATAAAAAATAACATGAATAGATTCCTCAACAGTCATAAGCTT	Chr11	13708958	T	C	48
3377136_43_T_C	TGCAGTGGAACTTTCTCAAAGAAGATTTAGCCTTTTACAACTATGTGTTACGGAATTTTACAGATCGGA	Chr11	18330914	T	C	43
3381944_36_C_T	TGCAGATTTTCATCCTTCCGTTTGGGGCGATCGTTTCCTTTCCTACGTTCCTACTTCTGCTGTATGTCA	Chr11	34232304	C	T	36
3378699_56_A_G	TGCAGCAAATATAAATACAAACACATACACATTGTAGAACACATCAAGGAAGATCAACCACAAGCCAAG	Chr11	37106678	A	G	56
3380918_57_A_G	TGCAGATACCAATTACTCTCCCCATTTCATCATGGCCAAAACCTCCTTCAAGCGTCAACATCCCTTGGG	Chr11	39767850	A	G	57
3381636_33_T_A	TGCAGCAAGAAGCCTCTGAAGATGTTGTTGTATTGTTTTTCTGTTGTAGATTTACAGATCGGAAGAGCG	Chr11	40105072	T	A	33
3383083_24_T_A	TGCAGTTTGGCTTTTTGGGATCGCTGCATCCATAATTGTAGTCCCATCAACAGTACTTCTTCACAATTT	Chr11	42745450	T	A	24
3365951_18_G_A	TGCAGTTTCAACTGTCCCGTTCATCTTCCGACGATAAGCAAGAGAATTATGATGTTGAATTTTACAGAT	Chr11	43102525	G	A	18
3379852_22_G_C	TGCAGATGCCATACGTGCCTGAGTAACATAAACAACCTTTTCTTAGCCAGGAAATCAAGAACTCAATAA	Chr11	43768956	G	C	22
3380377_9_A_C	TGCAGCCTCAAGGTCCACATATTTGCCTACCAGAAACAAAGATACCATTTGTTTCTAGAAAAAAGAATA	Chr11	44452357	A	C	9
3382719_24_T_G	TGCAGTAAGAAGTCATTTTCGTCATCCCTGGTAGCAACAAAAAAATCTTATGAGATGAGATGCCAGAAC	Chr11	45326712	T	G	24
3380036_61_A_T	TGCAGAAAATATCATCACTTCATTCTCCTAATATCACTACAAAATATCTCACTTTTTGTTTACTCTAAA	Chr11	45832723	A	T	61
3384415_41_G_T	TGCAGCACTGCCACCATCCTTCTCAATGGCTTCAAAGATTAGGTTACAGATCGGAAGAGCGGTTCAGCA	Chr11	46070068	G	T	41
3381736_55_T_A	TGCAGTCAGTGGTACTTGATGATAACAGCTTCAGTGCTGAAATTCCTAGCTGGGTTGGCTCACTTCAAG	Chr11	46222912	T	A	55
3380127_35_G_T	TGCAGGAGATTGAGTTAGTGATTTTGATTGGATTTGACCTAGTTACAAATAGAACTCAATCTAATTTAT	Chr11	46332030	G	T	35
3380677_38_A_T	TGCAGGTTTGCTTACTTCTTCCCCAACTTTATAATATCAGCATTTGCTTTTGTTGTAGCTGTTGGCTGT	Chr11	46655788	A	T	38
3381119_36_A_G	TGCAGCTTCTAGATATAGGCTCTGTTTGGATAAATTATACATAAGCACATGTAGGAGAAGAAAATAAGA	Chr11	46728910	A	G	36
3377360_20_C_T	TGCAGATCCTCAATTGTTAGCCCTCCACGCAGACTGAGGTCTCCTAACTGTTTACAGATCGGAAGAGCG	Chr11	46881602	C	T	20
3367563_31_T_A	TGCAGAAAATTTTGAATCCCCTGGATGCAGTTGCAGCAGATTTGAAAAGCAAAATAAACCTTGTTGAGC	Chr11	46881663	T	A	31
3366528_45_G_C	TGCAGATTTGATGGCAAACCTCCATCAGAGAGAAACTCCATTTGTGGACAATCATGTATCAACAGACTA	Chr11	46882719	G	C	45
3383913_17_G_A	TGCAGAGTTATGTTGGGGAAAAAACTACACTTATGCTTTGGTTTCTTCTTATTGCTGAGTTTCAGACCA	Chr11	47051757	G	A	17
3370855_22_G_A	TGCAGTAGAGATCTCACAAATGGAGGTTGCAGACAGTGTTTGGAGGCTGTATTGGCACAAGTTCACAAA	Chr11	47067863	G	A	22
3383341_10_A_G	TGCAGGAGGTACTTTTCTGATCGCATGGTACCAGCAACCTTCTCACTACGTGTAGTGACAAGAATCCTA	Chr11	47440473	A	G	10
3381756_55_T_A	TGCAGTGTAAATTCCTCAAGGGATAACTGCTCATGCATGGTCTTGTCTCCATTAGTCTGCACAAAAGGG	Chr11	47789750	T	A	55
3371006_21_T_A	TGCAGCAAACTGATCGGACTCTGTATCATAGAGTGGTACTATCCAATGACATGACAGTGATATCCCTAT	Chr11	47838300	T	A	21
3380495_8_C_T	TGCAGTGTCTCATGTTGCAGTTTCCACTCCTCCTGTTTTTCCACCATCCCCAATTGCATCTAATGTATC	Chr11	47962171	C	T	8
3379162_54_A_G	TGCAGAATAACACAGATTATTGCACACTTTCTGATGAATGATTGTTGCAAGAAAATATTTTCTATCAGT	Chr11	47974122	A	G	54
3378444_59_A_T	TGCAGAAAGAGCCCTTGATTTTATGTTTGGATGGTAACTACTTTATGAACCTAAATTCTAATGTGGAGC	Chr11	48001044	A	T	59
3382021_8_T_A	TGCAGCCTTAGACAAAAGCCAAGAAATGTGTATTTTCTTGGATAGAAGTTAGCCATAACAGATCTAAAA	Chr11	48145866	T	A	8
3365880_35_A_T	TGCAGAAGTTTGGCATATCATGTCAAAAGTAATACAAGTTACAGATCGGAAGAGCGGTTCAGCAGGAAT	Chr11	48213385	A	T	35
3382364_37_C_G	TGCAGAATTTCTACTACAGTCTAGAAGATGTGTGGTACGTGGGTTACAGATCGGAAGAGCGGTTCAGCA	Chr11	48451678	C	G	37
3383701_9_A_C	TGCAGAAAAATGACCATTGAAGAGCAGAACTTCTTGTGCCCTCAATTGCAACTCTGTCCACTATTGCAA	Chr11	48680642	A	C	9
